# Supplementary material for: Evolution, persistence, and host adaption of a gonococcal AMR plasmid that emerged in the pre-antibiotic era
Source: PLoS Genet. 2023 May 15;19(5):e1010743. doi: 10.1371/journal.pgen.1010743 (PMC10212123; doi:10.1371/journal.pgen.1010743)
Supplement: S1 Dataset — Available to view or download from https://figshare.com/s/d61951edde6cf3d4128a (ZIP) [file pgen.1010743.s006.zip]

Archive with 14 entries (14 files):
- fastq_statistics.txt
- Generation16_Kan1.out.gz.6.insert_site_plot.gz
- Generation16_Kan2.out.gz.6.insert_site_plot.gz
- Generation16_KanTet1.out.gz.6.insert_site_plot.gz
- Generation16_KanTet2.out.gz.6.insert_site_plot.gz
- Generation8_Kan1.out.gz.6.insert_site_plot.gz
- Generation8_Kan2.out.gz.6.insert_site_plot.gz
- Generation8_KanTet1.out.gz.6.insert_site_plot.gz
- Generation8_KanTet2.out.gz.6.insert_site_plot.gz
- Generation56_Kan1.out.gz.6.insert_site_plot.gz
- Generation56_Kan2.out.gz.6.insert_site_plot.gz
- Generation56_KanTet1.out.gz.6.insert_site_plot.gz
- Generation56_KanTet2.out.gz.6.insert_site_plot.gz
- Initial_pConj_library.out.gz.6.insert_site_plot.gz
