# Supplementary material for: Evolution, persistence, and host adaption of a gonococcal AMR plasmid that emerged in the pre-antibiotic era
Source: PLoS Genet. 2023 May 15;19(5):e1010743. doi: 10.1371/journal.pgen.1010743 (PMC10212123; doi:10.1371/journal.pgen.1010743)
Supplement: S1 Dataset — Available to view or download from https://figshare.com/s/d61951edde6cf3d4128a (ZIP) [file pgen.1010743.s006.zip › fastq_statistics.txt]

File	Total Reads	Reads Matched	% Matched	Reads Mapped	% Mapped	Unique Insertion Sites : 6	Seq Len/UIS : 6	Total Unique Insertion Sites	Total Seq Len/Total UIS
Initial_pConj_library	17185903	12994871	75.6135479177323	9900366	76.1867201298112	183919	11.7112533234739	183919	11.7112533234739
Generation8_Kan1	19283271	16905303	87.6682332577289	12829186	75.8885303623366	83650	25.7492169754931	83650	25.7492169754931
Generation8_Kan2	17382790	15290569	87.9638366453256	11124710	72.7553696660994	87933	24.4950359933131	87933	24.4950359933131
Generation8_KanTet1	17823598	15438117	86.6161647047919	10950181	70.9295116755495	89336	24.1103474523149	89336	24.1103474523149
Generation8_KanTet2	15867387	13038542	82.1719543362748	9428784	72.3147112614279	81655	26.37832343396	81655	26.37832343396
Generation16_Kan1	27715182	24134391	87.0800379373298	17692859	73.3097387872766	70973	30.3484705451369	70973	30.3484705451369
Generation16_Kan2	21735093	18927864	87.0843478792568	13738868	72.5854116449696	64775	33.2523658818989	64775	33.2523658818989
Generation16_KanTet1	11519782	10152594	88.1318240223643	7205543	70.9724332520339	54708	39.3712436937925	54708	39.3712436937925
Generation16_KanTet2	15201297	13364486	87.9167481564238	9348600	69.9510628392293	62329	34.5573007749202	62329	34.5573007749202
Generation56_Kan1	12805903	10120681	79.0313732659071	5437163	53.7232919405325	6442	334.356100589879	6442	334.356100589879
Generation56_Kan2	9104758	7244085	79.5637292062019	3748504	51.7457208191235	6215	346.568302493966	6215	346.568302493966
Generation56_KanTet1	10668407	8754209	82.0573212101863	5079510	58.0236318324134	5815	370.407910576096	5815	370.407910576096
Generation56_KanTet2	10711752	8503101	79.3810480302382	4598836	54.0842217445142	6275	343.254501992032	6275	343.254501992032
