# Supplementary material for: Evolution, persistence, and host adaption of a gonococcal AMR plasmid that emerged in the pre-antibiotic era
Source: PLoS Genet. 2023 May 15;19(5):e1010743. doi: 10.1371/journal.pgen.1010743 (PMC10212123; doi:10.1371/journal.pgen.1010743)
Supplement: S1 Table — Available to view or download from https://figshare.com/s/2cddeada71ba824e2849 (XLSX) [file pgen.1010743.s007.xlsx]

## Sheet: Export
id	isolate	country	year	species	references	pConj	pCryp	vapX	tetM
Neisseria bergeri
41220	LNP28396	France	2016	Neisseria bergeri
42909	02_11162_XS2_1	Mali	2011	Neisseria bergeri	Diallo et al. 2019 Sci Rep 9:13742
43020	02_11069_XS2_1	Mali	2011	Neisseria bergeri	Diallo et al. 2019 Sci Rep 9:13742
43021	02_11081_XS2_1	Mali	2011	Neisseria bergeri	Diallo et al. 2019 Sci Rep 9:13742
43022	02_11161_XS2_1	Mali	2011	Neisseria bergeri	Diallo et al. 2019 Sci Rep 9:13742
43023	02_11615_XS2_1	Mali	2011	Neisseria bergeri	Diallo et al. 2019 Sci Rep 9:13742
43024	02_11164_XS2_1	Mali	2011	Neisseria bergeri	Diallo et al. 2019 Sci Rep 9:13742
43025	02_11253_XS2_1	Mali	2011	Neisseria bergeri	Diallo et al. 2019 Sci Rep 9:13742
43026	02_11666_XS2_1	Mali	2011	Neisseria bergeri	Diallo et al. 2019 Sci Rep 9:13742
43027	02_11761_XS2_1	Mali	2011	Neisseria bergeri	Diallo et al. 2019 Sci Rep 9:13742
43028	02_11322_XS2_1	Mali	2011	Neisseria bergeri	Diallo et al. 2019 Sci Rep 9:13742
43029	02_11327_XS2_1	Mali	2011	Neisseria bergeri	Diallo et al. 2019 Sci Rep 9:13742
43030	02_11362_XS2_1	Mali	2011	Neisseria bergeri	Diallo et al. 2019 Sci Rep 9:13742
43031	02_11346_XS2_1	Mali	2011	Neisseria bergeri	Diallo et al. 2019 Sci Rep 9:13742
43032	02_11474_XS2_1	Mali	2011	Neisseria bergeri	Diallo et al. 2019 Sci Rep 9:13742
43033	02_11433_XS2_1	Mali	2011	Neisseria bergeri	Diallo et al. 2019 Sci Rep 9:13742
43034	02_13924_XS3_1	Mali	2012	Neisseria bergeri	Diallo et al. 2019 Sci Rep 9:13742
43035	02_13976_XS3_1	Mali	2012	Neisseria bergeri	Diallo et al. 2019 Sci Rep 9:13742
43036	02_14067_XS3_1	Mali	2012	Neisseria bergeri	Diallo et al. 2019 Sci Rep 9:13742
43037	02_13995_XS3_1	Mali	2012	Neisseria bergeri	Diallo et al. 2019 Sci Rep 9:13742
43038	02_14121_XS3_1	Mali	2012	Neisseria bergeri	Diallo et al. 2019 Sci Rep 9:13742
43039	01_13562_XS3_1	Mali	2012	Neisseria bergeri	Diallo et al. 2019 Sci Rep 9:13742
43040	01_13695_XS3_1	Mali	2012	Neisseria bergeri	Diallo et al. 2019 Sci Rep 9:13742
43041	01_13712_XS3_1	Mali	2012	Neisseria bergeri	Diallo et al. 2019 Sci Rep 9:13742
43042	01_12742_XS3_1	Mali	2012	Neisseria bergeri	Diallo et al. 2019 Sci Rep 9:13742
43043	01_13770_XS3_1	Mali	2012	Neisseria bergeri	Diallo et al. 2019 Sci Rep 9:13742
43421	01_00119_XS1_1	Mali	2010	Neisseria bergeri	Diallo et al. 2019 Sci Rep 9:13742
43422	01_03638_XS1_1	Mali	2010	Neisseria bergeri	Diallo et al. 2019 Sci Rep 9:13742
43423	01_03957_XS1_1	Mali	2010	Neisseria bergeri	Diallo et al. 2019 Sci Rep 9:13742
43424	02_01070_XS1_1	Mali	2010	Neisseria bergeri	Diallo et al. 2019 Sci Rep 9:13742
43426	02_01287_XS1_1	Mali	2010	Neisseria bergeri	Diallo et al. 2019 Sci Rep 9:13742
43427	02_07958_XS1_1	Mali	2010	Neisseria bergeri	Diallo et al. 2019 Sci Rep 9:13742
43428	01_00007_XS1_1	Mali	2010	Neisseria bergeri	Diallo et al. 2019 Sci Rep 9:13742
43429	01_03581_XS1_1	Mali	2010	Neisseria bergeri	Diallo et al. 2019 Sci Rep 9:13742
43430	01_07472_XS1_1	Mali	2010	Neisseria bergeri	Diallo et al. 2019 Sci Rep 9:13742
43431	01_07795_XS1_1	Mali	2010	Neisseria bergeri	Diallo et al. 2019 Sci Rep 9:13742
43432	02_01039_XS1_1	Mali	2010	Neisseria bergeri	Diallo et al. 2019 Sci Rep 9:13742
46230	M_676M	Malawi	2006	Neisseria bergeri	Diallo et al. 2019 Sci Rep 9:13742			Y
46400	M-037	Malawi		Neisseria bergeri	Diallo et al. 2019 Sci Rep 9:13742
46401	M-038	Malawi		Neisseria bergeri	Diallo et al. 2019 Sci Rep 9:13742
46404	M-052	Malawi		Neisseria bergeri	Diallo et al. 2019 Sci Rep 9:13742
46406	M-065	Malawi		Neisseria bergeri	Diallo et al. 2019 Sci Rep 9:13742
46421	M-129	Malawi		Neisseria bergeri	Diallo et al. 2019 Sci Rep 9:13742
46422	M-130	Malawi		Neisseria bergeri	Diallo et al. 2019 Sci Rep 9:13742
46424	M-161	Malawi		Neisseria bergeri	Diallo et al. 2019 Sci Rep 9:13742
46427	M-190	Malawi		Neisseria bergeri	Diallo et al. 2019 Sci Rep 9:13742
46434	M-214	Malawi		Neisseria bergeri	Diallo et al. 2019 Sci Rep 9:13742
46443	M-250	Malawi		Neisseria bergeri	Diallo et al. 2019 Sci Rep 9:13742
46444	M-252	Malawi		Neisseria bergeri	Diallo et al. 2019 Sci Rep 9:13742
46445	M-256C	Malawi		Neisseria bergeri	Diallo et al. 2019 Sci Rep 9:13742
46448	M-262	Malawi		Neisseria bergeri	Diallo et al. 2019 Sci Rep 9:13742
46450	M-274	Malawi		Neisseria bergeri	Diallo et al. 2019 Sci Rep 9:13742
46452	M-290	Malawi		Neisseria bergeri	Diallo et al. 2019 Sci Rep 9:13742
46459	M-357	Malawi		Neisseria bergeri	Diallo et al. 2019 Sci Rep 9:13742
46460	M-366	Malawi		Neisseria bergeri	Diallo et al. 2019 Sci Rep 9:13742
46469	M-718M	Malawi		Neisseria bergeri	Diallo et al. 2019 Sci Rep 9:13742
46470	M-760	Malawi		Neisseria bergeri	Diallo et al. 2019 Sci Rep 9:13742
49259	LNP28180	France	2015	Neisseria bergeri
49339	15883	Germany	1984	Neisseria bergeri	Berger 1985 Eur J Clin Microbiol 4:431-3;Bennett et al. 2012 Microbiology 158:1570-80;Diallo et al. 2019 Sci Rep 9:13742
58874	LNP_MET	France	2017	Neisseria bergeri
Neisseria cinerea
3416	OX9931913	UK	1999	Neisseria cinerea
14731	ATCC 14685	Unknown		Neisseria cinerea	Marri et al. 2010 PLoS One 5:e11835;Bennett et al. 2012 Microbiology 158:1570-80;Bennett et al. 2013 Int J Syst Evol Microbiol 63:3920-6
21041	CCUG 53043	Sweden	2006	Neisseria cinerea	Bennett et al. 2013 Int J Syst Evol Microbiol 63:3920-6
26871	12008_2012	Ireland	2012	Neisseria cinerea
26876	12013_2012	Ireland	2012	Neisseria cinerea
36161	12040_2014	Ireland	2014	Neisseria cinerea
38978	LNP18981	France		Neisseria cinerea
38984	LNP26654	France		Neisseria cinerea
38986	LNP23132	France		Neisseria cinerea
39717	LNP20692	France	2003	Neisseria cinerea
39721	LNP981	France	1979	Neisseria cinerea
39724	LNP23872	France	2007	Neisseria cinerea
42057	LNP28127	France	2015	Neisseria cinerea
42058	LNP28155	France	2015	Neisseria cinerea
42059	LNP28158	France	2015	Neisseria cinerea
42061	LNP28181	France	2015	Neisseria cinerea
42062	LNP28272	France	2015	Neisseria cinerea
42421	LNP28525	France	2016	Neisseria cinerea
42462	M16 240153	UK	2016	Neisseria cinerea
42471	M15 240769	UK [England]	2015	Neisseria cinerea
42503	M16 240038	UK [England]	2016	Neisseria cinerea
44493	OX40632	UK [England]	2015	Neisseria cinerea
44631	OX42181	UK [England]	2015	Neisseria cinerea
47345	M16 240660	UK	2016	Neisseria cinerea
49258	LNP28378	France	2016	Neisseria cinerea
49341	CCUG 346 T	Unknown		Neisseria cinerea	Bennett et al. 2012 Microbiology 158:1570-80;Bennett et al. 2013 Int J Syst Evol Microbiol 63:3920-6
49342	CCUG 5746	Sweden	1977	Neisseria cinerea	Bennett et al. 2012 Microbiology 158:1570-80;Bennett et al. 2013 Int J Syst Evol Microbiol 63:3920-6
49343	CCUG 25879	Sweden	1989	Neisseria cinerea	Bennett et al. 2012 Microbiology 158:1570-80
49344	CCUG 27178 A	Unknown	1983	Neisseria cinerea	Bennett et al. 2012 Microbiology 158:1570-80
49350	CCUG 28662	Sweden	1991	Neisseria cinerea	Bennett et al. 2012 Microbiology 158:1570-80
50859	16-530	Sweden	2016	Neisseria cinerea
63425	M19 240435	UK	2019	Neisseria cinerea
63426	M19 240436	UK	2019	Neisseria cinerea
63428	M19 240438	UK	2019	Neisseria cinerea
63430	M19 240440	UK	2019	Neisseria cinerea
63431	M19 240441	UK	2019	Neisseria cinerea
63432	M19 240442	UK	2019	Neisseria cinerea
63433	M19 240443	UK	2019	Neisseria cinerea
93282	McBar-2122	Sweden		Neisseria cinerea
103530	AK-2152	Greece	2020	Neisseria cinerea
Neisseria gonorrhoeae
2855	FA1090	USA	1980	Neisseria gonorrhoeae	Bennett et al. 2007 BMC Biol 5:35;Bennett et al. 2010 BMC Genomics 11:652;Bennett et al. 2012 Microbiology 158:1570-80;Bennett et al. 2013 Int J Syst Evol Microbiol 63:3920-6;Sánchez-Busó et al. 2019 Nat Microbiol 4:1941-1950;Diallo et al. 2019 Sci Rep 9:13742;Cehovin et al. 2020 J Infect Dis 222:1826-1836;Harrison et al. 2020 J Infect Dis 222:1816-1825
13685	NCCP11945	South Korea	2005	Neisseria gonorrhoeae	Chung et al. 2008 J Bacteriol 190:6035-6;Bennett et al. 2010 BMC Genomics 11:652;Bennett et al. 2012 Microbiology 158:1570-80;Bennett et al. 2013 Int J Syst Evol Microbiol 63:3920-6;Sánchez-Busó et al. 2019 Nat Microbiol 4:1941-1950;Diallo et al. 2019 Sci Rep 9:13742;Cehovin et al. 2020 J Infect Dis 222:1826-1836;Harrison et al. 2020 J Infect Dis 222:1816-1825
14729	MS-11	USA	1960	Neisseria gonorrhoeae	Bennett et al. 2012 Microbiology 158:1570-80;Cehovin et al. 2020 J Infect Dis 222:1826-1836;Harrison et al. 2020 J Infect Dis 222:1816-1825		Y	Y
15698	DGI2	USA		Neisseria gonorrhoeae	Bennett et al. 2013 Int J Syst Evol Microbiol 63:3920-6;Cehovin et al. 2020 J Infect Dis 222:1826-1836;Harrison et al. 2020 J Infect Dis 222:1816-1825
15935	PID24	USA		Neisseria gonorrhoeae	Bennett et al. 2012 Microbiology 158:1570-80;Cehovin et al. 2020 J Infect Dis 222:1826-1836;Harrison et al. 2020 J Infect Dis 222:1816-1825		Y	Y
15936	DGI18	USA		Neisseria gonorrhoeae	Bennett et al. 2012 Microbiology 158:1570-80;Cehovin et al. 2020 J Infect Dis 222:1826-1836;Harrison et al. 2020 J Infect Dis 222:1816-1825		Y	Y
21065	TCDC-NG08107	Unknown	2008	Neisseria gonorrhoeae	Chen et al. 2011 J Bacteriol 193:1788-9;Diallo et al. 2019 Sci Rep 9:13742;Cehovin et al. 2020 J Infect Dis 222:1826-1836;Harrison et al. 2020 J Infect Dis 222:1816-1825		Y	Y
21066	PID18	Unknown		Neisseria gonorrhoeae	Cehovin et al. 2020 J Infect Dis 222:1826-1836;Harrison et al. 2020 J Infect Dis 222:1816-1825		Y	Y
21067	1291	Unknown		Neisseria gonorrhoeae	Cehovin et al. 2020 J Infect Dis 222:1826-1836;Harrison et al. 2020 J Infect Dis 222:1816-1825		Y	Y
21068	PID1	Unknown		Neisseria gonorrhoeae	Cehovin et al. 2020 J Infect Dis 222:1826-1836;Harrison et al. 2020 J Infect Dis 222:1816-1825		Y	Y
21070	F62	Unknown		Neisseria gonorrhoeae	Cehovin et al. 2020 J Infect Dis 222:1826-1836;Harrison et al. 2020 J Infect Dis 222:1816-1825		Y	Y
21071	SK-92-679	Unknown		Neisseria gonorrhoeae	Cehovin et al. 2020 J Infect Dis 222:1826-1836;Harrison et al. 2020 J Infect Dis 222:1816-1825	Y	Y	Y	Y
21072	SK-93-1035	Unknown		Neisseria gonorrhoeae	Cehovin et al. 2020 J Infect Dis 222:1826-1836		Y	Y
21073	PID332	Unknown		Neisseria gonorrhoeae	Cehovin et al. 2020 J Infect Dis 222:1826-1836;Harrison et al. 2020 J Infect Dis 222:1816-1825		Y	Y
26827	12028_2010	Ireland	2010	Neisseria gonorrhoeae	Cehovin et al. 2020 J Infect Dis 222:1826-1836;Harrison et al. 2020 J Infect Dis 222:1816-1825		Y	Y
27110	S493	UK [England]	1997	Neisseria gonorrhoeae	Didelot et al. 2016 MBio 7: ;Cehovin et al. 2020 J Infect Dis 222:1826-1836;Harrison et al. 2020 J Infect Dis 222:1816-1825
27133	S081	UK [England]	1995	Neisseria gonorrhoeae	Didelot et al. 2016 MBio 7: ;Cehovin et al. 2020 J Infect Dis 222:1826-1836;Harrison et al. 2020 J Infect Dis 222:1816-1825
27140	S058	UK [England]	1995	Neisseria gonorrhoeae	Didelot et al. 2016 MBio 7: ;Cehovin et al. 2020 J Infect Dis 222:1826-1836;Harrison et al. 2020 J Infect Dis 222:1816-1825
27182	S517	UK [England]	1997	Neisseria gonorrhoeae	Didelot et al. 2016 MBio 7: ;Cehovin et al. 2020 J Infect Dis 222:1826-1836;Harrison et al. 2020 J Infect Dis 222:1816-1825
27185	S306	UK [England]	1996	Neisseria gonorrhoeae	Didelot et al. 2016 MBio 7: ;Cehovin et al. 2020 J Infect Dis 222:1826-1836;Harrison et al. 2020 J Infect Dis 222:1816-1825
27186	S256	UK [England]	1996	Neisseria gonorrhoeae	Didelot et al. 2016 MBio 7: ;Cehovin et al. 2020 J Infect Dis 222:1826-1836;Harrison et al. 2020 J Infect Dis 222:1816-1825
27187	S152	UK [England]	1996	Neisseria gonorrhoeae	Didelot et al. 2016 MBio 7: ;Cehovin et al. 2020 J Infect Dis 222:1826-1836;Harrison et al. 2020 J Infect Dis 222:1816-1825
27188	S149	UK [England]	1996	Neisseria gonorrhoeae	Didelot et al. 2016 MBio 7: ;Cehovin et al. 2020 J Infect Dis 222:1826-1836;Harrison et al. 2020 J Infect Dis 222:1816-1825
27190	S100	UK [England]	1995	Neisseria gonorrhoeae	Didelot et al. 2016 MBio 7: ;Cehovin et al. 2020 J Infect Dis 222:1826-1836;Harrison et al. 2020 J Infect Dis 222:1816-1825
27191	S466	UK [England]	1997	Neisseria gonorrhoeae	Didelot et al. 2016 MBio 7: ;Cehovin et al. 2020 J Infect Dis 222:1826-1836;Harrison et al. 2020 J Infect Dis 222:1816-1825
27195	S308	UK [England]	1997	Neisseria gonorrhoeae	Didelot et al. 2016 MBio 7: ;Cehovin et al. 2020 J Infect Dis 222:1826-1836;Harrison et al. 2020 J Infect Dis 222:1816-1825
27197	S241	UK [England]	1996	Neisseria gonorrhoeae	Didelot et al. 2016 MBio 7: ;Cehovin et al. 2020 J Infect Dis 222:1826-1836;Harrison et al. 2020 J Infect Dis 222:1816-1825
27198	S257	UK [England]	1996	Neisseria gonorrhoeae	Didelot et al. 2016 MBio 7: ;Cehovin et al. 2020 J Infect Dis 222:1826-1836;Harrison et al. 2020 J Infect Dis 222:1816-1825
27199	S522	UK [England]	1997	Neisseria gonorrhoeae	Didelot et al. 2016 MBio 7: ;Cehovin et al. 2020 J Infect Dis 222:1826-1836;Harrison et al. 2020 J Infect Dis 222:1816-1825
27200	S098	UK [England]	1995	Neisseria gonorrhoeae	Didelot et al. 2016 MBio 7: ;Cehovin et al. 2020 J Infect Dis 222:1826-1836;Harrison et al. 2020 J Infect Dis 222:1816-1825
27201	S463	UK [England]	1997	Neisseria gonorrhoeae	Didelot et al. 2016 MBio 7: ;Cehovin et al. 2020 J Infect Dis 222:1826-1836;Harrison et al. 2020 J Infect Dis 222:1816-1825
27202	S253	UK [England]	1996	Neisseria gonorrhoeae	Didelot et al. 2016 MBio 7: ;Cehovin et al. 2020 J Infect Dis 222:1826-1836;Harrison et al. 2020 J Infect Dis 222:1816-1825
27203	S514	UK [England]	1997	Neisseria gonorrhoeae	Didelot et al. 2016 MBio 7: ;Cehovin et al. 2020 J Infect Dis 222:1826-1836;Harrison et al. 2020 J Infect Dis 222:1816-1825
27204	S415	UK [England]	1997	Neisseria gonorrhoeae	Didelot et al. 2016 MBio 7: ;Cehovin et al. 2020 J Infect Dis 222:1826-1836;Harrison et al. 2020 J Infect Dis 222:1816-1825
27205	S154	UK [England]	1996	Neisseria gonorrhoeae	Didelot et al. 2016 MBio 7: ;Cehovin et al. 2020 J Infect Dis 222:1826-1836;Harrison et al. 2020 J Infect Dis 222:1816-1825
27206	S317	UK [England]	1997	Neisseria gonorrhoeae	Didelot et al. 2016 MBio 7: ;Cehovin et al. 2020 J Infect Dis 222:1826-1836;Harrison et al. 2020 J Infect Dis 222:1816-1825
27209	S438	UK [England]	1997	Neisseria gonorrhoeae	Didelot et al. 2016 MBio 7: ;Cehovin et al. 2020 J Infect Dis 222:1826-1836;Harrison et al. 2020 J Infect Dis 222:1816-1825
27210	S423	UK [England]	1997	Neisseria gonorrhoeae	Didelot et al. 2016 MBio 7: ;Cehovin et al. 2020 J Infect Dis 222:1826-1836;Harrison et al. 2020 J Infect Dis 222:1816-1825
27211	S425	UK [England]	1997	Neisseria gonorrhoeae	Didelot et al. 2016 MBio 7: ;Cehovin et al. 2020 J Infect Dis 222:1826-1836;Harrison et al. 2020 J Infect Dis 222:1816-1825
27212	S417	UK [England]	1997	Neisseria gonorrhoeae	Didelot et al. 2016 MBio 7: ;Cehovin et al. 2020 J Infect Dis 222:1826-1836;Harrison et al. 2020 J Infect Dis 222:1816-1825
27213	S424	UK [England]	1997	Neisseria gonorrhoeae	Didelot et al. 2016 MBio 7: ;Cehovin et al. 2020 J Infect Dis 222:1826-1836;Harrison et al. 2020 J Infect Dis 222:1816-1825
27214	S399	UK [England]	1997	Neisseria gonorrhoeae	Didelot et al. 2016 MBio 7: ;Cehovin et al. 2020 J Infect Dis 222:1826-1836;Harrison et al. 2020 J Infect Dis 222:1816-1825
27215	S378	UK [England]	1997	Neisseria gonorrhoeae	Didelot et al. 2016 MBio 7: ;Cehovin et al. 2020 J Infect Dis 222:1826-1836;Harrison et al. 2020 J Infect Dis 222:1816-1825
27216	S401	UK [England]	1997	Neisseria gonorrhoeae	Didelot et al. 2016 MBio 7: ;Cehovin et al. 2020 J Infect Dis 222:1826-1836;Harrison et al. 2020 J Infect Dis 222:1816-1825
27217	S430	UK [England]	1997	Neisseria gonorrhoeae	Didelot et al. 2016 MBio 7: ;Cehovin et al. 2020 J Infect Dis 222:1826-1836;Harrison et al. 2020 J Infect Dis 222:1816-1825
27218	S380	UK [England]	1997	Neisseria gonorrhoeae	Didelot et al. 2016 MBio 7: ;Cehovin et al. 2020 J Infect Dis 222:1826-1836;Harrison et al. 2020 J Infect Dis 222:1816-1825
27219	S416	UK [England]	1997	Neisseria gonorrhoeae	Didelot et al. 2016 MBio 7: ;Cehovin et al. 2020 J Infect Dis 222:1826-1836;Harrison et al. 2020 J Infect Dis 222:1816-1825
27220	S419	UK [England]	1997	Neisseria gonorrhoeae	Didelot et al. 2016 MBio 7: ;Cehovin et al. 2020 J Infect Dis 222:1826-1836;Harrison et al. 2020 J Infect Dis 222:1816-1825
27221	S397	UK [England]	1997	Neisseria gonorrhoeae	Didelot et al. 2016 MBio 7: ;Cehovin et al. 2020 J Infect Dis 222:1826-1836;Harrison et al. 2020 J Infect Dis 222:1816-1825
27222	S418	UK [England]	1997	Neisseria gonorrhoeae	Didelot et al. 2016 MBio 7: ;Cehovin et al. 2020 J Infect Dis 222:1826-1836;Harrison et al. 2020 J Infect Dis 222:1816-1825
27223	S382	UK [England]	1997	Neisseria gonorrhoeae	Didelot et al. 2016 MBio 7: ;Cehovin et al. 2020 J Infect Dis 222:1826-1836;Harrison et al. 2020 J Infect Dis 222:1816-1825
27224	S406	UK [England]	1997	Neisseria gonorrhoeae	Didelot et al. 2016 MBio 7: ;Cehovin et al. 2020 J Infect Dis 222:1826-1836;Harrison et al. 2020 J Infect Dis 222:1816-1825
27225	S433	UK [England]	1997	Neisseria gonorrhoeae	Didelot et al. 2016 MBio 7: ;Cehovin et al. 2020 J Infect Dis 222:1826-1836;Harrison et al. 2020 J Infect Dis 222:1816-1825
27231	GCGS0062	USA	2009	Neisseria gonorrhoeae	Grad et al. 2014 Lancet Infect Dis 14:220-6;Grad et al. 2016 J Infect Dis 214:1579-1587;Cehovin et al. 2020 J Infect Dis 222:1826-1836;Harrison et al. 2020 J Infect Dis 222:1816-1825		Y	Y
27232	GCGS0138	USA	2010	Neisseria gonorrhoeae	Grad et al. 2014 Lancet Infect Dis 14:220-6;Grad et al. 2016 J Infect Dis 214:1579-1587;Cehovin et al. 2020 J Infect Dis 222:1826-1836;Harrison et al. 2020 J Infect Dis 222:1816-1825		Y	Y
27233	GCGS0198	USA	2009	Neisseria gonorrhoeae	Grad et al. 2014 Lancet Infect Dis 14:220-6;Grad et al. 2016 J Infect Dis 214:1579-1587;Cehovin et al. 2020 J Infect Dis 222:1826-1836;Harrison et al. 2020 J Infect Dis 222:1816-1825		Y	Y
27234	GCGS0144	USA	2009	Neisseria gonorrhoeae	Grad et al. 2014 Lancet Infect Dis 14:220-6;Grad et al. 2016 J Infect Dis 214:1579-1587;Cehovin et al. 2020 J Infect Dis 222:1826-1836;Harrison et al. 2020 J Infect Dis 222:1816-1825		Y	Y
27236	GCGS0230	USA	2010	Neisseria gonorrhoeae	Grad et al. 2014 Lancet Infect Dis 14:220-6;Grad et al. 2016 J Infect Dis 214:1579-1587;Cehovin et al. 2020 J Infect Dis 222:1826-1836;Harrison et al. 2020 J Infect Dis 222:1816-1825		Y	Y
27239	GCGS0226	USA	2010	Neisseria gonorrhoeae	Grad et al. 2014 Lancet Infect Dis 14:220-6;Grad et al. 2016 J Infect Dis 214:1579-1587;Cehovin et al. 2020 J Infect Dis 222:1826-1836;Harrison et al. 2020 J Infect Dis 222:1816-1825		Y	Y
27240	GCGS0098	USA	2010	Neisseria gonorrhoeae	Grad et al. 2014 Lancet Infect Dis 14:220-6;Grad et al. 2016 J Infect Dis 214:1579-1587;Cehovin et al. 2020 J Infect Dis 222:1826-1836;Harrison et al. 2020 J Infect Dis 222:1816-1825		Y	Y
27241	GCGS0126	USA	2010	Neisseria gonorrhoeae	Grad et al. 2014 Lancet Infect Dis 14:220-6;Grad et al. 2016 J Infect Dis 214:1579-1587;Cehovin et al. 2020 J Infect Dis 222:1826-1836;Harrison et al. 2020 J Infect Dis 222:1816-1825		Y	Y
27242	GCGS0128	USA	2010	Neisseria gonorrhoeae	Grad et al. 2014 Lancet Infect Dis 14:220-6;Grad et al. 2016 J Infect Dis 214:1579-1587;Cehovin et al. 2020 J Infect Dis 222:1826-1836;Harrison et al. 2020 J Infect Dis 222:1816-1825		Y	Y
27243	GCGS0174	USA	2010	Neisseria gonorrhoeae	Grad et al. 2014 Lancet Infect Dis 14:220-6;Grad et al. 2016 J Infect Dis 214:1579-1587;Cehovin et al. 2020 J Infect Dis 222:1826-1836;Harrison et al. 2020 J Infect Dis 222:1816-1825		Y	Y
27244	GCGS0204	USA	2010	Neisseria gonorrhoeae	Grad et al. 2014 Lancet Infect Dis 14:220-6;Grad et al. 2016 J Infect Dis 214:1579-1587;Cehovin et al. 2020 J Infect Dis 222:1826-1836;Harrison et al. 2020 J Infect Dis 222:1816-1825		Y	Y
27245	GCGS0083	USA	2009	Neisseria gonorrhoeae	Grad et al. 2014 Lancet Infect Dis 14:220-6;Grad et al. 2016 J Infect Dis 214:1579-1587;Cehovin et al. 2020 J Infect Dis 222:1826-1836;Harrison et al. 2020 J Infect Dis 222:1816-1825;Salmerón et al. 2021 J Antimicrob Chemother 76:930-935		Y	Y
27247	GCGS0228	USA	2009	Neisseria gonorrhoeae	Grad et al. 2014 Lancet Infect Dis 14:220-6;Grad et al. 2016 J Infect Dis 214:1579-1587;Cehovin et al. 2020 J Infect Dis 222:1826-1836;Harrison et al. 2020 J Infect Dis 222:1816-1825		Y	Y
27248	GCGS0176	USA	2010	Neisseria gonorrhoeae	Grad et al. 2014 Lancet Infect Dis 14:220-6;Grad et al. 2016 J Infect Dis 214:1579-1587;Cehovin et al. 2020 J Infect Dis 222:1826-1836;Harrison et al. 2020 J Infect Dis 222:1816-1825		Y	Y
27249	GCGS0224	USA	2009	Neisseria gonorrhoeae	Grad et al. 2014 Lancet Infect Dis 14:220-6;Grad et al. 2016 J Infect Dis 214:1579-1587;Cehovin et al. 2020 J Infect Dis 222:1826-1836;Harrison et al. 2020 J Infect Dis 222:1816-1825		Y	Y
27250	GCGS0156	USA	2010	Neisseria gonorrhoeae	Grad et al. 2014 Lancet Infect Dis 14:220-6;Grad et al. 2016 J Infect Dis 214:1579-1587;Cehovin et al. 2020 J Infect Dis 222:1826-1836;Harrison et al. 2020 J Infect Dis 222:1816-1825		Y	Y
27251	GCGS0084	USA	2009	Neisseria gonorrhoeae	Grad et al. 2014 Lancet Infect Dis 14:220-6;Grad et al. 2016 J Infect Dis 214:1579-1587;Cehovin et al. 2020 J Infect Dis 222:1826-1836;Harrison et al. 2020 J Infect Dis 222:1816-1825;Salmerón et al. 2021 J Antimicrob Chemother 76:930-935		Y	Y
27252	GCGS0202	USA	2009	Neisseria gonorrhoeae	Grad et al. 2014 Lancet Infect Dis 14:220-6;Grad et al. 2016 J Infect Dis 214:1579-1587;Cehovin et al. 2020 J Infect Dis 222:1826-1836;Harrison et al. 2020 J Infect Dis 222:1816-1825		Y	Y
27253	GCGS0136	USA	2010	Neisseria gonorrhoeae	Grad et al. 2014 Lancet Infect Dis 14:220-6;Grad et al. 2016 J Infect Dis 214:1579-1587;Cehovin et al. 2020 J Infect Dis 222:1826-1836;Harrison et al. 2020 J Infect Dis 222:1816-1825		Y	Y
27254	GCGS0092	USA	2010	Neisseria gonorrhoeae	Grad et al. 2014 Lancet Infect Dis 14:220-6;Grad et al. 2016 J Infect Dis 214:1579-1587;Cehovin et al. 2020 J Infect Dis 222:1826-1836;Harrison et al. 2020 J Infect Dis 222:1816-1825		Y	Y
27255	GCGS0118	USA	2010	Neisseria gonorrhoeae	Grad et al. 2014 Lancet Infect Dis 14:220-6;Grad et al. 2016 J Infect Dis 214:1579-1587;Cehovin et al. 2020 J Infect Dis 222:1826-1836;Harrison et al. 2020 J Infect Dis 222:1816-1825		Y	Y
27256	GCGS0009	USA	2009	Neisseria gonorrhoeae	Grad et al. 2014 Lancet Infect Dis 14:220-6;Grad et al. 2016 J Infect Dis 214:1579-1587;Cehovin et al. 2020 J Infect Dis 222:1826-1836;Harrison et al. 2020 J Infect Dis 222:1816-1825		Y	Y
27257	GCGS0192	USA	2010	Neisseria gonorrhoeae	Grad et al. 2014 Lancet Infect Dis 14:220-6;Grad et al. 2016 J Infect Dis 214:1579-1587;Cehovin et al. 2020 J Infect Dis 222:1826-1836;Harrison et al. 2020 J Infect Dis 222:1816-1825		Y	Y
27258	GCGS0110	USA	2010	Neisseria gonorrhoeae	Grad et al. 2014 Lancet Infect Dis 14:220-6;Grad et al. 2016 J Infect Dis 214:1579-1587;Cehovin et al. 2020 J Infect Dis 222:1826-1836;Harrison et al. 2020 J Infect Dis 222:1816-1825		Y
27259	GCGS0032	USA	2009	Neisseria gonorrhoeae	Grad et al. 2014 Lancet Infect Dis 14:220-6;Grad et al. 2016 J Infect Dis 214:1579-1587;Cehovin et al. 2020 J Infect Dis 222:1826-1836;Harrison et al. 2020 J Infect Dis 222:1816-1825		Y	Y
27260	GCGS0096	USA	2010	Neisseria gonorrhoeae	Grad et al. 2014 Lancet Infect Dis 14:220-6;Grad et al. 2016 J Infect Dis 214:1579-1587;Cehovin et al. 2020 J Infect Dis 222:1826-1836;Harrison et al. 2020 J Infect Dis 222:1816-1825		Y	Y
27261	GCGS0120	USA	2009	Neisseria gonorrhoeae	Grad et al. 2014 Lancet Infect Dis 14:220-6;Grad et al. 2016 J Infect Dis 214:1579-1587;Cehovin et al. 2020 J Infect Dis 222:1826-1836;Harrison et al. 2020 J Infect Dis 222:1816-1825		Y	Y
27263	GCGS0218	USA	2009	Neisseria gonorrhoeae	Grad et al. 2014 Lancet Infect Dis 14:220-6;Grad et al. 2016 J Infect Dis 214:1579-1587;Cehovin et al. 2020 J Infect Dis 222:1826-1836;Harrison et al. 2020 J Infect Dis 222:1816-1825		Y	Y
27264	GCGS0060	USA	2009	Neisseria gonorrhoeae	Grad et al. 2014 Lancet Infect Dis 14:220-6;Grad et al. 2016 J Infect Dis 214:1579-1587;Cehovin et al. 2020 J Infect Dis 222:1826-1836;Harrison et al. 2020 J Infect Dis 222:1816-1825		Y	Y
27266	GCGS0172	USA	2010	Neisseria gonorrhoeae	Grad et al. 2014 Lancet Infect Dis 14:220-6;Grad et al. 2016 J Infect Dis 214:1579-1587;Cehovin et al. 2020 J Infect Dis 222:1826-1836;Harrison et al. 2020 J Infect Dis 222:1816-1825		Y	Y
27267	GCGS0208	USA	2009	Neisseria gonorrhoeae	Grad et al. 2014 Lancet Infect Dis 14:220-6;Grad et al. 2016 J Infect Dis 214:1579-1587;Cehovin et al. 2020 J Infect Dis 222:1826-1836;Harrison et al. 2020 J Infect Dis 222:1816-1825	Y	Y	Y
27268	GCGS0180	USA	2009	Neisseria gonorrhoeae	Grad et al. 2014 Lancet Infect Dis 14:220-6;Grad et al. 2016 J Infect Dis 214:1579-1587;Cehovin et al. 2020 J Infect Dis 222:1826-1836;Harrison et al. 2020 J Infect Dis 222:1816-1825	Y	Y	Y	Y
27269	GCGS0188	USA	2009	Neisseria gonorrhoeae	Grad et al. 2014 Lancet Infect Dis 14:220-6;Grad et al. 2016 J Infect Dis 214:1579-1587;Cehovin et al. 2020 J Infect Dis 222:1826-1836;Harrison et al. 2020 J Infect Dis 222:1816-1825	Y	Y	Y	Y
27270	GCGS0200	USA	2009	Neisseria gonorrhoeae	Grad et al. 2014 Lancet Infect Dis 14:220-6;Grad et al. 2016 J Infect Dis 214:1579-1587;Cehovin et al. 2020 J Infect Dis 222:1826-1836;Harrison et al. 2020 J Infect Dis 222:1816-1825		Y	Y
27271	GCGS0064	USA	2009	Neisseria gonorrhoeae	Grad et al. 2014 Lancet Infect Dis 14:220-6;Grad et al. 2016 J Infect Dis 214:1579-1587;Cehovin et al. 2020 J Infect Dis 222:1826-1836;Harrison et al. 2020 J Infect Dis 222:1816-1825	Y	Y	Y	Y
27272	GCGS0212	USA	2009	Neisseria gonorrhoeae	Grad et al. 2014 Lancet Infect Dis 14:220-6;Grad et al. 2016 J Infect Dis 214:1579-1587;Cehovin et al. 2020 J Infect Dis 222:1826-1836;Harrison et al. 2020 J Infect Dis 222:1816-1825	Y	Y	Y	Y
27273	GCGS0142	USA	2009	Neisseria gonorrhoeae	Grad et al. 2014 Lancet Infect Dis 14:220-6;Grad et al. 2016 J Infect Dis 214:1579-1587;Cehovin et al. 2020 J Infect Dis 222:1826-1836;Harrison et al. 2020 J Infect Dis 222:1816-1825		Y	Y
27275	GCGS0210	USA	2009	Neisseria gonorrhoeae	Grad et al. 2014 Lancet Infect Dis 14:220-6;Grad et al. 2016 J Infect Dis 214:1579-1587;Cehovin et al. 2020 J Infect Dis 222:1826-1836;Harrison et al. 2020 J Infect Dis 222:1816-1825	Y	Y		Y
27276	GCGS0008	USA	2009	Neisseria gonorrhoeae	Grad et al. 2014 Lancet Infect Dis 14:220-6;Grad et al. 2016 J Infect Dis 214:1579-1587;Cehovin et al. 2020 J Infect Dis 222:1826-1836;Harrison et al. 2020 J Infect Dis 222:1816-1825	Y	Y	Y	Y
27277	GCGS0186	USA	2009	Neisseria gonorrhoeae	Grad et al. 2014 Lancet Infect Dis 14:220-6;Grad et al. 2016 J Infect Dis 214:1579-1587;Cehovin et al. 2020 J Infect Dis 222:1826-1836;Harrison et al. 2020 J Infect Dis 222:1816-1825	Y	Y	Y	Y
27278	GCGS0216	USA	2009	Neisseria gonorrhoeae	Grad et al. 2014 Lancet Infect Dis 14:220-6;Grad et al. 2016 J Infect Dis 214:1579-1587;Cehovin et al. 2020 J Infect Dis 222:1826-1836;Harrison et al. 2020 J Infect Dis 222:1816-1825	Y	Y	Y	Y
27279	GCGS0090	USA	2009	Neisseria gonorrhoeae	Grad et al. 2014 Lancet Infect Dis 14:220-6;Grad et al. 2016 J Infect Dis 214:1579-1587;Cehovin et al. 2020 J Infect Dis 222:1826-1836;Harrison et al. 2020 J Infect Dis 222:1816-1825	Y	Y	Y	Y
27280	GCGS154	USA	2009	Neisseria gonorrhoeae	Grad et al. 2014 Lancet Infect Dis 14:220-6;Cehovin et al. 2020 J Infect Dis 222:1826-1836;Harrison et al. 2020 J Infect Dis 222:1816-1825	Y	Y	Y	Y
27281	GCGS0146	USA	2009	Neisseria gonorrhoeae	Grad et al. 2014 Lancet Infect Dis 14:220-6;Grad et al. 2016 J Infect Dis 214:1579-1587;Cehovin et al. 2020 J Infect Dis 222:1826-1836;Harrison et al. 2020 J Infect Dis 222:1816-1825	Y	Y	Y	Y
27282	GCGS0242	USA	2010	Neisseria gonorrhoeae	Grad et al. 2014 Lancet Infect Dis 14:220-6;Grad et al. 2016 J Infect Dis 214:1579-1587;Cehovin et al. 2020 J Infect Dis 222:1826-1836;Harrison et al. 2020 J Infect Dis 222:1816-1825;Yahara et al. 2021 Genome Med 13:51		Y
27284	GCGS0117	USA	2010	Neisseria gonorrhoeae	Grad et al. 2014 Lancet Infect Dis 14:220-6;Grad et al. 2016 J Infect Dis 214:1579-1587;Cehovin et al. 2020 J Infect Dis 222:1826-1836;Harrison et al. 2020 J Infect Dis 222:1816-1825;Yahara et al. 2021 Genome Med 13:51		Y	Y
27285	GCGS0082	USA	2009	Neisseria gonorrhoeae	Grad et al. 2014 Lancet Infect Dis 14:220-6;Grad et al. 2016 J Infect Dis 214:1579-1587;Cehovin et al. 2020 J Infect Dis 222:1826-1836;Harrison et al. 2020 J Infect Dis 222:1816-1825	Y	Y	Y
27286	GCGS222	USA	2009	Neisseria gonorrhoeae	Grad et al. 2014 Lancet Infect Dis 14:220-6;Cehovin et al. 2020 J Infect Dis 222:1826-1836;Harrison et al. 2020 J Infect Dis 222:1816-1825		Y	Y
27287	GCGS0113	USA	2010	Neisseria gonorrhoeae	Grad et al. 2014 Lancet Infect Dis 14:220-6;Grad et al. 2016 J Infect Dis 214:1579-1587;Cehovin et al. 2020 J Infect Dis 222:1826-1836;Harrison et al. 2020 J Infect Dis 222:1816-1825;Yahara et al. 2021 Genome Med 13:51		Y	Y
27288	GCGS0102	USA	2010	Neisseria gonorrhoeae	Grad et al. 2014 Lancet Infect Dis 14:220-6;Grad et al. 2016 J Infect Dis 214:1579-1587;Cehovin et al. 2020 J Infect Dis 222:1826-1836;Harrison et al. 2020 J Infect Dis 222:1816-1825;Yahara et al. 2021 Genome Med 13:51		Y	Y
27289	GCGS0179	USA	2010	Neisseria gonorrhoeae	Grad et al. 2014 Lancet Infect Dis 14:220-6;Grad et al. 2016 J Infect Dis 214:1579-1587;Cehovin et al. 2020 J Infect Dis 222:1826-1836;Harrison et al. 2020 J Infect Dis 222:1816-1825;Yahara et al. 2021 Genome Med 13:51		Y	Y
27290	GCGS0199	USA	2010	Neisseria gonorrhoeae	Grad et al. 2014 Lancet Infect Dis 14:220-6;Grad et al. 2016 J Infect Dis 214:1579-1587;Cehovin et al. 2020 J Infect Dis 222:1826-1836;Harrison et al. 2020 J Infect Dis 222:1816-1825		Y	Y
27291	GCGS029	USA		Neisseria gonorrhoeae	Grad et al. 2014 Lancet Infect Dis 14:220-6;Cehovin et al. 2020 J Infect Dis 222:1826-1836;Harrison et al. 2020 J Infect Dis 222:1816-1825		Y	Y
27292	GCGS0050	USA	2009	Neisseria gonorrhoeae	Grad et al. 2014 Lancet Infect Dis 14:220-6;Grad et al. 2016 J Infect Dis 214:1579-1587;Cehovin et al. 2020 J Infect Dis 222:1826-1836;Harrison et al. 2020 J Infect Dis 222:1816-1825		Y	Y
27293	GCGS0170	USA	2010	Neisseria gonorrhoeae	Grad et al. 2014 Lancet Infect Dis 14:220-6;Grad et al. 2016 J Infect Dis 214:1579-1587;Cehovin et al. 2020 J Infect Dis 222:1826-1836;Harrison et al. 2020 J Infect Dis 222:1816-1825		Y	Y
27294	GCGS0223	USA	2010	Neisseria gonorrhoeae	Grad et al. 2014 Lancet Infect Dis 14:220-6;Grad et al. 2016 J Infect Dis 214:1579-1587;Cehovin et al. 2020 J Infect Dis 222:1826-1836;Harrison et al. 2020 J Infect Dis 222:1816-1825		Y	Y
27295	GCGS0114	USA	2009	Neisseria gonorrhoeae	Grad et al. 2014 Lancet Infect Dis 14:220-6;Grad et al. 2016 J Infect Dis 214:1579-1587;Cehovin et al. 2020 J Infect Dis 222:1826-1836;Harrison et al. 2020 J Infect Dis 222:1816-1825;Yahara et al. 2021 Genome Med 13:51		Y	Y
27296	GCGS0237	USA	2010	Neisseria gonorrhoeae	Grad et al. 2014 Lancet Infect Dis 14:220-6;Grad et al. 2016 J Infect Dis 214:1579-1587;Cehovin et al. 2020 J Infect Dis 222:1826-1836;Harrison et al. 2020 J Infect Dis 222:1816-1825;Yahara et al. 2021 Genome Med 13:51		Y	Y
27297	GCGS0168	USA	2010	Neisseria gonorrhoeae	Grad et al. 2014 Lancet Infect Dis 14:220-6;Grad et al. 2016 J Infect Dis 214:1579-1587;Cehovin et al. 2020 J Infect Dis 222:1826-1836;Harrison et al. 2020 J Infect Dis 222:1816-1825		Y	Y
27299	GCGS0105	USA	2010	Neisseria gonorrhoeae	Grad et al. 2014 Lancet Infect Dis 14:220-6;Grad et al. 2016 J Infect Dis 214:1579-1587;Cehovin et al. 2020 J Infect Dis 222:1826-1836;Harrison et al. 2020 J Infect Dis 222:1816-1825;Yahara et al. 2021 Genome Med 13:51		Y	Y
27300	GCGS0152	USA	2010	Neisseria gonorrhoeae	Grad et al. 2014 Lancet Infect Dis 14:220-6;Grad et al. 2016 J Infect Dis 214:1579-1587;Cehovin et al. 2020 J Infect Dis 222:1826-1836;Harrison et al. 2020 J Infect Dis 222:1816-1825		Y
27301	GCGS0027	USA	2009	Neisseria gonorrhoeae	Grad et al. 2014 Lancet Infect Dis 14:220-6;Grad et al. 2016 J Infect Dis 214:1579-1587;Cehovin et al. 2020 J Infect Dis 222:1826-1836;Harrison et al. 2020 J Infect Dis 222:1816-1825;Yahara et al. 2021 Genome Med 13:51		Y	Y
27302	GCGS0238	USA	2009	Neisseria gonorrhoeae	Grad et al. 2014 Lancet Infect Dis 14:220-6;Grad et al. 2016 J Infect Dis 214:1579-1587;Cehovin et al. 2020 J Infect Dis 222:1826-1836;Harrison et al. 2020 J Infect Dis 222:1816-1825;Yahara et al. 2021 Genome Med 13:51		Y	Y
27304	GCGS0175	USA	2010	Neisseria gonorrhoeae	Grad et al. 2014 Lancet Infect Dis 14:220-6;Grad et al. 2016 J Infect Dis 214:1579-1587;Cehovin et al. 2020 J Infect Dis 222:1826-1836;Harrison et al. 2020 J Infect Dis 222:1816-1825		Y	Y
27305	GCGS0219	USA	2010	Neisseria gonorrhoeae	Grad et al. 2014 Lancet Infect Dis 14:220-6;Grad et al. 2016 J Infect Dis 214:1579-1587;Cehovin et al. 2020 J Infect Dis 222:1826-1836;Harrison et al. 2020 J Infect Dis 222:1816-1825		Y	Y
27307	GCGS0040	USA	2009	Neisseria gonorrhoeae	Grad et al. 2014 Lancet Infect Dis 14:220-6;Grad et al. 2016 J Infect Dis 214:1579-1587;Cehovin et al. 2020 J Infect Dis 222:1826-1836;Harrison et al. 2020 J Infect Dis 222:1816-1825;Salmerón et al. 2021 J Antimicrob Chemother 76:930-935	Y	Y	Y	Y
27308	GCGS239	USA	2010	Neisseria gonorrhoeae	Grad et al. 2014 Lancet Infect Dis 14:220-6;Cehovin et al. 2020 J Infect Dis 222:1826-1836;Harrison et al. 2020 J Infect Dis 222:1816-1825		Y	Y
27309	GCGS0143	USA	2010	Neisseria gonorrhoeae	Grad et al. 2014 Lancet Infect Dis 14:220-6;Grad et al. 2016 J Infect Dis 214:1579-1587;Cehovin et al. 2020 J Infect Dis 222:1826-1836;Harrison et al. 2020 J Infect Dis 222:1816-1825;Yahara et al. 2021 Genome Med 13:51		Y	Y
27310	GCGS0093	USA	2010	Neisseria gonorrhoeae	Grad et al. 2014 Lancet Infect Dis 14:220-6;Grad et al. 2016 J Infect Dis 214:1579-1587;Cehovin et al. 2020 J Infect Dis 222:1826-1836;Harrison et al. 2020 J Infect Dis 222:1816-1825;Yahara et al. 2021 Genome Med 13:51		Y	Y
27311	GCGS0169	USA	2010	Neisseria gonorrhoeae	Grad et al. 2014 Lancet Infect Dis 14:220-6;Grad et al. 2016 J Infect Dis 214:1579-1587;Cehovin et al. 2020 J Infect Dis 222:1826-1836;Harrison et al. 2020 J Infect Dis 222:1816-1825		Y	Y
27312	GCGS0047	USA	2009	Neisseria gonorrhoeae	Grad et al. 2014 Lancet Infect Dis 14:220-6;Grad et al. 2016 J Infect Dis 214:1579-1587;Cehovin et al. 2020 J Infect Dis 222:1826-1836;Harrison et al. 2020 J Infect Dis 222:1816-1825;Yahara et al. 2021 Genome Med 13:51		Y	Y
27314	GCGS0137	USA	2010	Neisseria gonorrhoeae	Grad et al. 2014 Lancet Infect Dis 14:220-6;Grad et al. 2016 J Infect Dis 214:1579-1587;Cehovin et al. 2020 J Infect Dis 222:1826-1836;Harrison et al. 2020 J Infect Dis 222:1816-1825;Yahara et al. 2021 Genome Med 13:51		Y	Y
27317	GCGS0135	USA	2010	Neisseria gonorrhoeae	Grad et al. 2014 Lancet Infect Dis 14:220-6;Grad et al. 2016 J Infect Dis 214:1579-1587;Cehovin et al. 2020 J Infect Dis 222:1826-1836;Harrison et al. 2020 J Infect Dis 222:1816-1825;Yahara et al. 2021 Genome Med 13:51		Y	Y
27320	GCGS0054	USA	2009	Neisseria gonorrhoeae	Grad et al. 2014 Lancet Infect Dis 14:220-6;Grad et al. 2016 J Infect Dis 214:1579-1587;Cehovin et al. 2020 J Infect Dis 222:1826-1836;Harrison et al. 2020 J Infect Dis 222:1816-1825;Yahara et al. 2021 Genome Med 13:51		Y	Y
27321	GCGS0217	USA	2010	Neisseria gonorrhoeae	Grad et al. 2014 Lancet Infect Dis 14:220-6;Grad et al. 2016 J Infect Dis 214:1579-1587;Cehovin et al. 2020 J Infect Dis 222:1826-1836;Harrison et al. 2020 J Infect Dis 222:1816-1825		Y	Y
27323	GCGS0163	USA	2010	Neisseria gonorrhoeae	Grad et al. 2014 Lancet Infect Dis 14:220-6;Grad et al. 2016 J Infect Dis 214:1579-1587;Cehovin et al. 2020 J Infect Dis 222:1826-1836;Harrison et al. 2020 J Infect Dis 222:1816-1825;Yahara et al. 2021 Genome Med 13:51		Y	Y
27324	GCGS0129	USA	2010	Neisseria gonorrhoeae	Grad et al. 2014 Lancet Infect Dis 14:220-6;Grad et al. 2016 J Infect Dis 214:1579-1587;Cehovin et al. 2020 J Infect Dis 222:1826-1836;Harrison et al. 2020 J Infect Dis 222:1816-1825;Yahara et al. 2021 Genome Med 13:51		Y	Y
27325	GCGS0022	USA	2009	Neisseria gonorrhoeae	Grad et al. 2014 Lancet Infect Dis 14:220-6;Grad et al. 2016 J Infect Dis 214:1579-1587;Cehovin et al. 2020 J Infect Dis 222:1826-1836;Harrison et al. 2020 J Infect Dis 222:1816-1825		Y	Y
27326	GCGS0051	USA	2009	Neisseria gonorrhoeae	Grad et al. 2014 Lancet Infect Dis 14:220-6;Grad et al. 2016 J Infect Dis 214:1579-1587;Cehovin et al. 2020 J Infect Dis 222:1826-1836;Harrison et al. 2020 J Infect Dis 222:1816-1825;Yahara et al. 2021 Genome Med 13:51		Y	Y
27327	GCGS0116	USA	2009	Neisseria gonorrhoeae	Grad et al. 2014 Lancet Infect Dis 14:220-6;Grad et al. 2016 J Infect Dis 214:1579-1587;Cehovin et al. 2020 J Infect Dis 222:1826-1836;Harrison et al. 2020 J Infect Dis 222:1816-1825		Y	Y
27328	GCGS0069	USA	2009	Neisseria gonorrhoeae	Grad et al. 2014 Lancet Infect Dis 14:220-6;Grad et al. 2016 J Infect Dis 214:1579-1587;Cehovin et al. 2020 J Infect Dis 222:1826-1836;Harrison et al. 2020 J Infect Dis 222:1816-1825;Yahara et al. 2021 Genome Med 13:51		Y	Y
27329	GCGS0157	USA	2010	Neisseria gonorrhoeae	Grad et al. 2014 Lancet Infect Dis 14:220-6;Grad et al. 2016 J Infect Dis 214:1579-1587;Cehovin et al. 2020 J Infect Dis 222:1826-1836;Harrison et al. 2020 J Infect Dis 222:1816-1825;Yahara et al. 2021 Genome Med 13:51		Y	Y
27330	GCGS0048	USA	2009	Neisseria gonorrhoeae	Grad et al. 2014 Lancet Infect Dis 14:220-6;Cehovin et al. 2020 J Infect Dis 222:1826-1836;Harrison et al. 2020 J Infect Dis 222:1816-1825		Y	Y
27331	GCGS0127	USA	2010	Neisseria gonorrhoeae	Grad et al. 2014 Lancet Infect Dis 14:220-6;Grad et al. 2016 J Infect Dis 214:1579-1587;Cehovin et al. 2020 J Infect Dis 222:1826-1836;Harrison et al. 2020 J Infect Dis 222:1816-1825;Yahara et al. 2021 Genome Med 13:51		Y	Y
27332	GCGS0209	USA	2010	Neisseria gonorrhoeae	Grad et al. 2014 Lancet Infect Dis 14:220-6;Grad et al. 2016 J Infect Dis 214:1579-1587;Cehovin et al. 2020 J Infect Dis 222:1826-1836;Harrison et al. 2020 J Infect Dis 222:1816-1825		Y	Y
27333	GCGS0196	USA	2010	Neisseria gonorrhoeae	Grad et al. 2014 Lancet Infect Dis 14:220-6;Grad et al. 2016 J Infect Dis 214:1579-1587;Cehovin et al. 2020 J Infect Dis 222:1826-1836;Harrison et al. 2020 J Infect Dis 222:1816-1825;Yahara et al. 2021 Genome Med 13:51		Y	Y
27334	GCGS148	USA	2009	Neisseria gonorrhoeae	Grad et al. 2014 Lancet Infect Dis 14:220-6;Cehovin et al. 2020 J Infect Dis 222:1826-1836;Harrison et al. 2020 J Infect Dis 222:1816-1825		Y	Y
27338	GCGS0173	USA	2010	Neisseria gonorrhoeae	Grad et al. 2014 Lancet Infect Dis 14:220-6;Grad et al. 2016 J Infect Dis 214:1579-1587;Cehovin et al. 2020 J Infect Dis 222:1826-1836;Harrison et al. 2020 J Infect Dis 222:1816-1825		Y	Y
27339	GCGS0167	USA	2010	Neisseria gonorrhoeae	Grad et al. 2014 Lancet Infect Dis 14:220-6;Grad et al. 2016 J Infect Dis 214:1579-1587;Cehovin et al. 2020 J Infect Dis 222:1826-1836;Harrison et al. 2020 J Infect Dis 222:1816-1825		Y	Y
27340	GCGS0134	USA	2009	Neisseria gonorrhoeae	Grad et al. 2014 Lancet Infect Dis 14:220-6;Grad et al. 2016 J Infect Dis 214:1579-1587;Cehovin et al. 2020 J Infect Dis 222:1826-1836;Harrison et al. 2020 J Infect Dis 222:1816-1825		Y	Y
27341	GCGS0039	USA	2009	Neisseria gonorrhoeae	Grad et al. 2014 Lancet Infect Dis 14:220-6;Grad et al. 2016 J Infect Dis 214:1579-1587;Cehovin et al. 2020 J Infect Dis 222:1826-1836;Harrison et al. 2020 J Infect Dis 222:1816-1825;Yahara et al. 2021 Genome Med 13:51		Y	Y
27342	GCGS0132	USA	2009	Neisseria gonorrhoeae	Grad et al. 2014 Lancet Infect Dis 14:220-6;Grad et al. 2016 J Infect Dis 214:1579-1587;Cehovin et al. 2020 J Infect Dis 222:1826-1836;Harrison et al. 2020 J Infect Dis 222:1816-1825;Yahara et al. 2021 Genome Med 13:51		Y	Y
27344	GCGS0197	USA	2010	Neisseria gonorrhoeae	Grad et al. 2014 Lancet Infect Dis 14:220-6;Grad et al. 2016 J Infect Dis 214:1579-1587;Cehovin et al. 2020 J Infect Dis 222:1826-1836;Harrison et al. 2020 J Infect Dis 222:1816-1825		Y	Y
27345	GCGS0107	USA	2010	Neisseria gonorrhoeae	Grad et al. 2014 Lancet Infect Dis 14:220-6;Grad et al. 2016 J Infect Dis 214:1579-1587;Cehovin et al. 2020 J Infect Dis 222:1826-1836;Harrison et al. 2020 J Infect Dis 222:1816-1825;Yahara et al. 2021 Genome Med 13:51		Y	Y
27346	GCGS0087	USA	2009	Neisseria gonorrhoeae	Grad et al. 2014 Lancet Infect Dis 14:220-6;Grad et al. 2016 J Infect Dis 214:1579-1587;Cehovin et al. 2020 J Infect Dis 222:1826-1836;Harrison et al. 2020 J Infect Dis 222:1816-1825;Yahara et al. 2021 Genome Med 13:51		Y	Y
27347	GCGS0194	USA	2009	Neisseria gonorrhoeae	Grad et al. 2014 Lancet Infect Dis 14:220-6;Grad et al. 2016 J Infect Dis 214:1579-1587;Cehovin et al. 2020 J Infect Dis 222:1826-1836;Harrison et al. 2020 J Infect Dis 222:1816-1825;Yahara et al. 2021 Genome Med 13:51		Y	Y
27348	GCGS0191	USA	2010	Neisseria gonorrhoeae	Grad et al. 2014 Lancet Infect Dis 14:220-6;Grad et al. 2016 J Infect Dis 214:1579-1587;Cehovin et al. 2020 J Infect Dis 222:1826-1836;Harrison et al. 2020 J Infect Dis 222:1816-1825		Y	Y
27349	GCGS0234	USA	2010	Neisseria gonorrhoeae	Grad et al. 2014 Lancet Infect Dis 14:220-6;Grad et al. 2016 J Infect Dis 214:1579-1587;Cehovin et al. 2020 J Infect Dis 222:1826-1836;Harrison et al. 2020 J Infect Dis 222:1816-1825;Yahara et al. 2021 Genome Med 13:51		Y	Y
27350	GCGS0231	USA	2010	Neisseria gonorrhoeae	Grad et al. 2014 Lancet Infect Dis 14:220-6;Grad et al. 2016 J Infect Dis 214:1579-1587;Cehovin et al. 2020 J Infect Dis 222:1826-1836;Harrison et al. 2020 J Infect Dis 222:1816-1825;Yahara et al. 2021 Genome Med 13:51		Y	Y
27351	GCGS0171	USA	2010	Neisseria gonorrhoeae	Grad et al. 2014 Lancet Infect Dis 14:220-6;Grad et al. 2016 J Infect Dis 214:1579-1587;Cehovin et al. 2020 J Infect Dis 222:1826-1836;Harrison et al. 2020 J Infect Dis 222:1816-1825		Y	Y
27352	GCGS0115	USA	2010	Neisseria gonorrhoeae	Grad et al. 2014 Lancet Infect Dis 14:220-6;Grad et al. 2016 J Infect Dis 214:1579-1587;Cehovin et al. 2020 J Infect Dis 222:1826-1836;Harrison et al. 2020 J Infect Dis 222:1816-1825;Yahara et al. 2021 Genome Med 13:51		Y	Y
27353	GCGS0214	USA	2009	Neisseria gonorrhoeae	Grad et al. 2014 Lancet Infect Dis 14:220-6;Grad et al. 2016 J Infect Dis 214:1579-1587;Cehovin et al. 2020 J Infect Dis 222:1826-1836;Harrison et al. 2020 J Infect Dis 222:1816-1825;Yahara et al. 2021 Genome Med 13:51		Y	Y
27354	GCGS0207	USA	2010	Neisseria gonorrhoeae	Grad et al. 2014 Lancet Infect Dis 14:220-6;Grad et al. 2016 J Infect Dis 214:1579-1587;Cehovin et al. 2020 J Infect Dis 222:1826-1836;Harrison et al. 2020 J Infect Dis 222:1816-1825		Y	Y
27356	GCGS0049	USA	2009	Neisseria gonorrhoeae	Grad et al. 2014 Lancet Infect Dis 14:220-6;Grad et al. 2016 J Infect Dis 214:1579-1587;Cehovin et al. 2020 J Infect Dis 222:1826-1836;Harrison et al. 2020 J Infect Dis 222:1816-1825;Yahara et al. 2021 Genome Med 13:51		Y	Y
27357	GCGS0035	USA	2009	Neisseria gonorrhoeae	Grad et al. 2014 Lancet Infect Dis 14:220-6;Grad et al. 2016 J Infect Dis 214:1579-1587;Cehovin et al. 2020 J Infect Dis 222:1826-1836;Harrison et al. 2020 J Infect Dis 222:1816-1825;Yahara et al. 2021 Genome Med 13:51		Y	Y
27358	GCGS0055	USA	2009	Neisseria gonorrhoeae	Grad et al. 2014 Lancet Infect Dis 14:220-6;Grad et al. 2016 J Infect Dis 214:1579-1587;Cehovin et al. 2020 J Infect Dis 222:1826-1836;Harrison et al. 2020 J Infect Dis 222:1816-1825;Yahara et al. 2021 Genome Med 13:51		Y	Y
27360	GCGS0124	USA	2010	Neisseria gonorrhoeae	Grad et al. 2014 Lancet Infect Dis 14:220-6;Grad et al. 2016 J Infect Dis 214:1579-1587;Cehovin et al. 2020 J Infect Dis 222:1826-1836;Harrison et al. 2020 J Infect Dis 222:1816-1825;Yahara et al. 2021 Genome Med 13:51		Y	Y
27361	GCGS0100	USA	2010	Neisseria gonorrhoeae	Grad et al. 2014 Lancet Infect Dis 14:220-6;Grad et al. 2016 J Infect Dis 214:1579-1587;Cehovin et al. 2020 J Infect Dis 222:1826-1836;Harrison et al. 2020 J Infect Dis 222:1816-1825		Y	Y
27362	GCGS0227	USA	2010	Neisseria gonorrhoeae	Grad et al. 2014 Lancet Infect Dis 14:220-6;Grad et al. 2016 J Infect Dis 214:1579-1587;Cehovin et al. 2020 J Infect Dis 222:1826-1836;Harrison et al. 2020 J Infect Dis 222:1816-1825;Yahara et al. 2021 Genome Med 13:51		Y	Y
27363	GCGS133	USA	2010	Neisseria gonorrhoeae	Grad et al. 2014 Lancet Infect Dis 14:220-6;Cehovin et al. 2020 J Infect Dis 222:1826-1836;Harrison et al. 2020 J Infect Dis 222:1816-1825		Y	Y
27365	GCGS0080	USA	2009	Neisseria gonorrhoeae	Grad et al. 2014 Lancet Infect Dis 14:220-6;Grad et al. 2016 J Infect Dis 214:1579-1587;Cehovin et al. 2020 J Infect Dis 222:1826-1836;Harrison et al. 2020 J Infect Dis 222:1816-1825;Yahara et al. 2021 Genome Med 13:51		Y	Y
27366	GCGS0206	USA	2009	Neisseria gonorrhoeae	Grad et al. 2014 Lancet Infect Dis 14:220-6;Grad et al. 2016 J Infect Dis 214:1579-1587;Cehovin et al. 2020 J Infect Dis 222:1826-1836;Harrison et al. 2020 J Infect Dis 222:1816-1825		Y	Y
27369	GCGS0233	USA	2010	Neisseria gonorrhoeae	Grad et al. 2014 Lancet Infect Dis 14:220-6;Grad et al. 2016 J Infect Dis 214:1579-1587;Cehovin et al. 2020 J Infect Dis 222:1826-1836;Harrison et al. 2020 J Infect Dis 222:1816-1825;Yahara et al. 2021 Genome Med 13:51		Y	Y
27371	GCGS0071	USA	2009	Neisseria gonorrhoeae	Grad et al. 2014 Lancet Infect Dis 14:220-6;Grad et al. 2016 J Infect Dis 214:1579-1587;Cehovin et al. 2020 J Infect Dis 222:1826-1836;Harrison et al. 2020 J Infect Dis 222:1816-1825		Y	Y
27372	GCGS0220	USA	2009	Neisseria gonorrhoeae	Grad et al. 2014 Lancet Infect Dis 14:220-6;Grad et al. 2016 J Infect Dis 214:1579-1587;Cehovin et al. 2020 J Infect Dis 222:1826-1836;Harrison et al. 2020 J Infect Dis 222:1816-1825;Yahara et al. 2021 Genome Med 13:51		Y	Y
27374	GCGS0031	USA	2009	Neisseria gonorrhoeae	Grad et al. 2014 Lancet Infect Dis 14:220-6;Grad et al. 2016 J Infect Dis 214:1579-1587;Cehovin et al. 2020 J Infect Dis 222:1826-1836;Harrison et al. 2020 J Infect Dis 222:1816-1825;Yahara et al. 2021 Genome Med 13:51		Y	Y
27376	GCGS0225	USA	2010	Neisseria gonorrhoeae	Grad et al. 2014 Lancet Infect Dis 14:220-6;Grad et al. 2016 J Infect Dis 214:1579-1587;Cehovin et al. 2020 J Infect Dis 222:1826-1836;Harrison et al. 2020 J Infect Dis 222:1816-1825		Y	Y
27377	GCGS0221	USA	2010	Neisseria gonorrhoeae	Grad et al. 2014 Lancet Infect Dis 14:220-6;Grad et al. 2016 J Infect Dis 214:1579-1587;Cehovin et al. 2020 J Infect Dis 222:1826-1836;Harrison et al. 2020 J Infect Dis 222:1816-1825		Y	Y
27378	GCGS0211	USA	2010	Neisseria gonorrhoeae	Grad et al. 2014 Lancet Infect Dis 14:220-6;Grad et al. 2016 J Infect Dis 214:1579-1587;Cehovin et al. 2020 J Infect Dis 222:1826-1836;Harrison et al. 2020 J Infect Dis 222:1816-1825		Y
27379	GCGS0019	USA	2009	Neisseria gonorrhoeae	Grad et al. 2014 Lancet Infect Dis 14:220-6;Grad et al. 2016 J Infect Dis 214:1579-1587;Cehovin et al. 2020 J Infect Dis 222:1826-1836;Harrison et al. 2020 J Infect Dis 222:1816-1825;Yahara et al. 2021 Genome Med 13:51		Y	Y
27380	GCGS0042	USA	2009	Neisseria gonorrhoeae	Grad et al. 2014 Lancet Infect Dis 14:220-6;Grad et al. 2016 J Infect Dis 214:1579-1587;Cehovin et al. 2020 J Infect Dis 222:1826-1836;Harrison et al. 2020 J Infect Dis 222:1816-1825;Yahara et al. 2021 Genome Med 13:51		Y	Y
27382	GCGS0147	USA	2010	Neisseria gonorrhoeae	Grad et al. 2014 Lancet Infect Dis 14:220-6;Grad et al. 2016 J Infect Dis 214:1579-1587;Cehovin et al. 2020 J Infect Dis 222:1826-1836;Harrison et al. 2020 J Infect Dis 222:1816-1825;Yahara et al. 2021 Genome Med 13:51		Y	Y
27383	GCGS0078	USA	2009	Neisseria gonorrhoeae	Grad et al. 2014 Lancet Infect Dis 14:220-6;Grad et al. 2016 J Infect Dis 214:1579-1587;Cehovin et al. 2020 J Infect Dis 222:1826-1836;Harrison et al. 2020 J Infect Dis 222:1816-1825		Y	Y
27384	GCGS0190	USA	2010	Neisseria gonorrhoeae	Grad et al. 2014 Lancet Infect Dis 14:220-6;Grad et al. 2016 J Infect Dis 214:1579-1587;Cehovin et al. 2020 J Infect Dis 222:1826-1836;Harrison et al. 2020 J Infect Dis 222:1816-1825		Y	Y
27385	GCGS0079	USA	2009	Neisseria gonorrhoeae	Grad et al. 2014 Lancet Infect Dis 14:220-6;Grad et al. 2016 J Infect Dis 214:1579-1587;Cehovin et al. 2020 J Infect Dis 222:1826-1836;Harrison et al. 2020 J Infect Dis 222:1816-1825;Yahara et al. 2021 Genome Med 13:51		Y	Y
27386	GCGS0145	USA	2010	Neisseria gonorrhoeae	Grad et al. 2014 Lancet Infect Dis 14:220-6;Grad et al. 2016 J Infect Dis 214:1579-1587;Cehovin et al. 2020 J Infect Dis 222:1826-1836;Harrison et al. 2020 J Infect Dis 222:1816-1825;Yahara et al. 2021 Genome Med 13:51		Y	Y
27387	GCGS0125	USA	2010	Neisseria gonorrhoeae	Grad et al. 2014 Lancet Infect Dis 14:220-6;Grad et al. 2016 J Infect Dis 214:1579-1587;Cehovin et al. 2020 J Infect Dis 222:1826-1836;Harrison et al. 2020 J Infect Dis 222:1816-1825;Yahara et al. 2021 Genome Med 13:51		Y	Y
27388	GCGS0141	USA	2010	Neisseria gonorrhoeae	Grad et al. 2014 Lancet Infect Dis 14:220-6;Grad et al. 2016 J Infect Dis 214:1579-1587;Cehovin et al. 2020 J Infect Dis 222:1826-1836;Harrison et al. 2020 J Infect Dis 222:1816-1825;Yahara et al. 2021 Genome Med 13:51		Y	Y
27389	GCGS0075	USA	2009	Neisseria gonorrhoeae	Grad et al. 2014 Lancet Infect Dis 14:220-6;Grad et al. 2016 J Infect Dis 214:1579-1587;Cehovin et al. 2020 J Infect Dis 222:1826-1836;Harrison et al. 2020 J Infect Dis 222:1816-1825;Yahara et al. 2021 Genome Med 13:51		Y	Y
27390	GCGS0053	USA	2009	Neisseria gonorrhoeae	Grad et al. 2014 Lancet Infect Dis 14:220-6;Grad et al. 2016 J Infect Dis 214:1579-1587;Cehovin et al. 2020 J Infect Dis 222:1826-1836;Harrison et al. 2020 J Infect Dis 222:1816-1825;Yahara et al. 2021 Genome Med 13:51		Y	Y
27393	GCGS159	USA	2010	Neisseria gonorrhoeae	Grad et al. 2014 Lancet Infect Dis 14:220-6;Cehovin et al. 2020 J Infect Dis 222:1826-1836;Harrison et al. 2020 J Infect Dis 222:1816-1825		Y	Y
27394	GCGS0235	USA	2010	Neisseria gonorrhoeae	Grad et al. 2014 Lancet Infect Dis 14:220-6;Grad et al. 2016 J Infect Dis 214:1579-1587;Cehovin et al. 2020 J Infect Dis 222:1826-1836;Harrison et al. 2020 J Infect Dis 222:1816-1825;Yahara et al. 2021 Genome Med 13:51		Y	Y
27395	GCGS0076	USA	2009	Neisseria gonorrhoeae	Grad et al. 2014 Lancet Infect Dis 14:220-6;Grad et al. 2016 J Infect Dis 214:1579-1587;Cehovin et al. 2020 J Infect Dis 222:1826-1836;Harrison et al. 2020 J Infect Dis 222:1816-1825;Yahara et al. 2021 Genome Med 13:51		Y	Y
27396	GCGS0149	USA	2010	Neisseria gonorrhoeae	Grad et al. 2014 Lancet Infect Dis 14:220-6;Grad et al. 2016 J Infect Dis 214:1579-1587;Cehovin et al. 2020 J Infect Dis 222:1826-1836;Harrison et al. 2020 J Infect Dis 222:1816-1825		Y	Y
27398	GCGS0139	USA	2010	Neisseria gonorrhoeae	Grad et al. 2014 Lancet Infect Dis 14:220-6;Grad et al. 2016 J Infect Dis 214:1579-1587;Cehovin et al. 2020 J Infect Dis 222:1826-1836;Harrison et al. 2020 J Infect Dis 222:1816-1825;Yahara et al. 2021 Genome Med 13:51		Y	Y
27402	GCGS0201	USA	2010	Neisseria gonorrhoeae	Grad et al. 2014 Lancet Infect Dis 14:220-6;Grad et al. 2016 J Infect Dis 214:1579-1587;Cehovin et al. 2020 J Infect Dis 222:1826-1836;Harrison et al. 2020 J Infect Dis 222:1816-1825		Y	Y
27403	GCGS0213	USA	2010	Neisseria gonorrhoeae	Grad et al. 2014 Lancet Infect Dis 14:220-6;Grad et al. 2016 J Infect Dis 214:1579-1587;Cehovin et al. 2020 J Infect Dis 222:1826-1836;Harrison et al. 2020 J Infect Dis 222:1816-1825		Y	Y
27404	GCGS0028	USA	2009	Neisseria gonorrhoeae	Grad et al. 2014 Lancet Infect Dis 14:220-6;Grad et al. 2016 J Infect Dis 214:1579-1587;Cehovin et al. 2020 J Infect Dis 222:1826-1836;Harrison et al. 2020 J Infect Dis 222:1816-1825;Yahara et al. 2021 Genome Med 13:51		Y	Y
27406	GCGS0067	USA	2009	Neisseria gonorrhoeae	Grad et al. 2014 Lancet Infect Dis 14:220-6;Grad et al. 2016 J Infect Dis 214:1579-1587;Cehovin et al. 2020 J Infect Dis 222:1826-1836;Harrison et al. 2020 J Infect Dis 222:1816-1825;Yahara et al. 2021 Genome Med 13:51		Y	Y
27407	GCGS0203	USA	2010	Neisseria gonorrhoeae	Grad et al. 2014 Lancet Infect Dis 14:220-6;Grad et al. 2016 J Infect Dis 214:1579-1587;Cehovin et al. 2020 J Infect Dis 222:1826-1836;Harrison et al. 2020 J Infect Dis 222:1816-1825		Y	Y
27408	GCGS0161	USA	2010	Neisseria gonorrhoeae	Grad et al. 2014 Lancet Infect Dis 14:220-6;Grad et al. 2016 J Infect Dis 214:1579-1587;Cehovin et al. 2020 J Infect Dis 222:1826-1836;Harrison et al. 2020 J Infect Dis 222:1816-1825		Y	Y
27409	GCGS0215	USA	2010	Neisseria gonorrhoeae	Grad et al. 2014 Lancet Infect Dis 14:220-6;Grad et al. 2016 J Infect Dis 214:1579-1587;Cehovin et al. 2020 J Infect Dis 222:1826-1836;Harrison et al. 2020 J Infect Dis 222:1816-1825		Y	Y
27410	GCGS0058	USA	2009	Neisseria gonorrhoeae	Grad et al. 2014 Lancet Infect Dis 14:220-6;Grad et al. 2016 J Infect Dis 214:1579-1587;Cehovin et al. 2020 J Infect Dis 222:1826-1836;Harrison et al. 2020 J Infect Dis 222:1816-1825;Yahara et al. 2021 Genome Med 13:51		Y	Y
27411	GCGS0012	USA	2009	Neisseria gonorrhoeae	Grad et al. 2014 Lancet Infect Dis 14:220-6;Grad et al. 2016 J Infect Dis 214:1579-1587;Cehovin et al. 2020 J Infect Dis 222:1826-1836;Harrison et al. 2020 J Infect Dis 222:1816-1825		Y	Y
27412	GCGS0153	USA	2010	Neisseria gonorrhoeae	Grad et al. 2014 Lancet Infect Dis 14:220-6;Grad et al. 2016 J Infect Dis 214:1579-1587;Cehovin et al. 2020 J Infect Dis 222:1826-1836;Harrison et al. 2020 J Infect Dis 222:1816-1825		Y	Y
27415	GCGS0066	USA	2009	Neisseria gonorrhoeae	Grad et al. 2014 Lancet Infect Dis 14:220-6;Grad et al. 2016 J Infect Dis 214:1579-1587;Cehovin et al. 2020 J Infect Dis 222:1826-1836;Harrison et al. 2020 J Infect Dis 222:1816-1825;Yahara et al. 2021 Genome Med 13:51		Y	Y
27416	GCGS0189	USA	2010	Neisseria gonorrhoeae	Grad et al. 2014 Lancet Infect Dis 14:220-6;Grad et al. 2016 J Infect Dis 214:1579-1587;Cehovin et al. 2020 J Infect Dis 222:1826-1836;Harrison et al. 2020 J Infect Dis 222:1816-1825;Yahara et al. 2021 Genome Med 13:51		Y	Y
27417	GCGS0183	USA	2010	Neisseria gonorrhoeae	Grad et al. 2014 Lancet Infect Dis 14:220-6;Grad et al. 2016 J Infect Dis 214:1579-1587;Cehovin et al. 2020 J Infect Dis 222:1826-1836;Harrison et al. 2020 J Infect Dis 222:1816-1825;Yahara et al. 2021 Genome Med 13:51		Y	Y
27418	GCGS0057	USA	2009	Neisseria gonorrhoeae	Grad et al. 2014 Lancet Infect Dis 14:220-6;Grad et al. 2016 J Infect Dis 214:1579-1587;Cehovin et al. 2020 J Infect Dis 222:1826-1836;Harrison et al. 2020 J Infect Dis 222:1816-1825;Yahara et al. 2021 Genome Med 13:51		Y	Y
27419	GCGS0073	USA	2009	Neisseria gonorrhoeae	Grad et al. 2014 Lancet Infect Dis 14:220-6;Grad et al. 2016 J Infect Dis 214:1579-1587;Cehovin et al. 2020 J Infect Dis 222:1826-1836;Harrison et al. 2020 J Infect Dis 222:1816-1825		Y	Y
27420	GCGS0236	USA	2010	Neisseria gonorrhoeae	Grad et al. 2014 Lancet Infect Dis 14:220-6;Grad et al. 2016 J Infect Dis 214:1579-1587;Cehovin et al. 2020 J Infect Dis 222:1826-1836;Harrison et al. 2020 J Infect Dis 222:1816-1825;Yahara et al. 2021 Genome Med 13:51		Y	Y
27422	GCGS0004	USA	2009	Neisseria gonorrhoeae	Grad et al. 2014 Lancet Infect Dis 14:220-6;Grad et al. 2016 J Infect Dis 214:1579-1587;Cehovin et al. 2020 J Infect Dis 222:1826-1836;Harrison et al. 2020 J Infect Dis 222:1816-1825;Yahara et al. 2021 Genome Med 13:51		Y	Y
27423	GCGS0195	USA	2010	Neisseria gonorrhoeae	Grad et al. 2014 Lancet Infect Dis 14:220-6;Grad et al. 2016 J Infect Dis 214:1579-1587;Cehovin et al. 2020 J Infect Dis 222:1826-1836;Harrison et al. 2020 J Infect Dis 222:1816-1825;Yahara et al. 2021 Genome Med 13:51		Y	Y
27424	GCGS140	USA	2010	Neisseria gonorrhoeae	Grad et al. 2014 Lancet Infect Dis 14:220-6;Cehovin et al. 2020 J Infect Dis 222:1826-1836;Harrison et al. 2020 J Infect Dis 222:1816-1825		Y	Y
27425	GCGS0158	USA	2009	Neisseria gonorrhoeae	Grad et al. 2014 Lancet Infect Dis 14:220-6;Grad et al. 2016 J Infect Dis 214:1579-1587;Cehovin et al. 2020 J Infect Dis 222:1826-1836;Harrison et al. 2020 J Infect Dis 222:1816-1825;Yahara et al. 2021 Genome Med 13:51		Y
27428	GCGS0122	USA	2010	Neisseria gonorrhoeae	Grad et al. 2014 Lancet Infect Dis 14:220-6;Grad et al. 2016 J Infect Dis 214:1579-1587;Cehovin et al. 2020 J Infect Dis 222:1826-1836;Harrison et al. 2020 J Infect Dis 222:1816-1825;Yahara et al. 2021 Genome Med 13:51		Y	Y
27430	GCGS0155	USA	2010	Neisseria gonorrhoeae	Grad et al. 2014 Lancet Infect Dis 14:220-6;Grad et al. 2016 J Infect Dis 214:1579-1587;Cehovin et al. 2020 J Infect Dis 222:1826-1836;Harrison et al. 2020 J Infect Dis 222:1816-1825;Yahara et al. 2021 Genome Med 13:51		Y	Y
27431	GCGS011	USA	2009	Neisseria gonorrhoeae	Grad et al. 2014 Lancet Infect Dis 14:220-6;Cehovin et al. 2020 J Infect Dis 222:1826-1836;Harrison et al. 2020 J Infect Dis 222:1816-1825		Y	Y
27432	GCGS0014	USA	2009	Neisseria gonorrhoeae	Grad et al. 2016 J Infect Dis 214:1579-1587;Cehovin et al. 2020 J Infect Dis 222:1826-1836;Harrison et al. 2020 J Infect Dis 222:1816-1825		Y	Y
27434	GCGS0232	USA	2010	Neisseria gonorrhoeae	Grad et al. 2014 Lancet Infect Dis 14:220-6;Grad et al. 2016 J Infect Dis 214:1579-1587;Cehovin et al. 2020 J Infect Dis 222:1826-1836;Harrison et al. 2020 J Infect Dis 222:1816-1825;Yahara et al. 2021 Genome Med 13:51		Y	Y
27435	GCGS0086	USA	2009	Neisseria gonorrhoeae	Grad et al. 2014 Lancet Infect Dis 14:220-6;Grad et al. 2016 J Infect Dis 214:1579-1587;Cehovin et al. 2020 J Infect Dis 222:1826-1836;Harrison et al. 2020 J Infect Dis 222:1816-1825;Yahara et al. 2021 Genome Med 13:51		Y	Y
27436	GCGS0193	USA	2010	Neisseria gonorrhoeae	Grad et al. 2014 Lancet Infect Dis 14:220-6;Grad et al. 2016 J Infect Dis 214:1579-1587;Cehovin et al. 2020 J Infect Dis 222:1826-1836;Harrison et al. 2020 J Infect Dis 222:1816-1825		Y	Y
27439	GCGS0182	USA	2009	Neisseria gonorrhoeae	Grad et al. 2014 Lancet Infect Dis 14:220-6;Grad et al. 2016 J Infect Dis 214:1579-1587;Cehovin et al. 2020 J Infect Dis 222:1826-1836;Harrison et al. 2020 J Infect Dis 222:1816-1825;Yahara et al. 2021 Genome Med 13:51		Y
27440	GCGS0099	USA	2010	Neisseria gonorrhoeae	Grad et al. 2014 Lancet Infect Dis 14:220-6;Grad et al. 2016 J Infect Dis 214:1579-1587;Cehovin et al. 2020 J Infect Dis 222:1826-1836;Harrison et al. 2020 J Infect Dis 222:1816-1825;Yahara et al. 2021 Genome Med 13:51		Y	Y
27441	GCGS0130	USA	2009	Neisseria gonorrhoeae	Grad et al. 2014 Lancet Infect Dis 14:220-6;Grad et al. 2016 J Infect Dis 214:1579-1587;Cehovin et al. 2020 J Infect Dis 222:1826-1836;Harrison et al. 2020 J Infect Dis 222:1816-1825;Yahara et al. 2021 Genome Med 13:51		Y	Y
27443	GCGS0089	USA	2009	Neisseria gonorrhoeae	Grad et al. 2014 Lancet Infect Dis 14:220-6;Grad et al. 2016 J Infect Dis 214:1579-1587;Cehovin et al. 2020 J Infect Dis 222:1826-1836;Harrison et al. 2020 J Infect Dis 222:1816-1825;Yahara et al. 2021 Genome Med 13:51		Y	Y
27445	GCGS0178	USA	2010	Neisseria gonorrhoeae	Grad et al. 2014 Lancet Infect Dis 14:220-6;Grad et al. 2016 J Infect Dis 214:1579-1587;Cehovin et al. 2020 J Infect Dis 222:1826-1836;Harrison et al. 2020 J Infect Dis 222:1816-1825;Yahara et al. 2021 Genome Med 13:51		Y	Y
27447	GCGS061	USA	2009	Neisseria gonorrhoeae	Grad et al. 2014 Lancet Infect Dis 14:220-6;Cehovin et al. 2020 J Infect Dis 222:1826-1836;Harrison et al. 2020 J Infect Dis 222:1816-1825		Y	Y
27449	GCGS0088	USA	2009	Neisseria gonorrhoeae	Grad et al. 2014 Lancet Infect Dis 14:220-6;Grad et al. 2016 J Infect Dis 214:1579-1587;Cehovin et al. 2020 J Infect Dis 222:1826-1836;Harrison et al. 2020 J Infect Dis 222:1816-1825;Yahara et al. 2021 Genome Med 13:51		Y	Y
27450	GCGS0106	USA	2010	Neisseria gonorrhoeae	Grad et al. 2014 Lancet Infect Dis 14:220-6;Grad et al. 2016 J Infect Dis 214:1579-1587;Cehovin et al. 2020 J Infect Dis 222:1826-1836;Harrison et al. 2020 J Infect Dis 222:1816-1825		Y	Y
27452	GCGS0085	USA	2009	Neisseria gonorrhoeae	Grad et al. 2014 Lancet Infect Dis 14:220-6;Grad et al. 2016 J Infect Dis 214:1579-1587;Cehovin et al. 2020 J Infect Dis 222:1826-1836;Harrison et al. 2020 J Infect Dis 222:1816-1825;Yahara et al. 2021 Genome Med 13:51		Y	Y
27453	GCGS0095	USA	2010	Neisseria gonorrhoeae	Grad et al. 2014 Lancet Infect Dis 14:220-6;Grad et al. 2016 J Infect Dis 214:1579-1587;Cehovin et al. 2020 J Infect Dis 222:1826-1836;Harrison et al. 2020 J Infect Dis 222:1816-1825;Yahara et al. 2021 Genome Med 13:51		Y	Y
27456	GCGS0036	USA	2009	Neisseria gonorrhoeae	Grad et al. 2014 Lancet Infect Dis 14:220-6;Grad et al. 2016 J Infect Dis 214:1579-1587;Cehovin et al. 2020 J Infect Dis 222:1826-1836;Harrison et al. 2020 J Infect Dis 222:1816-1825;Yahara et al. 2021 Genome Med 13:51		Y	Y
27457	GCGS0002	USA	2009	Neisseria gonorrhoeae	Grad et al. 2014 Lancet Infect Dis 14:220-6;Grad et al. 2016 J Infect Dis 214:1579-1587;Cehovin et al. 2020 J Infect Dis 222:1826-1836;Harrison et al. 2020 J Infect Dis 222:1816-1825;Yahara et al. 2021 Genome Med 13:51		Y	Y
27458	GCGS0166	USA	2009	Neisseria gonorrhoeae	Grad et al. 2014 Lancet Infect Dis 14:220-6;Grad et al. 2016 J Infect Dis 214:1579-1587;Cehovin et al. 2020 J Infect Dis 222:1826-1836;Harrison et al. 2020 J Infect Dis 222:1816-1825;Yahara et al. 2021 Genome Med 13:51		Y	Y
27460	GCGS0070	USA	2009	Neisseria gonorrhoeae	Grad et al. 2014 Lancet Infect Dis 14:220-6;Grad et al. 2016 J Infect Dis 214:1579-1587;Cehovin et al. 2020 J Infect Dis 222:1826-1836;Harrison et al. 2020 J Infect Dis 222:1816-1825;Yahara et al. 2021 Genome Med 13:51		Y	Y
27461	GCGS0094	USA	2009	Neisseria gonorrhoeae	Grad et al. 2014 Lancet Infect Dis 14:220-6;Grad et al. 2016 J Infect Dis 214:1579-1587;Cehovin et al. 2020 J Infect Dis 222:1826-1836;Harrison et al. 2020 J Infect Dis 222:1816-1825;Yahara et al. 2021 Genome Med 13:51		Y	Y
27463	GCGS0108	USA	2009	Neisseria gonorrhoeae	Grad et al. 2014 Lancet Infect Dis 14:220-6;Grad et al. 2016 J Infect Dis 214:1579-1587;Cehovin et al. 2020 J Infect Dis 222:1826-1836;Harrison et al. 2020 J Infect Dis 222:1816-1825;Yahara et al. 2021 Genome Med 13:51		Y	Y
27464	GCGS0240	USA	2010	Neisseria gonorrhoeae	Grad et al. 2014 Lancet Infect Dis 14:220-6;Grad et al. 2016 J Infect Dis 214:1579-1587;Cehovin et al. 2020 J Infect Dis 222:1826-1836;Harrison et al. 2020 J Infect Dis 222:1816-1825		Y	Y
27465	ERR173153	Unknown		Neisseria gonorrhoeae	Cehovin et al. 2020 J Infect Dis 222:1826-1836	Y
27466	GCGS0034	USA	2009	Neisseria gonorrhoeae	Grad et al. 2014 Lancet Infect Dis 14:220-6;Grad et al. 2016 J Infect Dis 214:1579-1587;Cehovin et al. 2020 J Infect Dis 222:1826-1836;Harrison et al. 2020 J Infect Dis 222:1816-1825		Y	Y
27470	GCGS0101	USA	2010	Neisseria gonorrhoeae	Grad et al. 2014 Lancet Infect Dis 14:220-6;Grad et al. 2016 J Infect Dis 214:1579-1587;Cehovin et al. 2020 J Infect Dis 222:1826-1836;Harrison et al. 2020 J Infect Dis 222:1816-1825;Yahara et al. 2021 Genome Med 13:51		Y	Y
27471	GCGS0072	USA	2009	Neisseria gonorrhoeae	Grad et al. 2014 Lancet Infect Dis 14:220-6;Grad et al. 2016 J Infect Dis 214:1579-1587;Cehovin et al. 2020 J Infect Dis 222:1826-1836;Harrison et al. 2020 J Infect Dis 222:1816-1825	Y	Y	Y
27472	GCGS0162	USA	2009	Neisseria gonorrhoeae	Grad et al. 2014 Lancet Infect Dis 14:220-6;Grad et al. 2016 J Infect Dis 214:1579-1587;Cehovin et al. 2020 J Infect Dis 222:1826-1836;Harrison et al. 2020 J Infect Dis 222:1816-1825	Y	Y	Y
27473	GCGS0033	USA	2009	Neisseria gonorrhoeae	Grad et al. 2014 Lancet Infect Dis 14:220-6;Grad et al. 2016 J Infect Dis 214:1579-1587;Cehovin et al. 2020 J Infect Dis 222:1826-1836;Harrison et al. 2020 J Infect Dis 222:1816-1825;Yahara et al. 2021 Genome Med 13:51	Y	Y	Y
27474	GCGS0150	USA	2009	Neisseria gonorrhoeae	Grad et al. 2014 Lancet Infect Dis 14:220-6;Grad et al. 2016 J Infect Dis 214:1579-1587;Cehovin et al. 2020 J Infect Dis 222:1826-1836;Harrison et al. 2020 J Infect Dis 222:1816-1825	Y	Y	Y	Y
27475	GCGS0068	USA	2009	Neisseria gonorrhoeae	Grad et al. 2014 Lancet Infect Dis 14:220-6;Grad et al. 2016 J Infect Dis 214:1579-1587;Cehovin et al. 2020 J Infect Dis 222:1826-1836;Harrison et al. 2020 J Infect Dis 222:1816-1825;Yahara et al. 2021 Genome Med 13:51		Y	Y
31178	NM8365	UK [England]	2011	Neisseria gonorrhoeae	Cehovin et al. 2020 J Infect Dis 222:1826-1836;Harrison et al. 2020 J Infect Dis 222:1816-1825		Y	Y
31193	NM9396	UK [England]	2012	Neisseria gonorrhoeae	Cehovin et al. 2020 J Infect Dis 222:1826-1836;Harrison et al. 2020 J Infect Dis 222:1816-1825	Y	Y	Y
31333	W0306	UK [England]	2004	Neisseria gonorrhoeae	Didelot et al. 2016 MBio 7: ;Cehovin et al. 2020 J Infect Dis 222:1826-1836;Harrison et al. 2020 J Infect Dis 222:1816-1825		Y	Y
31334	W0322	Unknown		Neisseria gonorrhoeae	Cehovin et al. 2020 J Infect Dis 222:1826-1836		Y	Y
31335	W0362	UK [England]	2004	Neisseria gonorrhoeae	Didelot et al. 2016 MBio 7: ;Cehovin et al. 2020 J Infect Dis 222:1826-1836;Harrison et al. 2020 J Infect Dis 222:1816-1825		Y	Y
31336	W0370	UK [England]	2004	Neisseria gonorrhoeae	Didelot et al. 2016 MBio 7: ;Cehovin et al. 2020 J Infect Dis 222:1826-1836;Harrison et al. 2020 J Infect Dis 222:1816-1825		Y	Y
31337	W0420	UK [England]	2004	Neisseria gonorrhoeae	Didelot et al. 2016 MBio 7: ;Cehovin et al. 2020 J Infect Dis 222:1826-1836;Harrison et al. 2020 J Infect Dis 222:1816-1825		Y	Y
31338	W0492	Unknown		Neisseria gonorrhoeae	Cehovin et al. 2020 J Infect Dis 222:1826-1836		Y	Y
31339	W0550	UK [England]	2004	Neisseria gonorrhoeae	Didelot et al. 2016 MBio 7: ;Cehovin et al. 2020 J Infect Dis 222:1826-1836;Harrison et al. 2020 J Infect Dis 222:1816-1825		Y	Y
31340	W0560	UK [England]	2004	Neisseria gonorrhoeae	Didelot et al. 2016 MBio 7: ;Cehovin et al. 2020 J Infect Dis 222:1826-1836;Harrison et al. 2020 J Infect Dis 222:1816-1825		Y	Y
31341	W0561	UK [England]	2004	Neisseria gonorrhoeae	Didelot et al. 2016 MBio 7: ;Cehovin et al. 2020 J Infect Dis 222:1826-1836;Harrison et al. 2020 J Infect Dis 222:1816-1825		Y	Y
31342	W0563	UK [England]	2004	Neisseria gonorrhoeae	Didelot et al. 2016 MBio 7: ;Cehovin et al. 2020 J Infect Dis 222:1826-1836;Harrison et al. 2020 J Infect Dis 222:1816-1825		Y	Y
31343	W0564	Unknown		Neisseria gonorrhoeae	Cehovin et al. 2020 J Infect Dis 222:1826-1836		Y	Y
31344	W0569	UK [England]	2004	Neisseria gonorrhoeae	Didelot et al. 2016 MBio 7: ;Cehovin et al. 2020 J Infect Dis 222:1826-1836;Harrison et al. 2020 J Infect Dis 222:1816-1825		Y	Y
31345	W0587	UK [England]	2004	Neisseria gonorrhoeae	Didelot et al. 2016 MBio 7: ;Cehovin et al. 2020 J Infect Dis 222:1826-1836;Harrison et al. 2020 J Infect Dis 222:1816-1825		Y	Y
31346	W0592	UK [England]	2004	Neisseria gonorrhoeae	Didelot et al. 2016 MBio 7: ;Cehovin et al. 2020 J Infect Dis 222:1826-1836;Harrison et al. 2020 J Infect Dis 222:1816-1825		Y	Y
31347	W0603	UK [England]	2004	Neisseria gonorrhoeae	Didelot et al. 2016 MBio 7: ;Cehovin et al. 2020 J Infect Dis 222:1826-1836;Harrison et al. 2020 J Infect Dis 222:1816-1825		Y	Y
31348	W0604	UK [England]	2004	Neisseria gonorrhoeae	Didelot et al. 2016 MBio 7: ;Cehovin et al. 2020 J Infect Dis 222:1826-1836;Harrison et al. 2020 J Infect Dis 222:1816-1825		Y	Y
31349	W0611	Unknown		Neisseria gonorrhoeae	Cehovin et al. 2020 J Infect Dis 222:1826-1836		Y	Y
31350	W0613	UK [England]	2004	Neisseria gonorrhoeae	Didelot et al. 2016 MBio 7: ;Cehovin et al. 2020 J Infect Dis 222:1826-1836;Harrison et al. 2020 J Infect Dis 222:1816-1825		Y	Y
31351	W0618	Unknown		Neisseria gonorrhoeae	Cehovin et al. 2020 J Infect Dis 222:1826-1836		Y	Y
31352	W0627	UK [England]	2004	Neisseria gonorrhoeae	Didelot et al. 2016 MBio 7: ;Cehovin et al. 2020 J Infect Dis 222:1826-1836;Harrison et al. 2020 J Infect Dis 222:1816-1825		Y	Y
31353	W0725	UK [England]	2004	Neisseria gonorrhoeae	Didelot et al. 2016 MBio 7: ;Cehovin et al. 2020 J Infect Dis 222:1826-1836;Harrison et al. 2020 J Infect Dis 222:1816-1825		Y	Y
31354	W0749	UK [England]	2004	Neisseria gonorrhoeae	Didelot et al. 2016 MBio 7: ;Cehovin et al. 2020 J Infect Dis 222:1826-1836;Harrison et al. 2020 J Infect Dis 222:1816-1825		Y	Y
31355	W0751	UK [England]	2004	Neisseria gonorrhoeae	Didelot et al. 2016 MBio 7: ;Cehovin et al. 2020 J Infect Dis 222:1826-1836;Harrison et al. 2020 J Infect Dis 222:1816-1825		Y	Y
31356	W0761	UK [England]	2004	Neisseria gonorrhoeae	Didelot et al. 2016 MBio 7: ;Cehovin et al. 2020 J Infect Dis 222:1826-1836;Harrison et al. 2020 J Infect Dis 222:1816-1825		Y	Y
31357	W0762	UK [England]	2004	Neisseria gonorrhoeae	Didelot et al. 2016 MBio 7: ;Cehovin et al. 2020 J Infect Dis 222:1826-1836;Harrison et al. 2020 J Infect Dis 222:1816-1825		Y	Y
31358	W0782	Unknown		Neisseria gonorrhoeae	Cehovin et al. 2020 J Infect Dis 222:1826-1836		Y	Y
31359	W0789	UK [England]	2004	Neisseria gonorrhoeae	Didelot et al. 2016 MBio 7: ;Cehovin et al. 2020 J Infect Dis 222:1826-1836;Harrison et al. 2020 J Infect Dis 222:1816-1825		Y	Y
31360	W0818	Unknown		Neisseria gonorrhoeae	Cehovin et al. 2020 J Infect Dis 222:1826-1836		Y	Y
31361	W0885	UK [England]	2004	Neisseria gonorrhoeae	Didelot et al. 2016 MBio 7: ;Cehovin et al. 2020 J Infect Dis 222:1826-1836;Harrison et al. 2020 J Infect Dis 222:1816-1825		Y	Y
31362	LG0186	UK [England]	2004	Neisseria gonorrhoeae	Didelot et al. 2016 MBio 7: ;Cehovin et al. 2020 J Infect Dis 222:1826-1836;Harrison et al. 2020 J Infect Dis 222:1816-1825		Y	Y
31363	LG0394	UK [England]	2004	Neisseria gonorrhoeae	Didelot et al. 2016 MBio 7: ;Cehovin et al. 2020 J Infect Dis 222:1826-1836;Harrison et al. 2020 J Infect Dis 222:1816-1825		Y	Y
31364	LG0671	UK [England]	2004	Neisseria gonorrhoeae	Didelot et al. 2016 MBio 7: ;Cehovin et al. 2020 J Infect Dis 222:1826-1836;Harrison et al. 2020 J Infect Dis 222:1816-1825		Y	Y
31365	LG1091	UK [England]	2004	Neisseria gonorrhoeae	Didelot et al. 2016 MBio 7: ;Cehovin et al. 2020 J Infect Dis 222:1826-1836;Harrison et al. 2020 J Infect Dis 222:1816-1825		Y	Y
31366	LG1291	UK [England]	2004	Neisseria gonorrhoeae	Didelot et al. 2016 MBio 7: ;Cehovin et al. 2020 J Infect Dis 222:1826-1836;Harrison et al. 2020 J Infect Dis 222:1816-1825		Y	Y
31367	LG1515	Unknown		Neisseria gonorrhoeae	Cehovin et al. 2020 J Infect Dis 222:1826-1836		Y	Y
31368	LG1721	UK [England]	2004	Neisseria gonorrhoeae	Didelot et al. 2016 MBio 7: ;Cehovin et al. 2020 J Infect Dis 222:1826-1836;Harrison et al. 2020 J Infect Dis 222:1816-1825		Y	Y
31369	LG1851	Unknown		Neisseria gonorrhoeae	Cehovin et al. 2020 J Infect Dis 222:1826-1836		Y	Y
31370	LG0199	UK [England]	2004	Neisseria gonorrhoeae	Didelot et al. 2016 MBio 7: ;Cehovin et al. 2020 J Infect Dis 222:1826-1836;Harrison et al. 2020 J Infect Dis 222:1816-1825		Y	Y
31371	LG0458	UK [England]	2004	Neisseria gonorrhoeae	Didelot et al. 2016 MBio 7: ;Cehovin et al. 2020 J Infect Dis 222:1826-1836;Harrison et al. 2020 J Infect Dis 222:1816-1825		Y	Y
31372	LG0674	Unknown		Neisseria gonorrhoeae	Cehovin et al. 2020 J Infect Dis 222:1826-1836		Y	Y
31373	LG1094	UK [England]	2004	Neisseria gonorrhoeae	Didelot et al. 2016 MBio 7: ;Cehovin et al. 2020 J Infect Dis 222:1826-1836;Harrison et al. 2020 J Infect Dis 222:1816-1825		Y	Y
31374	LG1295	UK [England]	2004	Neisseria gonorrhoeae	Didelot et al. 2016 MBio 7: ;Cehovin et al. 2020 J Infect Dis 222:1826-1836;Harrison et al. 2020 J Infect Dis 222:1816-1825		Y	Y
31375	LG1548	UK [England]	2004	Neisseria gonorrhoeae	Didelot et al. 2016 MBio 7: ;Cehovin et al. 2020 J Infect Dis 222:1826-1836;Harrison et al. 2020 J Infect Dis 222:1816-1825		Y	Y
31376	LG1736	UK [England]	2004	Neisseria gonorrhoeae	Didelot et al. 2016 MBio 7: ;Cehovin et al. 2020 J Infect Dis 222:1826-1836;Harrison et al. 2020 J Infect Dis 222:1816-1825		Y	Y
31377	LG1861	UK [England]	2004	Neisseria gonorrhoeae	Didelot et al. 2016 MBio 7: ;Cehovin et al. 2020 J Infect Dis 222:1826-1836;Harrison et al. 2020 J Infect Dis 222:1816-1825		Y	Y
31378	LG0205	UK [England]	2004	Neisseria gonorrhoeae	Didelot et al. 2016 MBio 7: ;Cehovin et al. 2020 J Infect Dis 222:1826-1836;Harrison et al. 2020 J Infect Dis 222:1816-1825		Y	Y
31379	LG0463	UK [England]	2004	Neisseria gonorrhoeae	Didelot et al. 2016 MBio 7: ;Cehovin et al. 2020 J Infect Dis 222:1826-1836;Harrison et al. 2020 J Infect Dis 222:1816-1825		Y	Y
31380	LG0675	UK [England]	2004	Neisseria gonorrhoeae	Didelot et al. 2016 MBio 7: ;Cehovin et al. 2020 J Infect Dis 222:1826-1836;Harrison et al. 2020 J Infect Dis 222:1816-1825		Y	Y
31381	LG1114	UK [England]	2004	Neisseria gonorrhoeae	Didelot et al. 2016 MBio 7: ;Cehovin et al. 2020 J Infect Dis 222:1826-1836;Harrison et al. 2020 J Infect Dis 222:1816-1825		Y	Y
31382	LG1342	UK [England]	2004	Neisseria gonorrhoeae	Didelot et al. 2016 MBio 7: ;Cehovin et al. 2020 J Infect Dis 222:1826-1836;Harrison et al. 2020 J Infect Dis 222:1816-1825		Y	Y
31383	LG1580	UK [England]	2004	Neisseria gonorrhoeae	Didelot et al. 2016 MBio 7: ;Cehovin et al. 2020 J Infect Dis 222:1826-1836;Harrison et al. 2020 J Infect Dis 222:1816-1825		Y	Y
31384	LG1737	UK [England]	2004	Neisseria gonorrhoeae	Didelot et al. 2016 MBio 7: ;Cehovin et al. 2020 J Infect Dis 222:1826-1836;Harrison et al. 2020 J Infect Dis 222:1816-1825		Y	Y
31385	LG1865	UK [England]	2004	Neisseria gonorrhoeae	Didelot et al. 2016 MBio 7: ;Cehovin et al. 2020 J Infect Dis 222:1826-1836;Harrison et al. 2020 J Infect Dis 222:1816-1825		Y	Y
31386	LG0211	UK [England]	2004	Neisseria gonorrhoeae	Didelot et al. 2016 MBio 7: ;Cehovin et al. 2020 J Infect Dis 222:1826-1836;Harrison et al. 2020 J Infect Dis 222:1816-1825		Y	Y
31387	LG0465	UK [England]	2004	Neisseria gonorrhoeae	Didelot et al. 2016 MBio 7: ;Cehovin et al. 2020 J Infect Dis 222:1826-1836;Harrison et al. 2020 J Infect Dis 222:1816-1825		Y	Y
31388	LG0689	Unknown		Neisseria gonorrhoeae	Cehovin et al. 2020 J Infect Dis 222:1826-1836		Y	Y
31389	LG1126	UK [England]	2004	Neisseria gonorrhoeae	Didelot et al. 2016 MBio 7: ;Cehovin et al. 2020 J Infect Dis 222:1826-1836;Harrison et al. 2020 J Infect Dis 222:1816-1825		Y	Y
31390	LG1346	UK [England]	2004	Neisseria gonorrhoeae	Didelot et al. 2016 MBio 7: ;Cehovin et al. 2020 J Infect Dis 222:1826-1836;Harrison et al. 2020 J Infect Dis 222:1816-1825		Y	Y
31391	LG1619	UK [England]	2004	Neisseria gonorrhoeae	Didelot et al. 2016 MBio 7: ;Cehovin et al. 2020 J Infect Dis 222:1826-1836;Harrison et al. 2020 J Infect Dis 222:1816-1825		Y	Y
31392	LG1739	UK [England]	2004	Neisseria gonorrhoeae	Didelot et al. 2016 MBio 7: ;Cehovin et al. 2020 J Infect Dis 222:1826-1836;Harrison et al. 2020 J Infect Dis 222:1816-1825		Y	Y
31393	W0065	UK [England]	2004	Neisseria gonorrhoeae	Didelot et al. 2016 MBio 7: ;Cehovin et al. 2020 J Infect Dis 222:1826-1836;Harrison et al. 2020 J Infect Dis 222:1816-1825		Y	Y
31394	LG0241	Unknown		Neisseria gonorrhoeae	Cehovin et al. 2020 J Infect Dis 222:1826-1836		Y	Y
31395	LG0493	UK [England]	2004	Neisseria gonorrhoeae	Didelot et al. 2016 MBio 7: ;Cehovin et al. 2020 J Infect Dis 222:1826-1836;Harrison et al. 2020 J Infect Dis 222:1816-1825		Y	Y
31396	LG0735	UK [England]	2004	Neisseria gonorrhoeae	Didelot et al. 2016 MBio 7: ;Cehovin et al. 2020 J Infect Dis 222:1826-1836;Harrison et al. 2020 J Infect Dis 222:1816-1825		Y	Y
31397	LG1132	UK [England]	2004	Neisseria gonorrhoeae	Didelot et al. 2016 MBio 7: ;Cehovin et al. 2020 J Infect Dis 222:1826-1836;Harrison et al. 2020 J Infect Dis 222:1816-1825		Y	Y
31398	LG1347	Unknown		Neisseria gonorrhoeae	Cehovin et al. 2020 J Infect Dis 222:1826-1836		Y	Y
31399	LG1628	UK [England]	2004	Neisseria gonorrhoeae	Didelot et al. 2016 MBio 7: ;Cehovin et al. 2020 J Infect Dis 222:1826-1836;Harrison et al. 2020 J Infect Dis 222:1816-1825		Y	Y
31400	LG1740	UK [England]	2004	Neisseria gonorrhoeae	Didelot et al. 2016 MBio 7: ;Cehovin et al. 2020 J Infect Dis 222:1826-1836;Harrison et al. 2020 J Infect Dis 222:1816-1825		Y	Y
31401	W0185	UK [England]	2004	Neisseria gonorrhoeae	Didelot et al. 2016 MBio 7: ;Cehovin et al. 2020 J Infect Dis 222:1826-1836;Harrison et al. 2020 J Infect Dis 222:1816-1825		Y	Y
31402	LG0261	UK [England]	2004	Neisseria gonorrhoeae	Didelot et al. 2016 MBio 7: ;Cehovin et al. 2020 J Infect Dis 222:1826-1836;Harrison et al. 2020 J Infect Dis 222:1816-1825		Y	Y
31403	LG0516	UK [England]	2004	Neisseria gonorrhoeae	Didelot et al. 2016 MBio 7: ;Cehovin et al. 2020 J Infect Dis 222:1826-1836;Harrison et al. 2020 J Infect Dis 222:1816-1825		Y	Y
31404	LG0751	UK [England]	2004	Neisseria gonorrhoeae	Didelot et al. 2016 MBio 7: ;Cehovin et al. 2020 J Infect Dis 222:1826-1836;Harrison et al. 2020 J Infect Dis 222:1816-1825		Y	Y
31405	LG1133	UK [England]	2004	Neisseria gonorrhoeae	Didelot et al. 2016 MBio 7: ;Cehovin et al. 2020 J Infect Dis 222:1826-1836;Harrison et al. 2020 J Infect Dis 222:1816-1825		Y	Y
31406	LG1349	UK [England]	2004	Neisseria gonorrhoeae	Didelot et al. 2016 MBio 7: ;Cehovin et al. 2020 J Infect Dis 222:1826-1836;Harrison et al. 2020 J Infect Dis 222:1816-1825		Y	Y
31407	LG1630	UK [England]	2004	Neisseria gonorrhoeae	Didelot et al. 2016 MBio 7: ;Cehovin et al. 2020 J Infect Dis 222:1826-1836;Harrison et al. 2020 J Infect Dis 222:1816-1825		Y	Y
31408	LG1745	UK [England]	2004	Neisseria gonorrhoeae	Didelot et al. 2016 MBio 7: ;Cehovin et al. 2020 J Infect Dis 222:1826-1836;Harrison et al. 2020 J Infect Dis 222:1816-1825		Y	Y
31409	W0204	UK [England]	2004	Neisseria gonorrhoeae	Didelot et al. 2016 MBio 7: ;Cehovin et al. 2020 J Infect Dis 222:1826-1836;Harrison et al. 2020 J Infect Dis 222:1816-1825		Y	Y
31410	LG0273	UK [England]	2004	Neisseria gonorrhoeae	Didelot et al. 2016 MBio 7: ;Cehovin et al. 2020 J Infect Dis 222:1826-1836;Harrison et al. 2020 J Infect Dis 222:1816-1825		Y	Y
31411	LG0541	UK [England]	2004	Neisseria gonorrhoeae	Didelot et al. 2016 MBio 7: ;Cehovin et al. 2020 J Infect Dis 222:1826-1836;Harrison et al. 2020 J Infect Dis 222:1816-1825		Y	Y
31412	LG0790	UK [England]	2004	Neisseria gonorrhoeae	Didelot et al. 2016 MBio 7: ;Cehovin et al. 2020 J Infect Dis 222:1826-1836;Harrison et al. 2020 J Infect Dis 222:1816-1825		Y	Y
31413	LG1137	UK [England]	2004	Neisseria gonorrhoeae	Didelot et al. 2016 MBio 7: ;Cehovin et al. 2020 J Infect Dis 222:1826-1836;Harrison et al. 2020 J Infect Dis 222:1816-1825		Y	Y
31414	LG1365	UK [England]	2004	Neisseria gonorrhoeae	Didelot et al. 2016 MBio 7: ;Cehovin et al. 2020 J Infect Dis 222:1826-1836;Harrison et al. 2020 J Infect Dis 222:1816-1825		Y	Y
31415	LG1635	UK [England]	2004	Neisseria gonorrhoeae	Didelot et al. 2016 MBio 7: ;Cehovin et al. 2020 J Infect Dis 222:1826-1836;Harrison et al. 2020 J Infect Dis 222:1816-1825		Y	Y
31416	LG1757	UK [England]	2004	Neisseria gonorrhoeae	Didelot et al. 2016 MBio 7: ;Cehovin et al. 2020 J Infect Dis 222:1826-1836;Harrison et al. 2020 J Infect Dis 222:1816-1825		Y	Y
31417	W0239	UK [England]	2004	Neisseria gonorrhoeae	Didelot et al. 2016 MBio 7: ;Cehovin et al. 2020 J Infect Dis 222:1826-1836;Harrison et al. 2020 J Infect Dis 222:1816-1825		Y	Y
31418	LG0285	UK [England]	2004	Neisseria gonorrhoeae	Didelot et al. 2016 MBio 7: ;Cehovin et al. 2020 J Infect Dis 222:1826-1836;Harrison et al. 2020 J Infect Dis 222:1816-1825		Y	Y
31419	LG0571	Unknown		Neisseria gonorrhoeae	Cehovin et al. 2020 J Infect Dis 222:1826-1836		Y	Y
31420	LG0795	UK [England]	2004	Neisseria gonorrhoeae	Didelot et al. 2016 MBio 7: ;Cehovin et al. 2020 J Infect Dis 222:1826-1836;Harrison et al. 2020 J Infect Dis 222:1816-1825		Y	Y
31421	LG1197	UK [England]	2004	Neisseria gonorrhoeae	Didelot et al. 2016 MBio 7: ;Cehovin et al. 2020 J Infect Dis 222:1826-1836;Harrison et al. 2020 J Infect Dis 222:1816-1825		Y	Y
31422	LG1375	UK [England]	2004	Neisseria gonorrhoeae	Didelot et al. 2016 MBio 7: ;Cehovin et al. 2020 J Infect Dis 222:1826-1836;Harrison et al. 2020 J Infect Dis 222:1816-1825		Y	Y
31423	LG1636	UK [England]	2004	Neisseria gonorrhoeae	Didelot et al. 2016 MBio 7: ;Cehovin et al. 2020 J Infect Dis 222:1826-1836;Harrison et al. 2020 J Infect Dis 222:1816-1825		Y	Y
31424	LG1781	UK [England]	2004	Neisseria gonorrhoeae	Didelot et al. 2016 MBio 7: ;Cehovin et al. 2020 J Infect Dis 222:1826-1836;Harrison et al. 2020 J Infect Dis 222:1816-1825		Y	Y
31425	W0251	UK [England]	2004	Neisseria gonorrhoeae	Didelot et al. 2016 MBio 7: ;Cehovin et al. 2020 J Infect Dis 222:1826-1836;Harrison et al. 2020 J Infect Dis 222:1816-1825		Y	Y
31426	LG0311	UK [England]	2004	Neisseria gonorrhoeae	Didelot et al. 2016 MBio 7: ;Cehovin et al. 2020 J Infect Dis 222:1826-1836;Harrison et al. 2020 J Infect Dis 222:1816-1825		Y	Y
31427	LG0621	UK [England]	2004	Neisseria gonorrhoeae	Didelot et al. 2016 MBio 7: ;Cehovin et al. 2020 J Infect Dis 222:1826-1836;Harrison et al. 2020 J Infect Dis 222:1816-1825		Y	Y
31428	LG0910	UK [England]	2004	Neisseria gonorrhoeae	Didelot et al. 2016 MBio 7: ;Cehovin et al. 2020 J Infect Dis 222:1826-1836;Harrison et al. 2020 J Infect Dis 222:1816-1825		Y	Y
31429	LG1244	Unknown		Neisseria gonorrhoeae	Cehovin et al. 2020 J Infect Dis 222:1826-1836		Y	Y
31430	LG1423	UK [England]	2004	Neisseria gonorrhoeae	Didelot et al. 2016 MBio 7: ;Cehovin et al. 2020 J Infect Dis 222:1826-1836;Harrison et al. 2020 J Infect Dis 222:1816-1825		Y	Y
31431	LG1644	UK [England]	2004	Neisseria gonorrhoeae	Didelot et al. 2016 MBio 7: ;Cehovin et al. 2020 J Infect Dis 222:1826-1836;Harrison et al. 2020 J Infect Dis 222:1816-1825		Y	Y
31432	LG1799	UK [England]	2004	Neisseria gonorrhoeae	Didelot et al. 2016 MBio 7: ;Cehovin et al. 2020 J Infect Dis 222:1826-1836;Harrison et al. 2020 J Infect Dis 222:1816-1825		Y	Y
31433	W0255	UK [England]	2004	Neisseria gonorrhoeae	Didelot et al. 2016 MBio 7: ;Cehovin et al. 2020 J Infect Dis 222:1826-1836;Harrison et al. 2020 J Infect Dis 222:1816-1825		Y	Y
31434	LG0353	UK [England]	2004	Neisseria gonorrhoeae	Didelot et al. 2016 MBio 7: ;Cehovin et al. 2020 J Infect Dis 222:1826-1836;Harrison et al. 2020 J Infect Dis 222:1816-1825		Y	Y
31435	LG0633	UK [England]	2004	Neisseria gonorrhoeae	Didelot et al. 2016 MBio 7: ;Cehovin et al. 2020 J Infect Dis 222:1826-1836;Harrison et al. 2020 J Infect Dis 222:1816-1825		Y	Y
31436	LG0931	UK [England]	2004	Neisseria gonorrhoeae	Didelot et al. 2016 MBio 7: ;Cehovin et al. 2020 J Infect Dis 222:1826-1836;Harrison et al. 2020 J Infect Dis 222:1816-1825		Y	Y
31437	LG1248	UK [England]	2004	Neisseria gonorrhoeae	Didelot et al. 2016 MBio 7: ;Cehovin et al. 2020 J Infect Dis 222:1826-1836;Harrison et al. 2020 J Infect Dis 222:1816-1825		Y	Y
31438	LG1456	Unknown		Neisseria gonorrhoeae	Cehovin et al. 2020 J Infect Dis 222:1826-1836		Y	Y
31439	LG1685	Unknown		Neisseria gonorrhoeae	Cehovin et al. 2020 J Infect Dis 222:1826-1836		Y	Y
31440	LG1810	UK [England]	2004	Neisseria gonorrhoeae	Didelot et al. 2016 MBio 7: ;Cehovin et al. 2020 J Infect Dis 222:1826-1836;Harrison et al. 2020 J Infect Dis 222:1816-1825		Y	Y
31441	W0264	UK [England]	2004	Neisseria gonorrhoeae	Didelot et al. 2016 MBio 7: ;Cehovin et al. 2020 J Infect Dis 222:1826-1836;Harrison et al. 2020 J Infect Dis 222:1816-1825		Y	Y
31442	LG0355	UK [England]	2004	Neisseria gonorrhoeae	Didelot et al. 2016 MBio 7: ;Cehovin et al. 2020 J Infect Dis 222:1826-1836;Harrison et al. 2020 J Infect Dis 222:1816-1825		Y	Y
31443	LG0640	UK [England]	2004	Neisseria gonorrhoeae	Didelot et al. 2016 MBio 7: ;Cehovin et al. 2020 J Infect Dis 222:1826-1836;Harrison et al. 2020 J Infect Dis 222:1816-1825		Y	Y
31444	LG0989	UK [England]	2004	Neisseria gonorrhoeae	Didelot et al. 2016 MBio 7: ;Cehovin et al. 2020 J Infect Dis 222:1826-1836;Harrison et al. 2020 J Infect Dis 222:1816-1825		Y	Y
31445	LG1274	UK [England]	2004	Neisseria gonorrhoeae	Didelot et al. 2016 MBio 7: ;Cehovin et al. 2020 J Infect Dis 222:1826-1836;Harrison et al. 2020 J Infect Dis 222:1816-1825		Y	Y
31446	LG1477	UK [England]	2004	Neisseria gonorrhoeae	Didelot et al. 2016 MBio 7: ;Cehovin et al. 2020 J Infect Dis 222:1826-1836;Harrison et al. 2020 J Infect Dis 222:1816-1825		Y	Y
31447	LG1687	UK [England]	2004	Neisseria gonorrhoeae	Didelot et al. 2016 MBio 7: ;Cehovin et al. 2020 J Infect Dis 222:1826-1836;Harrison et al. 2020 J Infect Dis 222:1816-1825		Y	Y
31448	LG1834	UK [England]	2004	Neisseria gonorrhoeae	Didelot et al. 2016 MBio 7: ;Cehovin et al. 2020 J Infect Dis 222:1826-1836;Harrison et al. 2020 J Infect Dis 222:1816-1825		Y	Y
31449	W0296	UK [England]	2004	Neisseria gonorrhoeae	Didelot et al. 2016 MBio 7: ;Cehovin et al. 2020 J Infect Dis 222:1826-1836;Harrison et al. 2020 J Infect Dis 222:1816-1825		Y	Y
31452	LG1009	Unknown		Neisseria gonorrhoeae	Cehovin et al. 2020 J Infect Dis 222:1826-1836		Y	Y
31453	LG1289	UK [England]	2004	Neisseria gonorrhoeae	Didelot et al. 2016 MBio 7: ;Cehovin et al. 2020 J Infect Dis 222:1826-1836;Harrison et al. 2020 J Infect Dis 222:1816-1825		Y	Y
31454	LG1512	Unknown		Neisseria gonorrhoeae	Cehovin et al. 2020 J Infect Dis 222:1826-1836		Y	Y
31455	LG1719	UK [England]	2004	Neisseria gonorrhoeae	Didelot et al. 2016 MBio 7: ;Cehovin et al. 2020 J Infect Dis 222:1826-1836;Harrison et al. 2020 J Infect Dis 222:1816-1825		Y	Y
31456	LG1850	UK [England]	2004	Neisseria gonorrhoeae	Didelot et al. 2016 MBio 7: ;Cehovin et al. 2020 J Infect Dis 222:1826-1836;Harrison et al. 2020 J Infect Dis 222:1816-1825		Y	Y
31457	POL_12_153	Poland	2012	Neisseria gonorrhoeae	Sánchez-Busó et al. 2019 Nat Microbiol 4:1941-1950;Cehovin et al. 2020 J Infect Dis 222:1826-1836;Harrison et al. 2020 J Infect Dis 222:1816-1825		Y	Y
31458	NO_09_3569	Norway	2009	Neisseria gonorrhoeae	Sánchez-Busó et al. 2019 Nat Microbiol 4:1941-1950;Cehovin et al. 2020 J Infect Dis 222:1826-1836;Harrison et al. 2020 J Infect Dis 222:1816-1825;Yahara et al. 2021 Genome Med 13:51		Y	Y
31459	SI12-21	Slovenia	2012	Neisseria gonorrhoeae	Sánchez-Busó et al. 2019 Nat Microbiol 4:1941-1950;Cehovin et al. 2020 J Infect Dis 222:1826-1836;Harrison et al. 2020 J Infect Dis 222:1816-1825;Yahara et al. 2021 Genome Med 13:51		Y	Y
31460	GC_0808699	Argentina	2008	Neisseria gonorrhoeae	Sánchez-Busó et al. 2019 Nat Microbiol 4:1941-1950;Cehovin et al. 2020 J Infect Dis 222:1826-1836;Harrison et al. 2020 J Infect Dis 222:1816-1825		Y	Y
31461	WHO_O	Canada	1991	Neisseria gonorrhoeae	Sánchez-Busó et al. 2019 Nat Microbiol 4:1941-1950;Cehovin et al. 2020 J Infect Dis 222:1826-1836;Harrison et al. 2020 J Infect Dis 222:1816-1825	Y	Y	Y
31464	590_10	Greece	2008	Neisseria gonorrhoeae	Sánchez-Busó et al. 2019 Nat Microbiol 4:1941-1950;Cehovin et al. 2020 J Infect Dis 222:1826-1836;Harrison et al. 2020 J Infect Dis 222:1816-1825	Y	Y	Y	Y
31466	GC_0811053	Spain	2008	Neisseria gonorrhoeae	Sánchez-Busó et al. 2019 Nat Microbiol 4:1941-1950;Cehovin et al. 2020 J Infect Dis 222:1826-1836;Harrison et al. 2020 J Infect Dis 222:1816-1825;Yahara et al. 2021 Genome Med 13:51		Y	Y
31467	GC_0817358	Spain	2008	Neisseria gonorrhoeae	Sánchez-Busó et al. 2019 Nat Microbiol 4:1941-1950;Cehovin et al. 2020 J Infect Dis 222:1826-1836;Harrison et al. 2020 J Infect Dis 222:1816-1825		Y	Y
31468	NO_09_O1	Norway	2009	Neisseria gonorrhoeae	Sánchez-Busó et al. 2019 Nat Microbiol 4:1941-1950;Cehovin et al. 2020 J Infect Dis 222:1826-1836;Harrison et al. 2020 J Infect Dis 222:1816-1825;Salmerón et al. 2021 J Antimicrob Chemother 76:930-935	Y	Y	Y	Y
31469	BEL_09_4	Belarus	2009	Neisseria gonorrhoeae	Sánchez-Busó et al. 2019 Nat Microbiol 4:1941-1950;Cehovin et al. 2020 J Infect Dis 222:1826-1836;Harrison et al. 2020 J Infect Dis 222:1816-1825	Y	Y	Y	Y
31470	BEL_09_12	Belarus	2009	Neisseria gonorrhoeae	Sánchez-Busó et al. 2019 Nat Microbiol 4:1941-1950;Cehovin et al. 2020 J Infect Dis 222:1826-1836;Harrison et al. 2020 J Infect Dis 222:1816-1825	Y	Y	Y
31471	10868_8_44	Belarus	2009	Neisseria gonorrhoeae	Sánchez-Busó et al. 2019 Nat Microbiol 4:1941-1950;Cehovin et al. 2020 J Infect Dis 222:1826-1836;Harrison et al. 2020 J Infect Dis 222:1816-1825	Y	Y	Y	Y
31472	BEL_09_43	Belarus	2009	Neisseria gonorrhoeae	Sánchez-Busó et al. 2019 Nat Microbiol 4:1941-1950;Cehovin et al. 2020 J Infect Dis 222:1826-1836;Harrison et al. 2020 J Infect Dis 222:1816-1825	Y	Y	Y
31473	BEL_09_44	Belarus	2009	Neisseria gonorrhoeae	Sánchez-Busó et al. 2019 Nat Microbiol 4:1941-1950;Cehovin et al. 2020 J Infect Dis 222:1826-1836;Harrison et al. 2020 J Infect Dis 222:1816-1825;Yahara et al. 2021 Genome Med 13:51		Y	Y
31474	BEL_09_45	Belarus	2009	Neisseria gonorrhoeae	Sánchez-Busó et al. 2019 Nat Microbiol 4:1941-1950;Cehovin et al. 2020 J Infect Dis 222:1826-1836;Harrison et al. 2020 J Infect Dis 222:1816-1825;Yahara et al. 2021 Genome Med 13:51		Y	Y
31475	BEL_09_8	Belarus	2009	Neisseria gonorrhoeae	Sánchez-Busó et al. 2019 Nat Microbiol 4:1941-1950;Cehovin et al. 2020 J Infect Dis 222:1826-1836;Harrison et al. 2020 J Infect Dis 222:1816-1825;Yahara et al. 2021 Genome Med 13:51		Y	Y
31476	BEL_09_28	Belarus	2009	Neisseria gonorrhoeae	Sánchez-Busó et al. 2019 Nat Microbiol 4:1941-1950;Cehovin et al. 2020 J Infect Dis 222:1826-1836;Harrison et al. 2020 J Infect Dis 222:1816-1825		Y	Y
31477	BEL_09_37	Belarus	2009	Neisseria gonorrhoeae	Sánchez-Busó et al. 2019 Nat Microbiol 4:1941-1950;Cehovin et al. 2020 J Infect Dis 222:1826-1836;Harrison et al. 2020 J Infect Dis 222:1816-1825		Y	Y
31478	SI09_08	Slovenia	2009	Neisseria gonorrhoeae	Sánchez-Busó et al. 2019 Nat Microbiol 4:1941-1950;Cehovin et al. 2020 J Infect Dis 222:1826-1836;Harrison et al. 2020 J Infect Dis 222:1816-1825		Y	Y
31479	EST_10_6	Estonia	2010	Neisseria gonorrhoeae	Sánchez-Busó et al. 2019 Nat Microbiol 4:1941-1950;Cehovin et al. 2020 J Infect Dis 222:1826-1836;Harrison et al. 2020 J Infect Dis 222:1816-1825		Y
31480	EST_10_11TK	Estonia	2010	Neisseria gonorrhoeae	Sánchez-Busó et al. 2019 Nat Microbiol 4:1941-1950;Cehovin et al. 2020 J Infect Dis 222:1826-1836;Harrison et al. 2020 J Infect Dis 222:1816-1825	Y	Y	Y	Y
31481	EST_10_16	Estonia	2010	Neisseria gonorrhoeae	Sánchez-Busó et al. 2019 Nat Microbiol 4:1941-1950;Cehovin et al. 2020 J Infect Dis 222:1826-1836;Harrison et al. 2020 J Infect Dis 222:1816-1825		Y	Y
31482	EST_10_18	Estonia	2010	Neisseria gonorrhoeae	Sánchez-Busó et al. 2019 Nat Microbiol 4:1941-1950;Cehovin et al. 2020 J Infect Dis 222:1826-1836;Harrison et al. 2020 J Infect Dis 222:1816-1825		Y	Y
31483	EST_10_22	Estonia	2010	Neisseria gonorrhoeae	Sánchez-Busó et al. 2019 Nat Microbiol 4:1941-1950;Cehovin et al. 2020 J Infect Dis 222:1826-1836;Harrison et al. 2020 J Infect Dis 222:1816-1825	Y	Y	Y	Y
31484	EST_10_25	Estonia	2010	Neisseria gonorrhoeae	Sánchez-Busó et al. 2019 Nat Microbiol 4:1941-1950;Cehovin et al. 2020 J Infect Dis 222:1826-1836;Harrison et al. 2020 J Infect Dis 222:1816-1825		Y	Y
31485	BEL_10_6	Belarus	2010	Neisseria gonorrhoeae	Sánchez-Busó et al. 2019 Nat Microbiol 4:1941-1950;Cehovin et al. 2020 J Infect Dis 222:1826-1836;Harrison et al. 2020 J Infect Dis 222:1816-1825;Yahara et al. 2021 Genome Med 13:51		Y	Y
31486	BEL_10_46M	Belarus	2010	Neisseria gonorrhoeae	Sánchez-Busó et al. 2019 Nat Microbiol 4:1941-1950;Cehovin et al. 2020 J Infect Dis 222:1826-1836;Harrison et al. 2020 J Infect Dis 222:1816-1825;Yahara et al. 2021 Genome Med 13:51		Y	Y
31487	BEL_10_59M	Belarus	2010	Neisseria gonorrhoeae	Sánchez-Busó et al. 2019 Nat Microbiol 4:1941-1950;Cehovin et al. 2020 J Infect Dis 222:1826-1836;Harrison et al. 2020 J Infect Dis 222:1816-1825	Y	Y	Y	Y
31488	BEL_10_66M	Belarus	2010	Neisseria gonorrhoeae	Sánchez-Busó et al. 2019 Nat Microbiol 4:1941-1950;Cehovin et al. 2020 J Infect Dis 222:1826-1836;Harrison et al. 2020 J Infect Dis 222:1816-1825;Yahara et al. 2021 Genome Med 13:51		Y	Y
31489	POL_10_1	Poland	2010	Neisseria gonorrhoeae	Sánchez-Busó et al. 2019 Nat Microbiol 4:1941-1950;Cehovin et al. 2020 J Infect Dis 222:1826-1836;Harrison et al. 2020 J Infect Dis 222:1816-1825	Y	Y	Y
31490	POL_10_11	Poland	2010	Neisseria gonorrhoeae	Sánchez-Busó et al. 2019 Nat Microbiol 4:1941-1950;Cehovin et al. 2020 J Infect Dis 222:1826-1836;Harrison et al. 2020 J Infect Dis 222:1816-1825		Y	Y
31491	POL_10_24	Poland	2010	Neisseria gonorrhoeae	Sánchez-Busó et al. 2019 Nat Microbiol 4:1941-1950;Cehovin et al. 2020 J Infect Dis 222:1826-1836;Harrison et al. 2020 J Infect Dis 222:1816-1825	Y	Y	Y	Y
31492	POL_10_29	Poland	2010	Neisseria gonorrhoeae	Sánchez-Busó et al. 2019 Nat Microbiol 4:1941-1950;Cehovin et al. 2020 J Infect Dis 222:1826-1836;Harrison et al. 2020 J Infect Dis 222:1816-1825;Salmerón et al. 2021 J Antimicrob Chemother 76:930-935	Y	Y	Y	Y
31494	SI10_15	Slovenia	2010	Neisseria gonorrhoeae	Sánchez-Busó et al. 2019 Nat Microbiol 4:1941-1950;Cehovin et al. 2020 J Infect Dis 222:1826-1836;Harrison et al. 2020 J Infect Dis 222:1816-1825;Yahara et al. 2021 Genome Med 13:51		Y	Y
31495	SI10_21	Slovenia	2010	Neisseria gonorrhoeae	Sánchez-Busó et al. 2019 Nat Microbiol 4:1941-1950;Cehovin et al. 2020 J Infect Dis 222:1826-1836;Harrison et al. 2020 J Infect Dis 222:1816-1825;Yahara et al. 2021 Genome Med 13:51		Y	Y
31497	EST_11_8	Estonia	2011	Neisseria gonorrhoeae	Sánchez-Busó et al. 2019 Nat Microbiol 4:1941-1950;Cehovin et al. 2020 J Infect Dis 222:1826-1836;Harrison et al. 2020 J Infect Dis 222:1816-1825	Y	Y	Y	Y
31499	EST_11_17	Estonia	2011	Neisseria gonorrhoeae	Sánchez-Busó et al. 2019 Nat Microbiol 4:1941-1950;Cehovin et al. 2020 J Infect Dis 222:1826-1836;Harrison et al. 2020 J Infect Dis 222:1816-1825		Y	Y
31500	EST_11_24	Estonia	2011	Neisseria gonorrhoeae	Sánchez-Busó et al. 2019 Nat Microbiol 4:1941-1950;Cehovin et al. 2020 J Infect Dis 222:1826-1836;Harrison et al. 2020 J Infect Dis 222:1816-1825		Y	Y
31501	BEL_11_103	Belarus	2011	Neisseria gonorrhoeae	Sánchez-Busó et al. 2019 Nat Microbiol 4:1941-1950;Cehovin et al. 2020 J Infect Dis 222:1826-1836;Harrison et al. 2020 J Infect Dis 222:1816-1825;Yahara et al. 2021 Genome Med 13:51		Y	Y
31502	BEL_11_154	Belarus	2011	Neisseria gonorrhoeae	Sánchez-Busó et al. 2019 Nat Microbiol 4:1941-1950;Cehovin et al. 2020 J Infect Dis 222:1826-1836;Harrison et al. 2020 J Infect Dis 222:1816-1825		Y	Y
31503	BEL_11_163	Belarus	2011	Neisseria gonorrhoeae	Harrison et al. 2020 J Infect Dis 222:1816-1825		Y	Y
31504	316/-11	Germany	2011	Neisseria gonorrhoeae	Sánchez-Busó et al. 2019 Nat Microbiol 4:1941-1950;Cehovin et al. 2020 J Infect Dis 222:1826-1836;Harrison et al. 2020 J Infect Dis 222:1816-1825;Yahara et al. 2021 Genome Med 13:51		Y	Y
31505	WHO_Y	France	2011	Neisseria gonorrhoeae	Sánchez-Busó et al. 2019 Nat Microbiol 4:1941-1950;Cehovin et al. 2020 J Infect Dis 222:1826-1836;Harrison et al. 2020 J Infect Dis 222:1816-1825		Y	Y
31506	POL_11_54	Poland	2011	Neisseria gonorrhoeae	Sánchez-Busó et al. 2019 Nat Microbiol 4:1941-1950;Cehovin et al. 2020 J Infect Dis 222:1826-1836;Harrison et al. 2020 J Infect Dis 222:1816-1825		Y	Y
31508	POL_11_139	Poland	2011	Neisseria gonorrhoeae	Sánchez-Busó et al. 2019 Nat Microbiol 4:1941-1950;Cehovin et al. 2020 J Infect Dis 222:1826-1836;Harrison et al. 2020 J Infect Dis 222:1816-1825;Yahara et al. 2021 Genome Med 13:51		Y	Y
31509	POL_11_148	Poland	2011	Neisseria gonorrhoeae	Sánchez-Busó et al. 2019 Nat Microbiol 4:1941-1950;Cehovin et al. 2020 J Infect Dis 222:1826-1836;Harrison et al. 2020 J Infect Dis 222:1816-1825	Y	Y	Y	Y
31510	SI11-15	Slovenia	2011	Neisseria gonorrhoeae	Sánchez-Busó et al. 2019 Nat Microbiol 4:1941-1950;Cehovin et al. 2020 J Infect Dis 222:1826-1836;Harrison et al. 2020 J Infect Dis 222:1816-1825;Salmerón et al. 2021 J Antimicrob Chemother 76:930-935	Y	Y	Y	Y
31514	POL_12_197	Poland	2012	Neisseria gonorrhoeae	Sánchez-Busó et al. 2019 Nat Microbiol 4:1941-1950;Cehovin et al. 2020 J Infect Dis 222:1826-1836;Harrison et al. 2020 J Infect Dis 222:1816-1825;Yahara et al. 2021 Genome Med 13:51		Y	Y
31515	POL_12_B2a	Poland	2012	Neisseria gonorrhoeae	Sánchez-Busó et al. 2019 Nat Microbiol 4:1941-1950;Cehovin et al. 2020 J Infect Dis 222:1826-1836;Harrison et al. 2020 J Infect Dis 222:1816-1825;Yahara et al. 2021 Genome Med 13:51		Y	Y
31516	POL_12_B3a	Poland	2012	Neisseria gonorrhoeae	Sánchez-Busó et al. 2019 Nat Microbiol 4:1941-1950;Cehovin et al. 2020 J Infect Dis 222:1826-1836;Harrison et al. 2020 J Infect Dis 222:1816-1825;Yahara et al. 2021 Genome Med 13:51		Y	Y
31517	SI12-18	Slovenia	2012	Neisseria gonorrhoeae	Sánchez-Busó et al. 2019 Nat Microbiol 4:1941-1950;Cehovin et al. 2020 J Infect Dis 222:1826-1836;Harrison et al. 2020 J Infect Dis 222:1816-1825		Y	Y
31519	SI12-44	Slovenia	2012	Neisseria gonorrhoeae	Sánchez-Busó et al. 2019 Nat Microbiol 4:1941-1950;Cehovin et al. 2020 J Infect Dis 222:1826-1836;Harrison et al. 2020 J Infect Dis 222:1816-1825	Y	Y	Y
31520	NG9701	Japan	1997	Neisseria gonorrhoeae	Sánchez-Busó et al. 2019 Nat Microbiol 4:1941-1950;Cehovin et al. 2020 J Infect Dis 222:1826-1836;Harrison et al. 2020 J Infect Dis 222:1816-1825;Yahara et al. 2021 Genome Med 13:51		Y	Y
31521	NG9803	Japan	1998	Neisseria gonorrhoeae	Sánchez-Busó et al. 2019 Nat Microbiol 4:1941-1950;Cehovin et al. 2020 J Infect Dis 222:1826-1836;Harrison et al. 2020 J Infect Dis 222:1816-1825;Yahara et al. 2021 Genome Med 13:51		Y	Y
31522	989000018	China	1998	Neisseria gonorrhoeae	Sánchez-Busó et al. 2019 Nat Microbiol 4:1941-1950;Cehovin et al. 2020 J Infect Dis 222:1826-1836;Harrison et al. 2020 J Infect Dis 222:1816-1825		Y	Y
31523	989000168	China	1998	Neisseria gonorrhoeae	Sánchez-Busó et al. 2019 Nat Microbiol 4:1941-1950;Cehovin et al. 2020 J Infect Dis 222:1826-1836;Harrison et al. 2020 J Infect Dis 222:1816-1825	Y	Y	Y
31524	989000300	China	1998	Neisseria gonorrhoeae	Sánchez-Busó et al. 2019 Nat Microbiol 4:1941-1950;Cehovin et al. 2020 J Infect Dis 222:1826-1836;Harrison et al. 2020 J Infect Dis 222:1816-1825		Y	Y
31525	989000443	China [Hong Kong]	1998	Neisseria gonorrhoeae	Sánchez-Busó et al. 2019 Nat Microbiol 4:1941-1950;Cehovin et al. 2020 J Infect Dis 222:1826-1836;Harrison et al. 2020 J Infect Dis 222:1816-1825	Y	Y	Y
31529	989000027	Philippines	1998	Neisseria gonorrhoeae	Sánchez-Busó et al. 2019 Nat Microbiol 4:1941-1950;Cehovin et al. 2020 J Infect Dis 222:1826-1836;Harrison et al. 2020 J Infect Dis 222:1816-1825	Y	Y	Y
31530	989000038	Philippines	1998	Neisseria gonorrhoeae	Sánchez-Busó et al. 2019 Nat Microbiol 4:1941-1950;Cehovin et al. 2020 J Infect Dis 222:1826-1836;Harrison et al. 2020 J Infect Dis 222:1816-1825	Y	Y	Y
31531	989000039	Philippines	1998	Neisseria gonorrhoeae	Sánchez-Busó et al. 2019 Nat Microbiol 4:1941-1950;Cehovin et al. 2020 J Infect Dis 222:1826-1836;Harrison et al. 2020 J Infect Dis 222:1816-1825	Y	Y	Y
31532	989000375	Philippines	1998	Neisseria gonorrhoeae	Sánchez-Busó et al. 2019 Nat Microbiol 4:1941-1950;Cehovin et al. 2020 J Infect Dis 222:1826-1836;Harrison et al. 2020 J Infect Dis 222:1816-1825	Y	Y	Y
31534	989000077	Thailand	1998	Neisseria gonorrhoeae	Sánchez-Busó et al. 2019 Nat Microbiol 4:1941-1950;Cehovin et al. 2020 J Infect Dis 222:1826-1836;Harrison et al. 2020 J Infect Dis 222:1816-1825	Y	Y	Y	Y
31535	989000080	Thailand	1998	Neisseria gonorrhoeae	Sánchez-Busó et al. 2019 Nat Microbiol 4:1941-1950;Cehovin et al. 2020 J Infect Dis 222:1826-1836;Harrison et al. 2020 J Infect Dis 222:1816-1825	Y	Y	Y	Y
31536	989000438	Unknown		Neisseria gonorrhoeae	Cehovin et al. 2020 J Infect Dis 222:1826-1836	Y	Y	Y	Y
31537	NG9914	Japan	1999	Neisseria gonorrhoeae	Sánchez-Busó et al. 2019 Nat Microbiol 4:1941-1950;Cehovin et al. 2020 J Infect Dis 222:1826-1836;Harrison et al. 2020 J Infect Dis 222:1816-1825;Yahara et al. 2021 Genome Med 13:51		Y	Y
31538	999000076	Unknown		Neisseria gonorrhoeae	Cehovin et al. 2020 J Infect Dis 222:1826-1836		Y	Y
31539	999000079	Unknown		Neisseria gonorrhoeae	Cehovin et al. 2020 J Infect Dis 222:1826-1836		Y	Y
31540	999000049	Unknown		Neisseria gonorrhoeae	Cehovin et al. 2020 J Infect Dis 222:1826-1836	Y	Y	Y
31541	999000099	Unknown		Neisseria gonorrhoeae	Cehovin et al. 2020 J Infect Dis 222:1826-1836	Y	Y	Y
31542	999000013	Unknown		Neisseria gonorrhoeae	Cehovin et al. 2020 J Infect Dis 222:1826-1836	Y	Y	Y
31543	999000020	Unknown		Neisseria gonorrhoeae	Cehovin et al. 2020 J Infect Dis 222:1826-1836	Y	Y	Y	Y
31551	989000164	Brazil	1998	Neisseria gonorrhoeae	Sánchez-Busó et al. 2019 Nat Microbiol 4:1941-1950;Cehovin et al. 2020 J Infect Dis 222:1826-1836;Harrison et al. 2020 J Infect Dis 222:1816-1825		Y	Y
31552	999000004	Unknown	1998	Neisseria gonorrhoeae	Sánchez-Busó et al. 2019 Nat Microbiol 4:1941-1950;Cehovin et al. 2020 J Infect Dis 222:1826-1836;Harrison et al. 2020 J Infect Dis 222:1816-1825	Y	Y	Y
31553	989000034	Cuba	1998	Neisseria gonorrhoeae	Sánchez-Busó et al. 2019 Nat Microbiol 4:1941-1950;Cehovin et al. 2020 J Infect Dis 222:1826-1836;Harrison et al. 2020 J Infect Dis 222:1816-1825	Y	Y	Y
31554	989000209	Cuba	1998	Neisseria gonorrhoeae	Sánchez-Busó et al. 2019 Nat Microbiol 4:1941-1950;Cehovin et al. 2020 J Infect Dis 222:1826-1836;Harrison et al. 2020 J Infect Dis 222:1816-1825	Y	Y		Y
31555	989000277	Cuba	1998	Neisseria gonorrhoeae	Sánchez-Busó et al. 2019 Nat Microbiol 4:1941-1950;Cehovin et al. 2020 J Infect Dis 222:1826-1836;Harrison et al. 2020 J Infect Dis 222:1816-1825	Y	Y	Y	Y
31557	989000062	Jamaica	1998	Neisseria gonorrhoeae	Sánchez-Busó et al. 2019 Nat Microbiol 4:1941-1950;Cehovin et al. 2020 J Infect Dis 222:1826-1836;Harrison et al. 2020 J Infect Dis 222:1816-1825	Y	Y	Y	Y
31558	989000310	Jamaica	1998	Neisseria gonorrhoeae	Sánchez-Busó et al. 2019 Nat Microbiol 4:1941-1950;Cehovin et al. 2020 J Infect Dis 222:1826-1836;Harrison et al. 2020 J Infect Dis 222:1816-1825	Y	Y	Y
31559	GC_0809944	Brazil	2008	Neisseria gonorrhoeae	Sánchez-Busó et al. 2019 Nat Microbiol 4:1941-1950;Cehovin et al. 2020 J Infect Dis 222:1826-1836;Harrison et al. 2020 J Infect Dis 222:1816-1825	Y	Y	Y	Y
31560	GC_0817560	Chile	2008	Neisseria gonorrhoeae	Sánchez-Busó et al. 2019 Nat Microbiol 4:1941-1950;Cehovin et al. 2020 J Infect Dis 222:1826-1836;Harrison et al. 2020 J Infect Dis 222:1816-1825;Yahara et al. 2021 Genome Med 13:51		Y	Y
31561	14_358	Ecuador	2008	Neisseria gonorrhoeae	Sánchez-Busó et al. 2019 Nat Microbiol 4:1941-1950;Cehovin et al. 2020 J Infect Dis 222:1826-1836;Harrison et al. 2020 J Infect Dis 222:1816-1825	Y	Y	Y	Y
31562	WHO_F	Canada	1990	Neisseria gonorrhoeae	Sánchez-Busó et al. 2019 Nat Microbiol 4:1941-1950;Cehovin et al. 2020 J Infect Dis 222:1826-1836;Harrison et al. 2020 J Infect Dis 222:1816-1825			Y
31563	989000059	USA	1998	Neisseria gonorrhoeae	Sánchez-Busó et al. 2019 Nat Microbiol 4:1941-1950;Cehovin et al. 2020 J Infect Dis 222:1826-1836;Harrison et al. 2020 J Infect Dis 222:1816-1825		Y	Y
31564	989000236	USA	1998	Neisseria gonorrhoeae	Sánchez-Busó et al. 2019 Nat Microbiol 4:1941-1950;Cehovin et al. 2020 J Infect Dis 222:1826-1836;Harrison et al. 2020 J Infect Dis 222:1816-1825		Y	Y
31565	989000408	USA	1998	Neisseria gonorrhoeae	Sánchez-Busó et al. 2019 Nat Microbiol 4:1941-1950;Cehovin et al. 2020 J Infect Dis 222:1826-1836;Harrison et al. 2020 J Infect Dis 222:1816-1825	Y	Y	Y
31566	WHO_P	USA	1999	Neisseria gonorrhoeae	Sánchez-Busó et al. 2019 Nat Microbiol 4:1941-1950;Cehovin et al. 2020 J Infect Dis 222:1826-1836;Harrison et al. 2020 J Infect Dis 222:1816-1825		Y	Y
31567	359000082	USA	2003	Neisseria gonorrhoeae	Sánchez-Busó et al. 2019 Nat Microbiol 4:1941-1950;Cehovin et al. 2020 J Infect Dis 222:1826-1836;Harrison et al. 2020 J Infect Dis 222:1816-1825;Yahara et al. 2021 Genome Med 13:51		Y	Y
31568	259000214	UK	1986	Neisseria gonorrhoeae	Sánchez-Busó et al. 2019 Nat Microbiol 4:1941-1950;Cehovin et al. 2020 J Infect Dis 222:1826-1836;Harrison et al. 2020 J Infect Dis 222:1816-1825		Y	Y
31569	259000217	UK	1989	Neisseria gonorrhoeae	Sánchez-Busó et al. 2019 Nat Microbiol 4:1941-1950;Cehovin et al. 2020 J Infect Dis 222:1826-1836;Harrison et al. 2020 J Infect Dis 222:1816-1825		Y	Y
31570	259000218	UK	1989	Neisseria gonorrhoeae	Sánchez-Busó et al. 2019 Nat Microbiol 4:1941-1950;Cehovin et al. 2020 J Infect Dis 222:1826-1836;Harrison et al. 2020 J Infect Dis 222:1816-1825
31571	259000220	UK	1989	Neisseria gonorrhoeae	Sánchez-Busó et al. 2019 Nat Microbiol 4:1941-1950;Cehovin et al. 2020 J Infect Dis 222:1826-1836;Harrison et al. 2020 J Infect Dis 222:1816-1825		Y	Y
31572	259000216	UK	1990	Neisseria gonorrhoeae	Sánchez-Busó et al. 2019 Nat Microbiol 4:1941-1950;Cehovin et al. 2020 J Infect Dis 222:1826-1836;Harrison et al. 2020 J Infect Dis 222:1816-1825		Y	Y
31573	259000213	UK	1993	Neisseria gonorrhoeae	Sánchez-Busó et al. 2019 Nat Microbiol 4:1941-1950;Cehovin et al. 2020 J Infect Dis 222:1826-1836;Harrison et al. 2020 J Infect Dis 222:1816-1825		Y
31575	259000222	UK	1993	Neisseria gonorrhoeae	Sánchez-Busó et al. 2019 Nat Microbiol 4:1941-1950;Cehovin et al. 2020 J Infect Dis 222:1826-1836;Harrison et al. 2020 J Infect Dis 222:1816-1825		Y	Y
31576	259000223	UK	1993	Neisseria gonorrhoeae	Sánchez-Busó et al. 2019 Nat Microbiol 4:1941-1950;Cehovin et al. 2020 J Infect Dis 222:1826-1836;Harrison et al. 2020 J Infect Dis 222:1816-1825		Y	Y
31577	259000224	UK	1993	Neisseria gonorrhoeae	Sánchez-Busó et al. 2019 Nat Microbiol 4:1941-1950;Cehovin et al. 2020 J Infect Dis 222:1826-1836;Harrison et al. 2020 J Infect Dis 222:1816-1825		Y
31578	989000124	Denmark	1998	Neisseria gonorrhoeae	Sánchez-Busó et al. 2019 Nat Microbiol 4:1941-1950;Cehovin et al. 2020 J Infect Dis 222:1826-1836;Harrison et al. 2020 J Infect Dis 222:1816-1825		Y	Y
31579	989000439	Germany	1998	Neisseria gonorrhoeae	Sánchez-Busó et al. 2019 Nat Microbiol 4:1941-1950;Cehovin et al. 2020 J Infect Dis 222:1826-1836;Harrison et al. 2020 J Infect Dis 222:1816-1825		Y	Y
31580	989000145	Greece	1998	Neisseria gonorrhoeae	Sánchez-Busó et al. 2019 Nat Microbiol 4:1941-1950;Cehovin et al. 2020 J Infect Dis 222:1826-1836;Harrison et al. 2020 J Infect Dis 222:1816-1825	Y	Y	Y
31581	989000146	Greece	1998	Neisseria gonorrhoeae	Sánchez-Busó et al. 2019 Nat Microbiol 4:1941-1950;Cehovin et al. 2020 J Infect Dis 222:1826-1836;Harrison et al. 2020 J Infect Dis 222:1816-1825	Y	Y	Y
31582	989000120	Norway	1998	Neisseria gonorrhoeae	Sánchez-Busó et al. 2019 Nat Microbiol 4:1941-1950;Cehovin et al. 2020 J Infect Dis 222:1826-1836;Harrison et al. 2020 J Infect Dis 222:1816-1825	Y	Y	Y	Y
31583	989000133	Poland	1998	Neisseria gonorrhoeae	Sánchez-Busó et al. 2019 Nat Microbiol 4:1941-1950;Cehovin et al. 2020 J Infect Dis 222:1826-1836;Harrison et al. 2020 J Infect Dis 222:1816-1825		Y	Y
31584	989000170	Poland	1998	Neisseria gonorrhoeae	Sánchez-Busó et al. 2019 Nat Microbiol 4:1941-1950;Cehovin et al. 2020 J Infect Dis 222:1826-1836;Harrison et al. 2020 J Infect Dis 222:1816-1825		Y	Y
31585	989000352	Romania	1998	Neisseria gonorrhoeae	Sánchez-Busó et al. 2019 Nat Microbiol 4:1941-1950;Cehovin et al. 2020 J Infect Dis 222:1826-1836;Harrison et al. 2020 J Infect Dis 222:1816-1825	Y	Y	Y
31586	989000380	Russia	1998	Neisseria gonorrhoeae	Sánchez-Busó et al. 2019 Nat Microbiol 4:1941-1950;Cehovin et al. 2020 J Infect Dis 222:1826-1836;Harrison et al. 2020 J Infect Dis 222:1816-1825		Y	Y
31587	989000257	Russia	1998	Neisseria gonorrhoeae	Sánchez-Busó et al. 2019 Nat Microbiol 4:1941-1950;Cehovin et al. 2020 J Infect Dis 222:1826-1836;Harrison et al. 2020 J Infect Dis 222:1816-1825		Y	Y
31588	989000326	Russia	1998	Neisseria gonorrhoeae	Sánchez-Busó et al. 2019 Nat Microbiol 4:1941-1950;Cehovin et al. 2020 J Infect Dis 222:1826-1836;Harrison et al. 2020 J Infect Dis 222:1816-1825		Y	Y
31589	989000089	Spain	1998	Neisseria gonorrhoeae	Sánchez-Busó et al. 2019 Nat Microbiol 4:1941-1950;Cehovin et al. 2020 J Infect Dis 222:1826-1836;Harrison et al. 2020 J Infect Dis 222:1816-1825	Y	Y	Y
31590	989000404	Spain	1998	Neisseria gonorrhoeae	Sánchez-Busó et al. 2019 Nat Microbiol 4:1941-1950;Cehovin et al. 2020 J Infect Dis 222:1826-1836;Harrison et al. 2020 J Infect Dis 222:1816-1825		Y	Y
31591	989000419	Spain	1998	Neisseria gonorrhoeae	Sánchez-Busó et al. 2019 Nat Microbiol 4:1941-1950;Cehovin et al. 2020 J Infect Dis 222:1826-1836;Harrison et al. 2020 J Infect Dis 222:1816-1825		Y	Y
31592	989000026	UK	1998	Neisseria gonorrhoeae	Sánchez-Busó et al. 2019 Nat Microbiol 4:1941-1950;Cehovin et al. 2020 J Infect Dis 222:1826-1836;Harrison et al. 2020 J Infect Dis 222:1816-1825	Y	Y	Y
31593	999000071	Spain	1999	Neisseria gonorrhoeae	Sánchez-Busó et al. 2019 Nat Microbiol 4:1941-1950;Cehovin et al. 2020 J Infect Dis 222:1826-1836;Harrison et al. 2020 J Infect Dis 222:1816-1825		Y	Y
31594	999000056	The Netherlands	1999	Neisseria gonorrhoeae	Sánchez-Busó et al. 2019 Nat Microbiol 4:1941-1950;Cehovin et al. 2020 J Infect Dis 222:1826-1836;Harrison et al. 2020 J Infect Dis 222:1816-1825		Y	Y
31595	05_590_385	UK [Scotland]	2004	Neisseria gonorrhoeae	Sánchez-Busó et al. 2019 Nat Microbiol 4:1941-1950;Cehovin et al. 2020 J Infect Dis 222:1826-1836;Harrison et al. 2020 J Infect Dis 222:1816-1825	Y	Y	Y
31596	05_590_246	Russia	2004	Neisseria gonorrhoeae	Sánchez-Busó et al. 2019 Nat Microbiol 4:1941-1950;Cehovin et al. 2020 J Infect Dis 222:1826-1836;Harrison et al. 2020 J Infect Dis 222:1816-1825;Yahara et al. 2021 Genome Med 13:51		Y	Y
31597	05_590_269	Russia	2004	Neisseria gonorrhoeae	Sánchez-Busó et al. 2019 Nat Microbiol 4:1941-1950;Cehovin et al. 2020 J Infect Dis 222:1826-1836;Harrison et al. 2020 J Infect Dis 222:1816-1825;Yahara et al. 2021 Genome Med 13:51		Y	Y
31598	05_590_290	Russia	2004	Neisseria gonorrhoeae	Sánchez-Busó et al. 2019 Nat Microbiol 4:1941-1950;Cehovin et al. 2020 J Infect Dis 222:1826-1836;Harrison et al. 2020 J Infect Dis 222:1816-1825		Y	Y
31601	02201	The Netherlands	2008	Neisseria gonorrhoeae	Sánchez-Busó et al. 2019 Nat Microbiol 4:1941-1950;Cehovin et al. 2020 J Infect Dis 222:1826-1836;Harrison et al. 2020 J Infect Dis 222:1816-1825;Yahara et al. 2021 Genome Med 13:51		Y	Y
31602	GC_0806956	Armenia	2008	Neisseria gonorrhoeae	Sánchez-Busó et al. 2019 Nat Microbiol 4:1941-1950;Cehovin et al. 2020 J Infect Dis 222:1826-1836;Harrison et al. 2020 J Infect Dis 222:1816-1825	Y	Y	Y
31603	590_344	Bulgaria	2008	Neisseria gonorrhoeae	Sánchez-Busó et al. 2019 Nat Microbiol 4:1941-1950;Cehovin et al. 2020 J Infect Dis 222:1826-1836;Harrison et al. 2020 J Infect Dis 222:1816-1825;Yahara et al. 2021 Genome Med 13:51		Y	Y
31604	590_163	Denmark	2008	Neisseria gonorrhoeae	Sánchez-Busó et al. 2019 Nat Microbiol 4:1941-1950;Cehovin et al. 2020 J Infect Dis 222:1826-1836;Harrison et al. 2020 J Infect Dis 222:1816-1825		Y	Y
31605	590_318	Finland	2008	Neisseria gonorrhoeae	Sánchez-Busó et al. 2019 Nat Microbiol 4:1941-1950;Cehovin et al. 2020 J Infect Dis 222:1826-1836;Harrison et al. 2020 J Infect Dis 222:1816-1825;Yahara et al. 2021 Genome Med 13:51		Y	Y
31609	590_267	Slovakia	2008	Neisseria gonorrhoeae	Sánchez-Busó et al. 2019 Nat Microbiol 4:1941-1950;Cehovin et al. 2020 J Infect Dis 222:1826-1836;Harrison et al. 2020 J Infect Dis 222:1816-1825	Y	Y	Y
31610	GC_0818546	Spain	2008	Neisseria gonorrhoeae	Sánchez-Busó et al. 2019 Nat Microbiol 4:1941-1950;Cehovin et al. 2020 J Infect Dis 222:1826-1836;Harrison et al. 2020 J Infect Dis 222:1816-1825		Y	Y
31611	GC_0804060	Spain	2008	Neisseria gonorrhoeae	Sánchez-Busó et al. 2019 Nat Microbiol 4:1941-1950;Cehovin et al. 2020 J Infect Dis 222:1826-1836;Harrison et al. 2020 J Infect Dis 222:1816-1825		Y	Y
31612	590_302	Turkey	2008	Neisseria gonorrhoeae	Sánchez-Busó et al. 2019 Nat Microbiol 4:1941-1950;Cehovin et al. 2020 J Infect Dis 222:1826-1836;Harrison et al. 2020 J Infect Dis 222:1816-1825		Y	Y
31613	590_319	Turkey	2008	Neisseria gonorrhoeae	Sánchez-Busó et al. 2019 Nat Microbiol 4:1941-1950;Cehovin et al. 2020 J Infect Dis 222:1826-1836;Harrison et al. 2020 J Infect Dis 222:1816-1825		Y	Y
31614	590_174	UK	2008	Neisseria gonorrhoeae	Sánchez-Busó et al. 2019 Nat Microbiol 4:1941-1950;Cehovin et al. 2020 J Infect Dis 222:1826-1836;Harrison et al. 2020 J Infect Dis 222:1816-1825		Y	Y
31616	SI08_05	Unknown		Neisseria gonorrhoeae	Cehovin et al. 2020 J Infect Dis 222:1826-1836		Y	Y
31617	SI08_07	Slovenia	2008	Neisseria gonorrhoeae	Sánchez-Busó et al. 2019 Nat Microbiol 4:1941-1950;Cehovin et al. 2020 J Infect Dis 222:1826-1836;Harrison et al. 2020 J Infect Dis 222:1816-1825		Y	Y
31618	SI08_22	Slovenia	2008	Neisseria gonorrhoeae	Sánchez-Busó et al. 2019 Nat Microbiol 4:1941-1950;Cehovin et al. 2020 J Infect Dis 222:1826-1836;Harrison et al. 2020 J Infect Dis 222:1816-1825;Yahara et al. 2021 Genome Med 13:51		Y	Y
31619	SI08_26	Slovenia	2008	Neisseria gonorrhoeae	Sánchez-Busó et al. 2019 Nat Microbiol 4:1941-1950;Cehovin et al. 2020 J Infect Dis 222:1826-1836;Harrison et al. 2020 J Infect Dis 222:1816-1825;Yahara et al. 2021 Genome Med 13:51		Y	Y
31620	NO_09_3580	Norway	2009	Neisseria gonorrhoeae	Sánchez-Busó et al. 2019 Nat Microbiol 4:1941-1950;Cehovin et al. 2020 J Infect Dis 222:1826-1836;Harrison et al. 2020 J Infect Dis 222:1816-1825		Y	Y
31621	NO_09_3583	Norway	2009	Neisseria gonorrhoeae	Sánchez-Busó et al. 2019 Nat Microbiol 4:1941-1950;Cehovin et al. 2020 J Infect Dis 222:1826-1836;Harrison et al. 2020 J Infect Dis 222:1816-1825	Y	Y	Y	Y
31622	NO_09_3595	Norway	2009	Neisseria gonorrhoeae	Sánchez-Busó et al. 2019 Nat Microbiol 4:1941-1950;Cehovin et al. 2020 J Infect Dis 222:1826-1836;Harrison et al. 2020 J Infect Dis 222:1816-1825	Y	Y	Y
31623	NO_09_3612	Norway	2009	Neisseria gonorrhoeae	Sánchez-Busó et al. 2019 Nat Microbiol 4:1941-1950;Cehovin et al. 2020 J Infect Dis 222:1826-1836;Harrison et al. 2020 J Infect Dis 222:1816-1825;Yahara et al. 2021 Genome Med 13:51		Y	Y
31624	NO_09_3616	Norway	2009	Neisseria gonorrhoeae	Sánchez-Busó et al. 2019 Nat Microbiol 4:1941-1950;Cehovin et al. 2020 J Infect Dis 222:1826-1836;Harrison et al. 2020 J Infect Dis 222:1816-1825;Yahara et al. 2021 Genome Med 13:51		Y	Y
31625	NO_09_S4	Norway	2009	Neisseria gonorrhoeae	Sánchez-Busó et al. 2019 Nat Microbiol 4:1941-1950;Cehovin et al. 2020 J Infect Dis 222:1826-1836;Harrison et al. 2020 J Infect Dis 222:1816-1825;Salmerón et al. 2021 J Antimicrob Chemother 76:930-935	Y	Y	Y	Y
31626	NO_09_HUS20	Norway	2009	Neisseria gonorrhoeae	Sánchez-Busó et al. 2019 Nat Microbiol 4:1941-1950;Cehovin et al. 2020 J Infect Dis 222:1826-1836;Harrison et al. 2020 J Infect Dis 222:1816-1825		Y	Y
31627	EST_09_5	Estonia	2009	Neisseria gonorrhoeae	Sánchez-Busó et al. 2019 Nat Microbiol 4:1941-1950;Cehovin et al. 2020 J Infect Dis 222:1826-1836;Harrison et al. 2020 J Infect Dis 222:1816-1825		Y	Y
31628	10868_8_49	Belarus	2009	Neisseria gonorrhoeae	Sánchez-Busó et al. 2019 Nat Microbiol 4:1941-1950;Cehovin et al. 2020 J Infect Dis 222:1826-1836;Harrison et al. 2020 J Infect Dis 222:1816-1825;Yahara et al. 2021 Genome Med 13:51		Y	Y
31629	SI09_04	Slovenia	2009	Neisseria gonorrhoeae	Sánchez-Busó et al. 2019 Nat Microbiol 4:1941-1950;Cehovin et al. 2020 J Infect Dis 222:1826-1836;Harrison et al. 2020 J Infect Dis 222:1816-1825		Y	Y
31631	SI09_12	Slovenia	2009	Neisseria gonorrhoeae	Sánchez-Busó et al. 2019 Nat Microbiol 4:1941-1950;Cehovin et al. 2020 J Infect Dis 222:1826-1836;Harrison et al. 2020 J Infect Dis 222:1816-1825		Y	Y
31633	BEL_10_41	Belarus	2010	Neisseria gonorrhoeae	Sánchez-Busó et al. 2019 Nat Microbiol 4:1941-1950;Cehovin et al. 2020 J Infect Dis 222:1826-1836;Harrison et al. 2020 J Infect Dis 222:1816-1825;Yahara et al. 2021 Genome Med 13:51		Y	Y
31634	10_590_246	Spain	2010	Neisseria gonorrhoeae	Sánchez-Busó et al. 2019 Nat Microbiol 4:1941-1950;Cehovin et al. 2020 J Infect Dis 222:1826-1836;Harrison et al. 2020 J Infect Dis 222:1816-1825;Yahara et al. 2021 Genome Med 13:51		Y	Y
31636	POL_10_12	Poland	2010	Neisseria gonorrhoeae	Sánchez-Busó et al. 2019 Nat Microbiol 4:1941-1950;Cehovin et al. 2020 J Infect Dis 222:1826-1836;Harrison et al. 2020 J Infect Dis 222:1816-1825	Y	Y	Y
31637	POL_10_17	Poland	2010	Neisseria gonorrhoeae	Sánchez-Busó et al. 2019 Nat Microbiol 4:1941-1950;Cehovin et al. 2020 J Infect Dis 222:1826-1836;Harrison et al. 2020 J Infect Dis 222:1816-1825	Y	Y	Y	Y
31638	POL_10_21	Poland	2010	Neisseria gonorrhoeae	Sánchez-Busó et al. 2019 Nat Microbiol 4:1941-1950;Cehovin et al. 2020 J Infect Dis 222:1826-1836;Harrison et al. 2020 J Infect Dis 222:1816-1825;Salmerón et al. 2021 J Antimicrob Chemother 76:930-935	Y	Y	Y	Y
31640	SI10_05	Slovenia	2010	Neisseria gonorrhoeae	Sánchez-Busó et al. 2019 Nat Microbiol 4:1941-1950;Cehovin et al. 2020 J Infect Dis 222:1826-1836;Harrison et al. 2020 J Infect Dis 222:1816-1825	Y	Y	Y	Y
31641	SI10_13	Slovenia	2010	Neisseria gonorrhoeae	Sánchez-Busó et al. 2019 Nat Microbiol 4:1941-1950;Cehovin et al. 2020 J Infect Dis 222:1826-1836;Harrison et al. 2020 J Infect Dis 222:1816-1825			Y
31643	BEL_11_126	Belarus	2011	Neisseria gonorrhoeae	Sánchez-Busó et al. 2019 Nat Microbiol 4:1941-1950;Cehovin et al. 2020 J Infect Dis 222:1826-1836;Harrison et al. 2020 J Infect Dis 222:1816-1825		Y	Y
31644	75/-12	Unknown		Neisseria gonorrhoeae	Cehovin et al. 2020 J Infect Dis 222:1826-1836		Y	Y
31646	POL_11_80	Poland	2011	Neisseria gonorrhoeae	Sánchez-Busó et al. 2019 Nat Microbiol 4:1941-1950;Cehovin et al. 2020 J Infect Dis 222:1826-1836;Harrison et al. 2020 J Infect Dis 222:1816-1825		Y	Y
31647	POL_11_116	Poland	2011	Neisseria gonorrhoeae	Sánchez-Busó et al. 2019 Nat Microbiol 4:1941-1950;Cehovin et al. 2020 J Infect Dis 222:1826-1836;Harrison et al. 2020 J Infect Dis 222:1816-1825;Yahara et al. 2021 Genome Med 13:51		Y	Y
31648	POL_11_129	Poland	2011	Neisseria gonorrhoeae	Sánchez-Busó et al. 2019 Nat Microbiol 4:1941-1950;Cehovin et al. 2020 J Infect Dis 222:1826-1836;Harrison et al. 2020 J Infect Dis 222:1816-1825;Yahara et al. 2021 Genome Med 13:51		Y	Y
31649	POL_11_131	Poland	2011	Neisseria gonorrhoeae	Sánchez-Busó et al. 2019 Nat Microbiol 4:1941-1950;Cehovin et al. 2020 J Infect Dis 222:1826-1836;Harrison et al. 2020 J Infect Dis 222:1816-1825;Yahara et al. 2021 Genome Med 13:51		Y	Y
31650	POL_11_133	Poland	2011	Neisseria gonorrhoeae	Sánchez-Busó et al. 2019 Nat Microbiol 4:1941-1950;Cehovin et al. 2020 J Infect Dis 222:1826-1836;Harrison et al. 2020 J Infect Dis 222:1816-1825;Salmerón et al. 2021 J Antimicrob Chemother 76:930-935	Y	Y	Y	Y
31651	SI11-10	Slovenia	2011	Neisseria gonorrhoeae	Sánchez-Busó et al. 2019 Nat Microbiol 4:1941-1950;Cehovin et al. 2020 J Infect Dis 222:1826-1836;Harrison et al. 2020 J Infect Dis 222:1816-1825	Y	Y	Y
31652	SI11-14	Slovenia	2011	Neisseria gonorrhoeae	Sánchez-Busó et al. 2019 Nat Microbiol 4:1941-1950;Cehovin et al. 2020 J Infect Dis 222:1826-1836;Harrison et al. 2020 J Infect Dis 222:1816-1825;Yahara et al. 2021 Genome Med 13:51		Y	Y
31653	EST_12_20	Estonia	2012	Neisseria gonorrhoeae	Sánchez-Busó et al. 2019 Nat Microbiol 4:1941-1950;Cehovin et al. 2020 J Infect Dis 222:1826-1836;Harrison et al. 2020 J Infect Dis 222:1816-1825		Y	Y
31654	EST_12_21	Estonia	2012	Neisseria gonorrhoeae	Sánchez-Busó et al. 2019 Nat Microbiol 4:1941-1950;Cehovin et al. 2020 J Infect Dis 222:1826-1836;Harrison et al. 2020 J Infect Dis 222:1816-1825	Y	Y	Y	Y
31655	EST_12_23	Estonia	2012	Neisseria gonorrhoeae	Sánchez-Busó et al. 2019 Nat Microbiol 4:1941-1950;Cehovin et al. 2020 J Infect Dis 222:1826-1836;Harrison et al. 2020 J Infect Dis 222:1816-1825		Y	Y
31656	POL_12_154	Poland	2012	Neisseria gonorrhoeae	Sánchez-Busó et al. 2019 Nat Microbiol 4:1941-1950;Cehovin et al. 2020 J Infect Dis 222:1826-1836;Harrison et al. 2020 J Infect Dis 222:1816-1825;Yahara et al. 2021 Genome Med 13:51		Y	Y
31657	POL_12_159	Poland	2012	Neisseria gonorrhoeae	Sánchez-Busó et al. 2019 Nat Microbiol 4:1941-1950;Cehovin et al. 2020 J Infect Dis 222:1826-1836;Harrison et al. 2020 J Infect Dis 222:1816-1825	Y	Y	Y	Y
31658	POL_12_170	Poland	2012	Neisseria gonorrhoeae	Sánchez-Busó et al. 2019 Nat Microbiol 4:1941-1950;Cehovin et al. 2020 J Infect Dis 222:1826-1836;Harrison et al. 2020 J Infect Dis 222:1816-1825;Yahara et al. 2021 Genome Med 13:51		Y	Y
31659	POL_12_187	Poland	2012	Neisseria gonorrhoeae	Sánchez-Busó et al. 2019 Nat Microbiol 4:1941-1950;Cehovin et al. 2020 J Infect Dis 222:1826-1836;Harrison et al. 2020 J Infect Dis 222:1816-1825;Yahara et al. 2021 Genome Med 13:51		Y	Y
31660	POL_12_214	Poland	2012	Neisseria gonorrhoeae	Sánchez-Busó et al. 2019 Nat Microbiol 4:1941-1950;Cehovin et al. 2020 J Infect Dis 222:1826-1836;Harrison et al. 2020 J Infect Dis 222:1816-1825;Yahara et al. 2021 Genome Med 13:51		Y	Y
31661	SI12-08	Slovenia	2012	Neisseria gonorrhoeae	Sánchez-Busó et al. 2019 Nat Microbiol 4:1941-1950;Cehovin et al. 2020 J Infect Dis 222:1826-1836;Harrison et al. 2020 J Infect Dis 222:1816-1825		Y	Y
31662	215/-02	Thailand	1979	Neisseria gonorrhoeae	Sánchez-Busó et al. 2019 Nat Microbiol 4:1941-1950;Cehovin et al. 2020 J Infect Dis 222:1826-1836;Harrison et al. 2020 J Infect Dis 222:1816-1825	Y	Y	Y
31663	WHO_M	Australia	1992	Neisseria gonorrhoeae	Sánchez-Busó et al. 2019 Nat Microbiol 4:1941-1950;Cehovin et al. 2020 J Infect Dis 222:1826-1836;Harrison et al. 2020 J Infect Dis 222:1816-1825	Y	Y	Y
31664	WHO_L	Australia	1996	Neisseria gonorrhoeae	Sánchez-Busó et al. 2019 Nat Microbiol 4:1941-1950;Cehovin et al. 2020 J Infect Dis 222:1826-1836;Harrison et al. 2020 J Infect Dis 222:1816-1825	Y	Y	Y
31665	WHO_J	Australia	1996	Neisseria gonorrhoeae	Sánchez-Busó et al. 2019 Nat Microbiol 4:1941-1950;Cehovin et al. 2020 J Infect Dis 222:1826-1836;Harrison et al. 2020 J Infect Dis 222:1816-1825		Y	Y
31666	WHO_I	Australia	1997	Neisseria gonorrhoeae	Sánchez-Busó et al. 2019 Nat Microbiol 4:1941-1950;Cehovin et al. 2020 J Infect Dis 222:1826-1836;Harrison et al. 2020 J Infect Dis 222:1816-1825	Y	Y	Y
31667	NG9712	Japan	1997	Neisseria gonorrhoeae	Sánchez-Busó et al. 2019 Nat Microbiol 4:1941-1950;Cehovin et al. 2020 J Infect Dis 222:1826-1836;Harrison et al. 2020 J Infect Dis 222:1816-1825;Yahara et al. 2021 Genome Med 13:51		Y	Y
31668	NG9811	Japan	1998	Neisseria gonorrhoeae	Sánchez-Busó et al. 2019 Nat Microbiol 4:1941-1950;Cehovin et al. 2020 J Infect Dis 222:1826-1836;Harrison et al. 2020 J Infect Dis 222:1816-1825;Yahara et al. 2021 Genome Med 13:51		Y	Y
31669	989000269	China	1998	Neisseria gonorrhoeae	Sánchez-Busó et al. 2019 Nat Microbiol 4:1941-1950;Cehovin et al. 2020 J Infect Dis 222:1826-1836;Harrison et al. 2020 J Infect Dis 222:1816-1825		Y	Y
31670	989000050	Indonesia	1998	Neisseria gonorrhoeae	Sánchez-Busó et al. 2019 Nat Microbiol 4:1941-1950;Cehovin et al. 2020 J Infect Dis 222:1826-1836;Harrison et al. 2020 J Infect Dis 222:1816-1825	Y		Y	Y
31671	989000181	Malaysia	1998	Neisseria gonorrhoeae	Sánchez-Busó et al. 2019 Nat Microbiol 4:1941-1950;Cehovin et al. 2020 J Infect Dis 222:1826-1836;Harrison et al. 2020 J Infect Dis 222:1816-1825		Y	Y
31672	989000294	Philippines	1998	Neisseria gonorrhoeae	Sánchez-Busó et al. 2019 Nat Microbiol 4:1941-1950;Cehovin et al. 2020 J Infect Dis 222:1826-1836;Harrison et al. 2020 J Infect Dis 222:1816-1825	Y	Y	Y	Y
31674	989000019	Thailand	1998	Neisseria gonorrhoeae	Sánchez-Busó et al. 2019 Nat Microbiol 4:1941-1950;Cehovin et al. 2020 J Infect Dis 222:1826-1836;Harrison et al. 2020 J Infect Dis 222:1816-1825		Y	Y
31678	989000104	Thailand	1998	Neisseria gonorrhoeae	Sánchez-Busó et al. 2019 Nat Microbiol 4:1941-1950;Cehovin et al. 2020 J Infect Dis 222:1826-1836;Harrison et al. 2020 J Infect Dis 222:1816-1825	Y	Y	Y
31679	989000142	Unknown		Neisseria gonorrhoeae	Cehovin et al. 2020 J Infect Dis 222:1826-1836	Y	Y	Y	Y
31681	NG9901	Unknown		Neisseria gonorrhoeae	Cehovin et al. 2020 J Infect Dis 222:1826-1836	Y	Y	Y
31682	KN11-32	Unknown		Neisseria gonorrhoeae	Cehovin et al. 2020 J Infect Dis 222:1826-1836
31683	999000133	Unknown		Neisseria gonorrhoeae	Cehovin et al. 2020 J Infect Dis 222:1826-1836	Y	Y	Y
31684	999000023	Unknown		Neisseria gonorrhoeae	Cehovin et al. 2020 J Infect Dis 222:1826-1836	Y	Y	Y	Y
31685	GCGS0013	USA	2009	Neisseria gonorrhoeae	Grad et al. 2016 J Infect Dis 214:1579-1587;Cehovin et al. 2020 J Infect Dis 222:1826-1836;Harrison et al. 2020 J Infect Dis 222:1816-1825		Y	Y
31736	SI11-01	Slovenia	2011	Neisseria gonorrhoeae	Sánchez-Busó et al. 2019 Nat Microbiol 4:1941-1950;Cehovin et al. 2020 J Infect Dis 222:1826-1836;Harrison et al. 2020 J Infect Dis 222:1816-1825		Y	Y
31738	989000202	Greece	1998	Neisseria gonorrhoeae	Sánchez-Busó et al. 2019 Nat Microbiol 4:1941-1950;Cehovin et al. 2020 J Infect Dis 222:1826-1836;Harrison et al. 2020 J Infect Dis 222:1816-1825		Y	Y
31742	989000022	Philippines	1998	Neisseria gonorrhoeae	Sánchez-Busó et al. 2019 Nat Microbiol 4:1941-1950;Cehovin et al. 2020 J Infect Dis 222:1826-1836;Harrison et al. 2020 J Infect Dis 222:1816-1825		Y	Y
31743	SI11-06	Slovenia	2011	Neisseria gonorrhoeae	Sánchez-Busó et al. 2019 Nat Microbiol 4:1941-1950;Cehovin et al. 2020 J Infect Dis 222:1826-1836;Harrison et al. 2020 J Infect Dis 222:1816-1825		Y	Y
31745	989000243	Germany	1998	Neisseria gonorrhoeae	Sánchez-Busó et al. 2019 Nat Microbiol 4:1941-1950;Cehovin et al. 2020 J Infect Dis 222:1826-1836;Harrison et al. 2020 J Infect Dis 222:1816-1825	Y	Y	Y
31746	989000127	Thailand	1998	Neisseria gonorrhoeae	Sánchez-Busó et al. 2019 Nat Microbiol 4:1941-1950;Cehovin et al. 2020 J Infect Dis 222:1826-1836;Harrison et al. 2020 J Infect Dis 222:1816-1825	Y	Y	Y
31749	999000022	Poland	1999	Neisseria gonorrhoeae	Sánchez-Busó et al. 2019 Nat Microbiol 4:1941-1950;Cehovin et al. 2020 J Infect Dis 222:1826-1836;Harrison et al. 2020 J Infect Dis 222:1816-1825		Y	Y
31750	NO_09_3581	Norway	2009	Neisseria gonorrhoeae	Sánchez-Busó et al. 2019 Nat Microbiol 4:1941-1950;Cehovin et al. 2020 J Infect Dis 222:1826-1836;Harrison et al. 2020 J Infect Dis 222:1816-1825	Y	Y	Y	Y
31751	999000113	Spain	1999	Neisseria gonorrhoeae	Sánchez-Busó et al. 2019 Nat Microbiol 4:1941-1950;Cehovin et al. 2020 J Infect Dis 222:1826-1836;Harrison et al. 2020 J Infect Dis 222:1816-1825	Y	Y	Y
31752	999000098	UK	1999	Neisseria gonorrhoeae	Sánchez-Busó et al. 2019 Nat Microbiol 4:1941-1950;Cehovin et al. 2020 J Infect Dis 222:1826-1836;Harrison et al. 2020 J Infect Dis 222:1816-1825	Y	Y	Y
31759	BEL_10_23	Belarus	2010	Neisseria gonorrhoeae	Sánchez-Busó et al. 2019 Nat Microbiol 4:1941-1950;Cehovin et al. 2020 J Infect Dis 222:1826-1836;Harrison et al. 2020 J Infect Dis 222:1816-1825		Y	Y
31761	05_590_342	Russia	2004	Neisseria gonorrhoeae	Sánchez-Busó et al. 2019 Nat Microbiol 4:1941-1950;Cehovin et al. 2020 J Infect Dis 222:1826-1836;Harrison et al. 2020 J Infect Dis 222:1816-1825	Y	Y	Y
31762	989000383	UK	1998	Neisseria gonorrhoeae	Sánchez-Busó et al. 2019 Nat Microbiol 4:1941-1950;Cehovin et al. 2020 J Infect Dis 222:1826-1836;Harrison et al. 2020 J Infect Dis 222:1816-1825		Y	Y
31763	989000201	Greece	1998	Neisseria gonorrhoeae	Sánchez-Busó et al. 2019 Nat Microbiol 4:1941-1950;Cehovin et al. 2020 J Infect Dis 222:1826-1836;Harrison et al. 2020 J Infect Dis 222:1816-1825	Y	Y	Y
31768	05_590_264	Russia	2004	Neisseria gonorrhoeae	Sánchez-Busó et al. 2019 Nat Microbiol 4:1941-1950;Cehovin et al. 2020 J Infect Dis 222:1826-1836;Harrison et al. 2020 J Infect Dis 222:1816-1825	Y	Y	Y
31770	989000138	Spain	1998	Neisseria gonorrhoeae	Sánchez-Busó et al. 2019 Nat Microbiol 4:1941-1950;Cehovin et al. 2020 J Infect Dis 222:1826-1836;Harrison et al. 2020 J Infect Dis 222:1816-1825		Y	Y
31771	989000213	Denmark	1998	Neisseria gonorrhoeae	Sánchez-Busó et al. 2019 Nat Microbiol 4:1941-1950;Cehovin et al. 2020 J Infect Dis 222:1826-1836;Harrison et al. 2020 J Infect Dis 222:1816-1825		Y	Y
31772	EST_11_1	Estonia	2011	Neisseria gonorrhoeae	Sánchez-Busó et al. 2019 Nat Microbiol 4:1941-1950;Cehovin et al. 2020 J Infect Dis 222:1826-1836;Harrison et al. 2020 J Infect Dis 222:1816-1825		Y	Y
31776	229/-12	Unknown		Neisseria gonorrhoeae	Cehovin et al. 2020 J Infect Dis 222:1826-1836		Y	Y
31781	EST_09_10	Estonia	2009	Neisseria gonorrhoeae	Sánchez-Busó et al. 2019 Nat Microbiol 4:1941-1950;Cehovin et al. 2020 J Infect Dis 222:1826-1836;Harrison et al. 2020 J Infect Dis 222:1816-1825		Y	Y
31782	989000075	Italy	1998	Neisseria gonorrhoeae	Sánchez-Busó et al. 2019 Nat Microbiol 4:1941-1950;Cehovin et al. 2020 J Infect Dis 222:1826-1836;Harrison et al. 2020 J Infect Dis 222:1816-1825		Y	Y
31783	989000040	Germany	1998	Neisseria gonorrhoeae	Sánchez-Busó et al. 2019 Nat Microbiol 4:1941-1950;Cehovin et al. 2020 J Infect Dis 222:1826-1836;Harrison et al. 2020 J Infect Dis 222:1816-1825		Y	Y
31784	SI09_19	Slovenia	2009	Neisseria gonorrhoeae	Sánchez-Busó et al. 2019 Nat Microbiol 4:1941-1950;Cehovin et al. 2020 J Infect Dis 222:1826-1836;Harrison et al. 2020 J Infect Dis 222:1816-1825;Yahara et al. 2021 Genome Med 13:51		Y	Y
31785	BEL_11_147	Belarus	2011	Neisseria gonorrhoeae	Sánchez-Busó et al. 2019 Nat Microbiol 4:1941-1950;Cehovin et al. 2020 J Infect Dis 222:1826-1836;Harrison et al. 2020 J Infect Dis 222:1816-1825		Y	Y
31787	989000377	Italy	1998	Neisseria gonorrhoeae	Sánchez-Busó et al. 2019 Nat Microbiol 4:1941-1950;Cehovin et al. 2020 J Infect Dis 222:1826-1836;Harrison et al. 2020 J Infect Dis 222:1816-1825	Y	Y	Y
31788	989000285	Denmark	1998	Neisseria gonorrhoeae	Sánchez-Busó et al. 2019 Nat Microbiol 4:1941-1950;Cehovin et al. 2020 J Infect Dis 222:1826-1836;Harrison et al. 2020 J Infect Dis 222:1816-1825	Y	Y	Y
31789	989000395	USA	1998	Neisseria gonorrhoeae	Sánchez-Busó et al. 2019 Nat Microbiol 4:1941-1950;Cehovin et al. 2020 J Infect Dis 222:1826-1836;Harrison et al. 2020 J Infect Dis 222:1816-1825	Y	Y	Y
31790	989000378	France	1998	Neisseria gonorrhoeae	Sánchez-Busó et al. 2019 Nat Microbiol 4:1941-1950;Cehovin et al. 2020 J Infect Dis 222:1826-1836;Harrison et al. 2020 J Infect Dis 222:1816-1825	Y	Y	Y
31791	989000325	USA	1998	Neisseria gonorrhoeae	Sánchez-Busó et al. 2019 Nat Microbiol 4:1941-1950;Cehovin et al. 2020 J Infect Dis 222:1826-1836;Harrison et al. 2020 J Infect Dis 222:1816-1825	Y	Y	Y
31794	989000284	UK	1998	Neisseria gonorrhoeae	Sánchez-Busó et al. 2019 Nat Microbiol 4:1941-1950;Cehovin et al. 2020 J Infect Dis 222:1826-1836;Harrison et al. 2020 J Infect Dis 222:1816-1825	Y	Y	Y
31795	05_590_371	UK [Scotland]	2004	Neisseria gonorrhoeae	Sánchez-Busó et al. 2019 Nat Microbiol 4:1941-1950;Cehovin et al. 2020 J Infect Dis 222:1826-1836;Harrison et al. 2020 J Infect Dis 222:1816-1825	Y	Y	Y
31798	989000355	France	1998	Neisseria gonorrhoeae	Sánchez-Busó et al. 2019 Nat Microbiol 4:1941-1950;Cehovin et al. 2020 J Infect Dis 222:1826-1836;Harrison et al. 2020 J Infect Dis 222:1816-1825	Y	Y	Y
31799	05_590_339	Russia	2004	Neisseria gonorrhoeae	Sánchez-Busó et al. 2019 Nat Microbiol 4:1941-1950;Cehovin et al. 2020 J Infect Dis 222:1826-1836;Harrison et al. 2020 J Infect Dis 222:1816-1825	Y	Y	Y
31800	04_590_58	UK	2004	Neisseria gonorrhoeae	Sánchez-Busó et al. 2019 Nat Microbiol 4:1941-1950;Cehovin et al. 2020 J Infect Dis 222:1826-1836;Harrison et al. 2020 J Infect Dis 222:1816-1825	Y	Y	Y
31802	05_590_374	UK [Scotland]	2005	Neisseria gonorrhoeae	Sánchez-Busó et al. 2019 Nat Microbiol 4:1941-1950;Cehovin et al. 2020 J Infect Dis 222:1826-1836;Harrison et al. 2020 J Infect Dis 222:1816-1825	Y	Y	Y	Y
31804	03_590_99	Denmark	2002	Neisseria gonorrhoeae	Sánchez-Busó et al. 2019 Nat Microbiol 4:1941-1950;Cehovin et al. 2020 J Infect Dis 222:1826-1836;Harrison et al. 2020 J Infect Dis 222:1816-1825	Y	Y	Y
31805	05_590_249	Russia	2004	Neisseria gonorrhoeae	Sánchez-Busó et al. 2019 Nat Microbiol 4:1941-1950;Cehovin et al. 2020 J Infect Dis 222:1826-1836;Harrison et al. 2020 J Infect Dis 222:1816-1825	Y	Y	Y
31806	05_590_281	Russia	2004	Neisseria gonorrhoeae	Sánchez-Busó et al. 2019 Nat Microbiol 4:1941-1950;Cehovin et al. 2020 J Infect Dis 222:1826-1836	Y	Y	Y
31808	989000335	Hungary	1998	Neisseria gonorrhoeae	Sánchez-Busó et al. 2019 Nat Microbiol 4:1941-1950;Cehovin et al. 2020 J Infect Dis 222:1826-1836;Harrison et al. 2020 J Infect Dis 222:1816-1825	Y	Y	Y
31809	03_590_96	Denmark	2002	Neisseria gonorrhoeae	Sánchez-Busó et al. 2019 Nat Microbiol 4:1941-1950;Cehovin et al. 2020 J Infect Dis 222:1826-1836;Harrison et al. 2020 J Infect Dis 222:1816-1825	Y	Y	Y
31816	999000135	Turkey	1999	Neisseria gonorrhoeae	Sánchez-Busó et al. 2019 Nat Microbiol 4:1941-1950;Cehovin et al. 2020 J Infect Dis 222:1826-1836;Harrison et al. 2020 J Infect Dis 222:1816-1825	Y	Y	Y	Y
31817	989000407	The Netherlands	1998	Neisseria gonorrhoeae	Sánchez-Busó et al. 2019 Nat Microbiol 4:1941-1950;Cehovin et al. 2020 J Infect Dis 222:1826-1836;Harrison et al. 2020 J Infect Dis 222:1816-1825	Y	Y	Y	Y
36238	51212	Kenya	2011	Neisseria gonorrhoeae	Cehovin et al. 2018 J Infect Dis 218:801-808;Cehovin et al. 2020 J Infect Dis 222:1826-1836;Harrison et al. 2020 J Infect Dis 222:1816-1825	Y	Y	Y	Y
36240	52262	Kenya	2012	Neisseria gonorrhoeae	Cehovin et al. 2018 J Infect Dis 218:801-808;Cehovin et al. 2020 J Infect Dis 222:1826-1836;Harrison et al. 2020 J Infect Dis 222:1816-1825	Y	Y	Y	Y
36244	56873	Kenya	2012	Neisseria gonorrhoeae	Cehovin et al. 2018 J Infect Dis 218:801-808;Cehovin et al. 2020 J Infect Dis 222:1826-1836;Harrison et al. 2020 J Infect Dis 222:1816-1825	Y	Y	Y	Y
36246	61467	Kenya	2013	Neisseria gonorrhoeae	Cehovin et al. 2018 J Infect Dis 218:801-808;Cehovin et al. 2020 J Infect Dis 222:1826-1836;Harrison et al. 2020 J Infect Dis 222:1816-1825	Y	Y	Y	Y
36247	62017	Kenya	2013	Neisseria gonorrhoeae	Cehovin et al. 2018 J Infect Dis 218:801-808;Cehovin et al. 2020 J Infect Dis 222:1826-1836;Harrison et al. 2020 J Infect Dis 222:1816-1825	Y	Y	Y	Y
36248	43305	Kenya	2010	Neisseria gonorrhoeae	Cehovin et al. 2018 J Infect Dis 218:801-808;Cehovin et al. 2020 J Infect Dis 222:1826-1836;Harrison et al. 2020 J Infect Dis 222:1816-1825	Y	Y	Y	Y
36249	51451	Kenya	2011	Neisseria gonorrhoeae	Cehovin et al. 2018 J Infect Dis 218:801-808;Cehovin et al. 2020 J Infect Dis 222:1826-1836;Harrison et al. 2020 J Infect Dis 222:1816-1825	Y	Y	Y	Y
36250	58767	Kenya	2012	Neisseria gonorrhoeae	Cehovin et al. 2018 J Infect Dis 218:801-808;Cehovin et al. 2020 J Infect Dis 222:1826-1836;Harrison et al. 2020 J Infect Dis 222:1816-1825	Y	Y	Y	Y
36251	63179	Kenya	2013	Neisseria gonorrhoeae	Cehovin et al. 2018 J Infect Dis 218:801-808;Cehovin et al. 2020 J Infect Dis 222:1826-1836;Harrison et al. 2020 J Infect Dis 222:1816-1825		Y	Y
36255	45453	Kenya	2010	Neisseria gonorrhoeae	Cehovin et al. 2018 J Infect Dis 218:801-808;Cehovin et al. 2020 J Infect Dis 222:1826-1836;Harrison et al. 2020 J Infect Dis 222:1816-1825	Y	Y	Y	Y
36256	45676	Kenya	2010	Neisseria gonorrhoeae	Cehovin et al. 2018 J Infect Dis 218:801-808;Cehovin et al. 2020 J Infect Dis 222:1826-1836;Harrison et al. 2020 J Infect Dis 222:1816-1825	Y	Y	Y	Y
36257	51960	Kenya	2012	Neisseria gonorrhoeae	Cehovin et al. 2018 J Infect Dis 218:801-808;Cehovin et al. 2020 J Infect Dis 222:1826-1836;Harrison et al. 2020 J Infect Dis 222:1816-1825	Y	Y	Y	Y
36263	48501	Kenya	2011	Neisseria gonorrhoeae	Cehovin et al. 2018 J Infect Dis 218:801-808;Cehovin et al. 2020 J Infect Dis 222:1826-1836;Harrison et al. 2020 J Infect Dis 222:1816-1825	Y	Y	Y	Y
36266	60096	Kenya	2012	Neisseria gonorrhoeae	Cehovin et al. 2018 J Infect Dis 218:801-808;Cehovin et al. 2020 J Infect Dis 222:1826-1836;Harrison et al. 2020 J Infect Dis 222:1816-1825	Y	Y	Y	Y
36267	55496	Kenya	2012	Neisseria gonorrhoeae	Cehovin et al. 2018 J Infect Dis 218:801-808;Cehovin et al. 2020 J Infect Dis 222:1826-1836;Harrison et al. 2020 J Infect Dis 222:1816-1825	Y	Y	Y	Y
36268	T060	Kenya	2013	Neisseria gonorrhoeae	Cehovin et al. 2018 J Infect Dis 218:801-808;Harrison et al. 2020 J Infect Dis 222:1816-1825	Y	Y	Y	Y
36269	52263	Kenya	2012	Neisseria gonorrhoeae	Cehovin et al. 2018 J Infect Dis 218:801-808;Cehovin et al. 2020 J Infect Dis 222:1826-1836;Harrison et al. 2020 J Infect Dis 222:1816-1825	Y	Y	Y	Y
36270	59688	Kenya	2012	Neisseria gonorrhoeae	Cehovin et al. 2018 J Infect Dis 218:801-808;Cehovin et al. 2020 J Infect Dis 222:1826-1836;Harrison et al. 2020 J Infect Dis 222:1816-1825	Y	Y	Y	Y
36271	50659	Kenya	2011	Neisseria gonorrhoeae	Cehovin et al. 2018 J Infect Dis 218:801-808;Cehovin et al. 2020 J Infect Dis 222:1826-1836;Harrison et al. 2020 J Infect Dis 222:1816-1825	Y	Y	Y	Y
36273	55798	Kenya	2012	Neisseria gonorrhoeae	Cehovin et al. 2018 J Infect Dis 218:801-808;Cehovin et al. 2020 J Infect Dis 222:1826-1836;Harrison et al. 2020 J Infect Dis 222:1816-1825	Y	Y	Y	Y
36274	63518	Kenya	2013	Neisseria gonorrhoeae	Cehovin et al. 2018 J Infect Dis 218:801-808;Cehovin et al. 2020 J Infect Dis 222:1826-1836;Harrison et al. 2020 J Infect Dis 222:1816-1825	Y	Y	Y	Y
36275	51468	Kenya	2011	Neisseria gonorrhoeae	Cehovin et al. 2018 J Infect Dis 218:801-808;Cehovin et al. 2020 J Infect Dis 222:1826-1836;Harrison et al. 2020 J Infect Dis 222:1816-1825	Y	Y	Y	Y
36276	51645	Kenya	2011	Neisseria gonorrhoeae	Cehovin et al. 2018 J Infect Dis 218:801-808;Cehovin et al. 2020 J Infect Dis 222:1826-1836;Harrison et al. 2020 J Infect Dis 222:1816-1825	Y	Y	Y	Y
36277	59012	Kenya	2012	Neisseria gonorrhoeae	Cehovin et al. 2018 J Infect Dis 218:801-808;Cehovin et al. 2020 J Infect Dis 222:1826-1836;Harrison et al. 2020 J Infect Dis 222:1816-1825	Y	Y	Y	Y
36279	60243	Kenya	2013	Neisseria gonorrhoeae	Cehovin et al. 2018 J Infect Dis 218:801-808;Cehovin et al. 2020 J Infect Dis 222:1826-1836;Harrison et al. 2020 J Infect Dis 222:1816-1825	Y	Y	Y	Y
36280	47956	Kenya	2011	Neisseria gonorrhoeae	Cehovin et al. 2018 J Infect Dis 218:801-808;Cehovin et al. 2020 J Infect Dis 222:1826-1836;Harrison et al. 2020 J Infect Dis 222:1816-1825	Y	Y	Y	Y
36281	47686	Kenya	2011	Neisseria gonorrhoeae	Cehovin et al. 2018 J Infect Dis 218:801-808;Cehovin et al. 2020 J Infect Dis 222:1826-1836;Harrison et al. 2020 J Infect Dis 222:1816-1825	Y	Y	Y	Y
36283	47147	Kenya	2011	Neisseria gonorrhoeae	Cehovin et al. 2018 J Infect Dis 218:801-808;Cehovin et al. 2020 J Infect Dis 222:1826-1836;Harrison et al. 2020 J Infect Dis 222:1816-1825	Y	Y	Y	Y
36284	44593	Kenya	2010	Neisseria gonorrhoeae	Cehovin et al. 2018 J Infect Dis 218:801-808;Cehovin et al. 2020 J Infect Dis 222:1826-1836;Harrison et al. 2020 J Infect Dis 222:1816-1825	Y	Y	Y	Y
36285	43346	Kenya	2010	Neisseria gonorrhoeae	Cehovin et al. 2018 J Infect Dis 218:801-808;Cehovin et al. 2020 J Infect Dis 222:1826-1836;Harrison et al. 2020 J Infect Dis 222:1816-1825	Y	Y	Y	Y
36287	43781	Kenya	2010	Neisseria gonorrhoeae	Cehovin et al. 2018 J Infect Dis 218:801-808;Cehovin et al. 2020 J Infect Dis 222:1826-1836;Harrison et al. 2020 J Infect Dis 222:1816-1825	Y	Y	Y	Y
36289	42974	Kenya	2010	Neisseria gonorrhoeae	Cehovin et al. 2018 J Infect Dis 218:801-808;Cehovin et al. 2020 J Infect Dis 222:1826-1836;Harrison et al. 2020 J Infect Dis 222:1816-1825	Y	Y	Y	Y
36290	47983	Kenya	2011	Neisseria gonorrhoeae	Cehovin et al. 2018 J Infect Dis 218:801-808;Cehovin et al. 2020 J Infect Dis 222:1826-1836;Harrison et al. 2020 J Infect Dis 222:1816-1825	Y	Y	Y	Y
36293	43000	Kenya	2010	Neisseria gonorrhoeae	Cehovin et al. 2018 J Infect Dis 218:801-808;Cehovin et al. 2020 J Infect Dis 222:1826-1836	Y	Y	Y	Y
36294	43038	Kenya	2010	Neisseria gonorrhoeae	Cehovin et al. 2018 J Infect Dis 218:801-808;Cehovin et al. 2020 J Infect Dis 222:1826-1836;Harrison et al. 2020 J Infect Dis 222:1816-1825	Y	Y	Y
36296	44569	Kenya	2010	Neisseria gonorrhoeae	Cehovin et al. 2018 J Infect Dis 218:801-808;Cehovin et al. 2020 J Infect Dis 222:1826-1836;Harrison et al. 2020 J Infect Dis 222:1816-1825	Y	Y	Y	Y
36297	52492	Kenya	2012	Neisseria gonorrhoeae	Cehovin et al. 2018 J Infect Dis 218:801-808;Cehovin et al. 2020 J Infect Dis 222:1826-1836;Harrison et al. 2020 J Infect Dis 222:1816-1825	Y	Y	Y	Y
36298	T101	Kenya	2010	Neisseria gonorrhoeae	Cehovin et al. 2018 J Infect Dis 218:801-808;Cehovin et al. 2020 J Infect Dis 222:1826-1836	Y	Y	Y	Y
36299	46445	Kenya	2011	Neisseria gonorrhoeae	Cehovin et al. 2018 J Infect Dis 218:801-808;Cehovin et al. 2020 J Infect Dis 222:1826-1836;Harrison et al. 2020 J Infect Dis 222:1816-1825	Y	Y	Y	Y
36675	P9-17	UK	1973	Neisseria gonorrhoeae	Cehovin et al. 2020 J Infect Dis 222:1826-1836;Harrison et al. 2020 J Infect Dis 222:1816-1825		Y	Y
36684	SM-3	USA	2008	Neisseria gonorrhoeae	Hess et al. 2012 Antimicrob Agents Chemother 56:5633-41;Cehovin et al. 2020 J Infect Dis 222:1826-1836;Harrison et al. 2020 J Infect Dis 222:1816-1825
37022	GCGS0907	USA	2005	Neisseria gonorrhoeae	Grad et al. 2016 J Infect Dis 214:1579-1587;Cehovin et al. 2020 J Infect Dis 222:1826-1836;Harrison et al. 2020 J Infect Dis 222:1816-1825		Y	Y
37023	GCGS0920	USA	2005	Neisseria gonorrhoeae	Grad et al. 2016 J Infect Dis 214:1579-1587;Cehovin et al. 2020 J Infect Dis 222:1826-1836;Harrison et al. 2020 J Infect Dis 222:1816-1825;Yahara et al. 2021 Genome Med 13:51		Y	Y
37024	GCGS0944	USA	2005	Neisseria gonorrhoeae	Grad et al. 2016 J Infect Dis 214:1579-1587;Cehovin et al. 2020 J Infect Dis 222:1826-1836;Harrison et al. 2020 J Infect Dis 222:1816-1825;Yahara et al. 2021 Genome Med 13:51		Y	Y
37025	GCGS0861	USA	2006	Neisseria gonorrhoeae	Grad et al. 2016 J Infect Dis 214:1579-1587;Cehovin et al. 2020 J Infect Dis 222:1826-1836;Harrison et al. 2020 J Infect Dis 222:1816-1825;Yahara et al. 2021 Genome Med 13:51		Y	Y
37026	GCGS1015	USA	2006	Neisseria gonorrhoeae	Grad et al. 2016 J Infect Dis 214:1579-1587;Cehovin et al. 2020 J Infect Dis 222:1826-1836;Harrison et al. 2020 J Infect Dis 222:1816-1825		Y	Y
37029	GCGS1029	USA	2007	Neisseria gonorrhoeae	Grad et al. 2016 J Infect Dis 214:1579-1587;Cehovin et al. 2020 J Infect Dis 222:1826-1836;Harrison et al. 2020 J Infect Dis 222:1816-1825	Y	Y	Y
37030	GCGS1036	USA	2007	Neisseria gonorrhoeae	Grad et al. 2016 J Infect Dis 214:1579-1587;Cehovin et al. 2020 J Infect Dis 222:1826-1836;Harrison et al. 2020 J Infect Dis 222:1816-1825		Y
37031	GCGS1035	USA	2007	Neisseria gonorrhoeae	Cehovin et al. 2020 J Infect Dis 222:1826-1836;Harrison et al. 2020 J Infect Dis 222:1816-1825		Y	Y
37032	GCGS1024	USA	2007	Neisseria gonorrhoeae	Grad et al. 2016 J Infect Dis 214:1579-1587;Cehovin et al. 2020 J Infect Dis 222:1826-1836;Harrison et al. 2020 J Infect Dis 222:1816-1825		Y	Y
37033	GCGS1061	USA	2007	Neisseria gonorrhoeae	Grad et al. 2016 J Infect Dis 214:1579-1587;Cehovin et al. 2020 J Infect Dis 222:1826-1836;Harrison et al. 2020 J Infect Dis 222:1816-1825		Y	Y
37034	GCGS1057	USA	2008	Neisseria gonorrhoeae	Grad et al. 2016 J Infect Dis 214:1579-1587;Cehovin et al. 2020 J Infect Dis 222:1826-1836;Harrison et al. 2020 J Infect Dis 222:1816-1825;Yahara et al. 2021 Genome Med 13:51		Y	Y
37036	GCGS0558	USA	2011	Neisseria gonorrhoeae	Grad et al. 2016 J Infect Dis 214:1579-1587;Cehovin et al. 2020 J Infect Dis 222:1826-1836;Harrison et al. 2020 J Infect Dis 222:1816-1825;Yahara et al. 2021 Genome Med 13:51		Y	Y
37037	GCGS0877	USA	2012	Neisseria gonorrhoeae	Grad et al. 2016 J Infect Dis 214:1579-1587;Cehovin et al. 2020 J Infect Dis 222:1826-1836;Harrison et al. 2020 J Infect Dis 222:1816-1825;Yahara et al. 2021 Genome Med 13:51		Y	Y
37038	GCGS0906	USA	2012	Neisseria gonorrhoeae	Grad et al. 2016 J Infect Dis 214:1579-1587;Cehovin et al. 2020 J Infect Dis 222:1826-1836;Harrison et al. 2020 J Infect Dis 222:1816-1825;Yahara et al. 2021 Genome Med 13:51		Y	Y
37039	GCGS0927	USA	2012	Neisseria gonorrhoeae	Grad et al. 2016 J Infect Dis 214:1579-1587;Cehovin et al. 2020 J Infect Dis 222:1826-1836;Harrison et al. 2020 J Infect Dis 222:1816-1825;Yahara et al. 2021 Genome Med 13:51		Y	Y
37041	GCGS0887	USA	2012	Neisseria gonorrhoeae	Grad et al. 2016 J Infect Dis 214:1579-1587;Cehovin et al. 2020 J Infect Dis 222:1826-1836;Harrison et al. 2020 J Infect Dis 222:1816-1825;Yahara et al. 2021 Genome Med 13:51		Y	Y
37044	GCGS0943	USA	2012	Neisseria gonorrhoeae	Grad et al. 2016 J Infect Dis 214:1579-1587;Cehovin et al. 2020 J Infect Dis 222:1826-1836;Harrison et al. 2020 J Infect Dis 222:1816-1825;Yahara et al. 2021 Genome Med 13:51		Y	Y
37045	GCGS1095	USA	2012	Neisseria gonorrhoeae	Grad et al. 2016 J Infect Dis 214:1579-1587;Cehovin et al. 2020 J Infect Dis 222:1826-1836;Harrison et al. 2020 J Infect Dis 222:1816-1825		Y	Y
37048	GCGS0961	USA	2012	Neisseria gonorrhoeae	Grad et al. 2016 J Infect Dis 214:1579-1587;Cehovin et al. 2020 J Infect Dis 222:1826-1836;Harrison et al. 2020 J Infect Dis 222:1816-1825;Yahara et al. 2021 Genome Med 13:51		Y	Y
37049	GCGS0244	USA	2006	Neisseria gonorrhoeae	Grad et al. 2016 J Infect Dis 214:1579-1587;Cehovin et al. 2020 J Infect Dis 222:1826-1836;Harrison et al. 2020 J Infect Dis 222:1816-1825		Y	Y
37050	GCGS0985	USA	2012	Neisseria gonorrhoeae	Grad et al. 2016 J Infect Dis 214:1579-1587;Cehovin et al. 2020 J Infect Dis 222:1826-1836;Harrison et al. 2020 J Infect Dis 222:1816-1825;Yahara et al. 2021 Genome Med 13:51		Y	Y
37051	GCGS0984	USA	2012	Neisseria gonorrhoeae	Grad et al. 2016 J Infect Dis 214:1579-1587;Cehovin et al. 2020 J Infect Dis 222:1826-1836;Harrison et al. 2020 J Infect Dis 222:1816-1825;Yahara et al. 2021 Genome Med 13:51		Y
37054	GCGS0875	USA	2012	Neisseria gonorrhoeae	Grad et al. 2016 J Infect Dis 214:1579-1587;Cehovin et al. 2020 J Infect Dis 222:1826-1836;Harrison et al. 2020 J Infect Dis 222:1816-1825;Yahara et al. 2021 Genome Med 13:51		Y	Y
37060	GCGS0962	USA	2012	Neisseria gonorrhoeae	Grad et al. 2016 J Infect Dis 214:1579-1587;Cehovin et al. 2020 J Infect Dis 222:1826-1836;Harrison et al. 2020 J Infect Dis 222:1816-1825;Yahara et al. 2021 Genome Med 13:51		Y	Y
37061	GCGS0997	USA	2012	Neisseria gonorrhoeae	Grad et al. 2016 J Infect Dis 214:1579-1587;Cehovin et al. 2020 J Infect Dis 222:1826-1836;Harrison et al. 2020 J Infect Dis 222:1816-1825;Yahara et al. 2021 Genome Med 13:51		Y	Y
37063	GCGS0876	USA	2012	Neisseria gonorrhoeae	Grad et al. 2016 J Infect Dis 214:1579-1587;Cehovin et al. 2020 J Infect Dis 222:1826-1836;Harrison et al. 2020 J Infect Dis 222:1816-1825;Yahara et al. 2021 Genome Med 13:51		Y	Y
37064	GCGS0915	USA	2012	Neisseria gonorrhoeae	Grad et al. 2016 J Infect Dis 214:1579-1587;Cehovin et al. 2020 J Infect Dis 222:1826-1836;Harrison et al. 2020 J Infect Dis 222:1816-1825;Yahara et al. 2021 Genome Med 13:51		Y
37065	GCGS0872	USA	2012	Neisseria gonorrhoeae	Grad et al. 2016 J Infect Dis 214:1579-1587;Cehovin et al. 2020 J Infect Dis 222:1826-1836;Harrison et al. 2020 J Infect Dis 222:1816-1825;Yahara et al. 2021 Genome Med 13:51		Y	Y
37066	GCGS0446	USA	2005	Neisseria gonorrhoeae	Grad et al. 2016 J Infect Dis 214:1579-1587;Cehovin et al. 2020 J Infect Dis 222:1826-1836;Harrison et al. 2020 J Infect Dis 222:1816-1825;Yahara et al. 2021 Genome Med 13:51		Y	Y
37067	GCGS0979	USA	2012	Neisseria gonorrhoeae	Grad et al. 2016 J Infect Dis 214:1579-1587;Cehovin et al. 2020 J Infect Dis 222:1826-1836;Harrison et al. 2020 J Infect Dis 222:1816-1825;Yahara et al. 2021 Genome Med 13:51		Y	Y
37068	GCGS0938	USA	2012	Neisseria gonorrhoeae	Grad et al. 2016 J Infect Dis 214:1579-1587;Cehovin et al. 2020 J Infect Dis 222:1826-1836;Harrison et al. 2020 J Infect Dis 222:1816-1825;Yahara et al. 2021 Genome Med 13:51		Y	Y
37073	GCGS0914	USA	2012	Neisseria gonorrhoeae	Grad et al. 2016 J Infect Dis 214:1579-1587;Cehovin et al. 2020 J Infect Dis 222:1826-1836;Harrison et al. 2020 J Infect Dis 222:1816-1825;Yahara et al. 2021 Genome Med 13:51		Y	Y
37074	GCGS0983	USA	2012	Neisseria gonorrhoeae	Grad et al. 2016 J Infect Dis 214:1579-1587;Cehovin et al. 2020 J Infect Dis 222:1826-1836;Harrison et al. 2020 J Infect Dis 222:1816-1825;Yahara et al. 2021 Genome Med 13:51		Y	Y
37075	GCGS0990	USA	2013	Neisseria gonorrhoeae	Grad et al. 2016 J Infect Dis 214:1579-1587;Cehovin et al. 2020 J Infect Dis 222:1826-1836;Harrison et al. 2020 J Infect Dis 222:1816-1825;Yahara et al. 2021 Genome Med 13:51		Y	Y
37076	GCGS0998	USA	2012	Neisseria gonorrhoeae	Grad et al. 2016 J Infect Dis 214:1579-1587;Cehovin et al. 2020 J Infect Dis 222:1826-1836;Harrison et al. 2020 J Infect Dis 222:1816-1825;Yahara et al. 2021 Genome Med 13:51		Y	Y
37077	GCGS1007	USA	2012	Neisseria gonorrhoeae	Grad et al. 2016 J Infect Dis 214:1579-1587;Cehovin et al. 2020 J Infect Dis 222:1826-1836;Harrison et al. 2020 J Infect Dis 222:1816-1825;Yahara et al. 2021 Genome Med 13:51		Y	Y
37078	GCGS0878	USA	2012	Neisseria gonorrhoeae	Grad et al. 2016 J Infect Dis 214:1579-1587;Cehovin et al. 2020 J Infect Dis 222:1826-1836;Harrison et al. 2020 J Infect Dis 222:1816-1825;Yahara et al. 2021 Genome Med 13:51		Y	Y
37080	GCGS0981	USA	2012	Neisseria gonorrhoeae	Grad et al. 2016 J Infect Dis 214:1579-1587;Cehovin et al. 2020 J Infect Dis 222:1826-1836;Harrison et al. 2020 J Infect Dis 222:1816-1825;Yahara et al. 2021 Genome Med 13:51		Y	Y
37081	GCGS0883	USA	2012	Neisseria gonorrhoeae	Grad et al. 2016 J Infect Dis 214:1579-1587;Cehovin et al. 2020 J Infect Dis 222:1826-1836;Harrison et al. 2020 J Infect Dis 222:1816-1825;Yahara et al. 2021 Genome Med 13:51		Y	Y
37083	GCGS0903	USA	2012	Neisseria gonorrhoeae	Grad et al. 2016 J Infect Dis 214:1579-1587;Cehovin et al. 2020 J Infect Dis 222:1826-1836;Harrison et al. 2020 J Infect Dis 222:1816-1825;Yahara et al. 2021 Genome Med 13:51		Y	Y
37084	GCGS0917	USA	2013	Neisseria gonorrhoeae	Grad et al. 2016 J Infect Dis 214:1579-1587;Cehovin et al. 2020 J Infect Dis 222:1826-1836;Harrison et al. 2020 J Infect Dis 222:1816-1825;Yahara et al. 2021 Genome Med 13:51		Y	Y
37085	GCGS0989	USA	2013	Neisseria gonorrhoeae	Grad et al. 2016 J Infect Dis 214:1579-1587;Cehovin et al. 2020 J Infect Dis 222:1826-1836;Harrison et al. 2020 J Infect Dis 222:1816-1825;Yahara et al. 2021 Genome Med 13:51		Y	Y
37087	GCGS0940	USA	2013	Neisseria gonorrhoeae	Grad et al. 2016 J Infect Dis 214:1579-1587;Cehovin et al. 2020 J Infect Dis 222:1826-1836;Harrison et al. 2020 J Infect Dis 222:1816-1825;Yahara et al. 2021 Genome Med 13:51		Y	Y
37088	GCGS0935	USA	2013	Neisseria gonorrhoeae	Grad et al. 2016 J Infect Dis 214:1579-1587;Cehovin et al. 2020 J Infect Dis 222:1826-1836;Harrison et al. 2020 J Infect Dis 222:1816-1825;Yahara et al. 2021 Genome Med 13:51		Y	Y
37090	GCGS0934	USA	2013	Neisseria gonorrhoeae	Grad et al. 2016 J Infect Dis 214:1579-1587;Cehovin et al. 2020 J Infect Dis 222:1826-1836;Harrison et al. 2020 J Infect Dis 222:1816-1825;Yahara et al. 2021 Genome Med 13:51		Y	Y
37091	GCGS0868	USA	2013	Neisseria gonorrhoeae	Grad et al. 2016 J Infect Dis 214:1579-1587;Cehovin et al. 2020 J Infect Dis 222:1826-1836;Harrison et al. 2020 J Infect Dis 222:1816-1825;Yahara et al. 2021 Genome Med 13:51		Y	Y
37093	GCGS0313	USA	2012	Neisseria gonorrhoeae	Grad et al. 2016 J Infect Dis 214:1579-1587;Cehovin et al. 2020 J Infect Dis 222:1826-1836;Harrison et al. 2020 J Infect Dis 222:1816-1825		Y	Y
37094	GCGS0545	USA	2012	Neisseria gonorrhoeae	Grad et al. 2016 J Infect Dis 214:1579-1587;Cehovin et al. 2020 J Infect Dis 222:1826-1836;Harrison et al. 2020 J Infect Dis 222:1816-1825		Y	Y
37095	GCGS0551	USA	2012	Neisseria gonorrhoeae	Grad et al. 2016 J Infect Dis 214:1579-1587;Cehovin et al. 2020 J Infect Dis 222:1826-1836;Harrison et al. 2020 J Infect Dis 222:1816-1825;Yahara et al. 2021 Genome Med 13:51		Y	Y
37096	GCGS0552	USA	2012	Neisseria gonorrhoeae	Grad et al. 2016 J Infect Dis 214:1579-1587;Cehovin et al. 2020 J Infect Dis 222:1826-1836;Harrison et al. 2020 J Infect Dis 222:1816-1825		Y	Y
37097	GCGS0335	USA	2012	Neisseria gonorrhoeae	Grad et al. 2016 J Infect Dis 214:1579-1587;Cehovin et al. 2020 J Infect Dis 222:1826-1836;Harrison et al. 2020 J Infect Dis 222:1816-1825		Y
37098	GCGS0560	USA	2012	Neisseria gonorrhoeae	Grad et al. 2016 J Infect Dis 214:1579-1587;Cehovin et al. 2020 J Infect Dis 222:1826-1836;Harrison et al. 2020 J Infect Dis 222:1816-1825		Y	Y
37099	GCGS0732	USA	2012	Neisseria gonorrhoeae	Grad et al. 2016 J Infect Dis 214:1579-1587;Cehovin et al. 2020 J Infect Dis 222:1826-1836;Harrison et al. 2020 J Infect Dis 222:1816-1825		Y
37101	GCGS0571	USA	2012	Neisseria gonorrhoeae	Grad et al. 2016 J Infect Dis 214:1579-1587;Cehovin et al. 2020 J Infect Dis 222:1826-1836;Harrison et al. 2020 J Infect Dis 222:1816-1825	Y	Y	Y	Y
37102	GCGS0348	USA	2012	Neisseria gonorrhoeae	Grad et al. 2016 J Infect Dis 214:1579-1587;Cehovin et al. 2020 J Infect Dis 222:1826-1836;Harrison et al. 2020 J Infect Dis 222:1816-1825		Y	Y
37103	GCGS0349	USA	2012	Neisseria gonorrhoeae	Grad et al. 2016 J Infect Dis 214:1579-1587;Cehovin et al. 2020 J Infect Dis 222:1826-1836;Harrison et al. 2020 J Infect Dis 222:1816-1825	Y	Y	Y	Y
37104	GCGS0572	USA	2012	Neisseria gonorrhoeae	Grad et al. 2016 J Infect Dis 214:1579-1587;Cehovin et al. 2020 J Infect Dis 222:1826-1836;Harrison et al. 2020 J Infect Dis 222:1816-1825	Y	Y	Y	Y
37106	GCGS0740	USA	2012	Neisseria gonorrhoeae	Grad et al. 2016 J Infect Dis 214:1579-1587;Cehovin et al. 2020 J Infect Dis 222:1826-1836;Harrison et al. 2020 J Infect Dis 222:1816-1825;Yahara et al. 2021 Genome Med 13:51		Y	Y
37108	GCGS0377	USA	2012	Neisseria gonorrhoeae	Grad et al. 2016 J Infect Dis 214:1579-1587;Cehovin et al. 2020 J Infect Dis 222:1826-1836;Harrison et al. 2020 J Infect Dis 222:1816-1825	Y	Y	Y
37109	GCGS0378	USA	2012	Neisseria gonorrhoeae	Grad et al. 2016 J Infect Dis 214:1579-1587;Cehovin et al. 2020 J Infect Dis 222:1826-1836;Harrison et al. 2020 J Infect Dis 222:1816-1825		Y	Y
37110	GCGS0379	USA	2012	Neisseria gonorrhoeae	Grad et al. 2016 J Infect Dis 214:1579-1587;Cehovin et al. 2020 J Infect Dis 222:1826-1836;Harrison et al. 2020 J Infect Dis 222:1816-1825		Y	Y
37111	GCGS0395	USA	2012	Neisseria gonorrhoeae	Grad et al. 2016 J Infect Dis 214:1579-1587;Cehovin et al. 2020 J Infect Dis 222:1826-1836;Harrison et al. 2020 J Infect Dis 222:1816-1825	Y	Y	Y
37112	GCGS0396	USA	2012	Neisseria gonorrhoeae	Cehovin et al. 2020 J Infect Dis 222:1826-1836;Harrison et al. 2020 J Infect Dis 222:1816-1825	Y	Y	Y	Y
37114	GCGS0398	USA	2012	Neisseria gonorrhoeae	Grad et al. 2016 J Infect Dis 214:1579-1587;Cehovin et al. 2020 J Infect Dis 222:1826-1836;Harrison et al. 2020 J Infect Dis 222:1816-1825	Y	Y	Y	Y
37118	GCGS0381	USA	2005	Neisseria gonorrhoeae	Grad et al. 2016 J Infect Dis 214:1579-1587;Cehovin et al. 2020 J Infect Dis 222:1826-1836;Harrison et al. 2020 J Infect Dis 222:1816-1825;Yahara et al. 2021 Genome Med 13:51		Y	Y
37119	GCGS0633	USA	2005	Neisseria gonorrhoeae	Grad et al. 2016 J Infect Dis 214:1579-1587;Cehovin et al. 2020 J Infect Dis 222:1826-1836;Harrison et al. 2020 J Infect Dis 222:1816-1825;Yahara et al. 2021 Genome Med 13:51		Y	Y
37120	GCGS0756	USA	2006	Neisseria gonorrhoeae	Grad et al. 2016 J Infect Dis 214:1579-1587;Cehovin et al. 2020 J Infect Dis 222:1826-1836;Harrison et al. 2020 J Infect Dis 222:1816-1825		Y	Y
37121	GCGS0393	USA	2006	Neisseria gonorrhoeae	Grad et al. 2016 J Infect Dis 214:1579-1587;Cehovin et al. 2020 J Infect Dis 222:1826-1836;Harrison et al. 2020 J Infect Dis 222:1816-1825	Y	Y	Y	Y
37122	GCGS0292	USA	2006	Neisseria gonorrhoeae	Grad et al. 2016 J Infect Dis 214:1579-1587;Cehovin et al. 2020 J Infect Dis 222:1826-1836;Harrison et al. 2020 J Infect Dis 222:1816-1825	Y	Y	Y	Y
37123	GCGS1058	USA	2007	Neisseria gonorrhoeae	Grad et al. 2016 J Infect Dis 214:1579-1587;Cehovin et al. 2020 J Infect Dis 222:1826-1836;Harrison et al. 2020 J Infect Dis 222:1816-1825;Yahara et al. 2021 Genome Med 13:51		Y	Y
37124	GCGS1065	USA	2007	Neisseria gonorrhoeae	Grad et al. 2016 J Infect Dis 214:1579-1587;Cehovin et al. 2020 J Infect Dis 222:1826-1836;Harrison et al. 2020 J Infect Dis 222:1816-1825		Y	Y
37125	GCGS1076	USA	2007	Neisseria gonorrhoeae	Grad et al. 2016 J Infect Dis 214:1579-1587;Cehovin et al. 2020 J Infect Dis 222:1826-1836;Harrison et al. 2020 J Infect Dis 222:1816-1825		Y	Y
37127	GCGS1092	USA	2007	Neisseria gonorrhoeae	Grad et al. 2016 J Infect Dis 214:1579-1587;Cehovin et al. 2020 J Infect Dis 222:1826-1836;Harrison et al. 2020 J Infect Dis 222:1816-1825;Yahara et al. 2021 Genome Med 13:51		Y	Y
37133	GCGS0319	USA	2011	Neisseria gonorrhoeae	Grad et al. 2016 J Infect Dis 214:1579-1587;Cehovin et al. 2020 J Infect Dis 222:1826-1836;Harrison et al. 2020 J Infect Dis 222:1816-1825;Yahara et al. 2021 Genome Med 13:51		Y	Y
37135	GCGS0321	USA	2011	Neisseria gonorrhoeae	Grad et al. 2016 J Infect Dis 214:1579-1587;Cehovin et al. 2020 J Infect Dis 222:1826-1836;Harrison et al. 2020 J Infect Dis 222:1816-1825	Y	Y	Y	Y
37136	GCGS0331	USA	2011	Neisseria gonorrhoeae	Grad et al. 2016 J Infect Dis 214:1579-1587;Cehovin et al. 2020 J Infect Dis 222:1826-1836;Harrison et al. 2020 J Infect Dis 222:1816-1825	Y	Y	Y	Y
37137	GCGS0333	USA	2011	Neisseria gonorrhoeae	Grad et al. 2016 J Infect Dis 214:1579-1587;Cehovin et al. 2020 J Infect Dis 222:1826-1836;Harrison et al. 2020 J Infect Dis 222:1816-1825;Yahara et al. 2021 Genome Med 13:51		Y	Y
37138	GCGS0334	USA	2011	Neisseria gonorrhoeae	Grad et al. 2016 J Infect Dis 214:1579-1587;Cehovin et al. 2020 J Infect Dis 222:1826-1836;Harrison et al. 2020 J Infect Dis 222:1816-1825	Y	Y	Y	Y
37139	GCGS0731	USA	2011	Neisseria gonorrhoeae	Grad et al. 2016 J Infect Dis 214:1579-1587;Cehovin et al. 2020 J Infect Dis 222:1826-1836;Harrison et al. 2020 J Infect Dis 222:1816-1825;Yahara et al. 2021 Genome Med 13:51		Y	Y
37140	GCGS0346	USA	2011	Neisseria gonorrhoeae	Grad et al. 2016 J Infect Dis 214:1579-1587;Cehovin et al. 2020 J Infect Dis 222:1826-1836;Harrison et al. 2020 J Infect Dis 222:1816-1825	Y	Y	Y	Y
37141	GCGS0739	USA	2011	Neisseria gonorrhoeae	Grad et al. 2016 J Infect Dis 214:1579-1587;Cehovin et al. 2020 J Infect Dis 222:1826-1836;Harrison et al. 2020 J Infect Dis 222:1816-1825	Y	Y	Y	Y
37142	GCGS0353	USA	2011	Neisseria gonorrhoeae	Grad et al. 2016 J Infect Dis 214:1579-1587;Cehovin et al. 2020 J Infect Dis 222:1826-1836;Harrison et al. 2020 J Infect Dis 222:1816-1825	Y		Y
37143	GCGS0369	USA	2011	Neisseria gonorrhoeae	Grad et al. 2016 J Infect Dis 214:1579-1587;Cehovin et al. 2020 J Infect Dis 222:1826-1836;Harrison et al. 2020 J Infect Dis 222:1816-1825	Y	Y	Y	Y
37144	11CFX_C_016	USA		Neisseria gonorrhoeae	Cehovin et al. 2020 J Infect Dis 222:1826-1836	Y	Y	Y	Y
37145	GCGS0383	USA	2011	Neisseria gonorrhoeae	Grad et al. 2016 J Infect Dis 214:1579-1587;Cehovin et al. 2020 J Infect Dis 222:1826-1836;Harrison et al. 2020 J Infect Dis 222:1816-1825	Y	Y	Y	Y
37146	GCGS0384	USA	2011	Neisseria gonorrhoeae	Grad et al. 2016 J Infect Dis 214:1579-1587;Cehovin et al. 2020 J Infect Dis 222:1826-1836;Harrison et al. 2020 J Infect Dis 222:1816-1825;Yahara et al. 2021 Genome Med 13:51		Y	Y
37147	GCGS0593	USA	2011	Neisseria gonorrhoeae	Grad et al. 2016 J Infect Dis 214:1579-1587;Cehovin et al. 2020 J Infect Dis 222:1826-1836;Harrison et al. 2020 J Infect Dis 222:1816-1825		Y	Y
37148	GCGS0754	USA	2011	Neisseria gonorrhoeae	Grad et al. 2016 J Infect Dis 214:1579-1587;Cehovin et al. 2020 J Infect Dis 222:1826-1836;Harrison et al. 2020 J Infect Dis 222:1816-1825;Yahara et al. 2021 Genome Med 13:51		Y	Y
37149	GCGS0755	USA	2011	Neisseria gonorrhoeae	Grad et al. 2016 J Infect Dis 214:1579-1587;Cehovin et al. 2020 J Infect Dis 222:1826-1836;Harrison et al. 2020 J Infect Dis 222:1816-1825		Y	Y
37150	GCGS0594	USA	2011	Neisseria gonorrhoeae	Grad et al. 2016 J Infect Dis 214:1579-1587;Cehovin et al. 2020 J Infect Dis 222:1826-1836;Harrison et al. 2020 J Infect Dis 222:1816-1825	Y	Y	Y
37151	GCGS0757	USA	2011	Neisseria gonorrhoeae	Grad et al. 2016 J Infect Dis 214:1579-1587;Cehovin et al. 2020 J Infect Dis 222:1826-1836;Harrison et al. 2020 J Infect Dis 222:1816-1825;Yahara et al. 2021 Genome Med 13:51		Y	Y
37152	GCGS0428	USA	2011	Neisseria gonorrhoeae	Grad et al. 2016 J Infect Dis 214:1579-1587;Cehovin et al. 2020 J Infect Dis 222:1826-1836;Harrison et al. 2020 J Infect Dis 222:1816-1825	Y	Y	Y	Y
37153	GCGS0639	USA	2011	Neisseria gonorrhoeae	Grad et al. 2016 J Infect Dis 214:1579-1587;Cehovin et al. 2020 J Infect Dis 222:1826-1836;Harrison et al. 2020 J Infect Dis 222:1816-1825;Yahara et al. 2021 Genome Med 13:51		Y	Y
37154	GCGS0640	USA	2011	Neisseria gonorrhoeae	Grad et al. 2016 J Infect Dis 214:1579-1587;Cehovin et al. 2020 J Infect Dis 222:1826-1836;Harrison et al. 2020 J Infect Dis 222:1816-1825		Y
37156	GCGS0656	USA	2011	Neisseria gonorrhoeae	Grad et al. 2016 J Infect Dis 214:1579-1587;Cehovin et al. 2020 J Infect Dis 222:1826-1836;Harrison et al. 2020 J Infect Dis 222:1816-1825;Yahara et al. 2021 Genome Med 13:51		Y	Y
37158	GCGS0312	USA	2011	Neisseria gonorrhoeae	Grad et al. 2016 J Infect Dis 214:1579-1587;Cehovin et al. 2020 J Infect Dis 222:1826-1836;Harrison et al. 2020 J Infect Dis 222:1816-1825	Y	Y	Y
37159	GCGS0730	USA	2011	Neisseria gonorrhoeae	Grad et al. 2016 J Infect Dis 214:1579-1587;Cehovin et al. 2020 J Infect Dis 222:1826-1836;Harrison et al. 2020 J Infect Dis 222:1816-1825	Y	Y	Y	Y
37160	GCGS0559	USA	2011	Neisseria gonorrhoeae	Grad et al. 2016 J Infect Dis 214:1579-1587;Cehovin et al. 2020 J Infect Dis 222:1826-1836;Harrison et al. 2020 J Infect Dis 222:1816-1825		Y	Y
37161	GCGS0370	USA	2011	Neisseria gonorrhoeae	Grad et al. 2016 J Infect Dis 214:1579-1587;Cehovin et al. 2020 J Infect Dis 222:1826-1836;Harrison et al. 2020 J Infect Dis 222:1816-1825	Y	Y	Y
37163	GCGS0592	USA	2011	Neisseria gonorrhoeae	Grad et al. 2016 J Infect Dis 214:1579-1587;Cehovin et al. 2020 J Infect Dis 222:1826-1836;Harrison et al. 2020 J Infect Dis 222:1816-1825;Yahara et al. 2021 Genome Med 13:51		Y	Y
37164	GCGS0603	USA	2011	Neisseria gonorrhoeae	Grad et al. 2016 J Infect Dis 214:1579-1587;Cehovin et al. 2020 J Infect Dis 222:1826-1836;Harrison et al. 2020 J Infect Dis 222:1816-1825	Y	Y	Y	Y
37165	GCGS0764	USA	2011	Neisseria gonorrhoeae	Grad et al. 2016 J Infect Dis 214:1579-1587;Cehovin et al. 2020 J Infect Dis 222:1826-1836;Harrison et al. 2020 J Infect Dis 222:1816-1825	Y	Y	Y	Y
37167	GCGS0768	USA	2011	Neisseria gonorrhoeae	Grad et al. 2016 J Infect Dis 214:1579-1587;Cehovin et al. 2020 J Infect Dis 222:1826-1836;Harrison et al. 2020 J Infect Dis 222:1816-1825		Y	Y
37168	GCGS0779	USA	2011	Neisseria gonorrhoeae	Grad et al. 2016 J Infect Dis 214:1579-1587;Cehovin et al. 2020 J Infect Dis 222:1826-1836;Harrison et al. 2020 J Infect Dis 222:1816-1825;Yahara et al. 2021 Genome Med 13:51		Y	Y
37170	GCGS0641	USA	2011	Neisseria gonorrhoeae	Grad et al. 2016 J Infect Dis 214:1579-1587;Cehovin et al. 2020 J Infect Dis 222:1826-1836;Harrison et al. 2020 J Infect Dis 222:1816-1825		Y	Y
37171	GCGS0449	USA	2011	Neisseria gonorrhoeae	Grad et al. 2016 J Infect Dis 214:1579-1587;Cehovin et al. 2020 J Infect Dis 222:1826-1836;Harrison et al. 2020 J Infect Dis 222:1816-1825	Y	Y	Y
37172	GCGS0452	USA	2011	Neisseria gonorrhoeae	Grad et al. 2016 J Infect Dis 214:1579-1587;Cehovin et al. 2020 J Infect Dis 222:1826-1836;Harrison et al. 2020 J Infect Dis 222:1816-1825;Yahara et al. 2021 Genome Med 13:51		Y	Y
37173	GCGS0465	USA	2011	Neisseria gonorrhoeae	Grad et al. 2016 J Infect Dis 214:1579-1587;Cehovin et al. 2020 J Infect Dis 222:1826-1836;Harrison et al. 2020 J Infect Dis 222:1816-1825		Y	Y
37174	GCGS0466	USA	2011	Neisseria gonorrhoeae	Grad et al. 2016 J Infect Dis 214:1579-1587;Cehovin et al. 2020 J Infect Dis 222:1826-1836;Harrison et al. 2020 J Infect Dis 222:1816-1825;Yahara et al. 2021 Genome Med 13:51		Y	Y
37175	GCGS0667	USA	2011	Neisseria gonorrhoeae	Grad et al. 2016 J Infect Dis 214:1579-1587;Cehovin et al. 2020 J Infect Dis 222:1826-1836;Harrison et al. 2020 J Infect Dis 222:1816-1825	Y	Y	Y	Y
37176	GCGS0469	USA	2011	Neisseria gonorrhoeae	Grad et al. 2016 J Infect Dis 214:1579-1587;Cehovin et al. 2020 J Infect Dis 222:1826-1836;Harrison et al. 2020 J Infect Dis 222:1816-1825	Y	Y	Y	Y
37177	GCGS0675	USA	2011	Neisseria gonorrhoeae	Grad et al. 2016 J Infect Dis 214:1579-1587;Cehovin et al. 2020 J Infect Dis 222:1826-1836;Harrison et al. 2020 J Infect Dis 222:1816-1825;Yahara et al. 2021 Genome Med 13:51		Y	Y
37178	GCGS0483	USA	2011	Neisseria gonorrhoeae	Grad et al. 2016 J Infect Dis 214:1579-1587;Cehovin et al. 2020 J Infect Dis 222:1826-1836;Harrison et al. 2020 J Infect Dis 222:1816-1825;Yahara et al. 2021 Genome Med 13:51		Y	Y
37179	GCGS0794	USA	2011	Neisseria gonorrhoeae	Grad et al. 2016 J Infect Dis 214:1579-1587;Cehovin et al. 2020 J Infect Dis 222:1826-1836;Harrison et al. 2020 J Infect Dis 222:1816-1825		Y	Y
37182	GCGS0808	USA	2011	Neisseria gonorrhoeae	Grad et al. 2016 J Infect Dis 214:1579-1587;Cehovin et al. 2020 J Infect Dis 222:1826-1836;Harrison et al. 2020 J Infect Dis 222:1816-1825		Y	Y
37186	GCGS0423	USA	2012	Neisseria gonorrhoeae	Grad et al. 2016 J Infect Dis 214:1579-1587;Cehovin et al. 2020 J Infect Dis 222:1826-1836;Harrison et al. 2020 J Infect Dis 222:1816-1825
37189	GCGS0430	USA	2012	Neisseria gonorrhoeae	Grad et al. 2016 J Infect Dis 214:1579-1587;Cehovin et al. 2020 J Infect Dis 222:1826-1836;Harrison et al. 2020 J Infect Dis 222:1816-1825	Y	Y	Y	Y
37191	GCGS0453	USA	2012	Neisseria gonorrhoeae	Grad et al. 2016 J Infect Dis 214:1579-1587;Cehovin et al. 2020 J Infect Dis 222:1826-1836;Harrison et al. 2020 J Infect Dis 222:1816-1825		Y	Y
37192	GCGS0454	USA	2012	Neisseria gonorrhoeae	Grad et al. 2016 J Infect Dis 214:1579-1587;Cehovin et al. 2020 J Infect Dis 222:1826-1836;Harrison et al. 2020 J Infect Dis 222:1816-1825	Y		Y
37193	GCGS0658	USA	2012	Neisseria gonorrhoeae	Grad et al. 2016 J Infect Dis 214:1579-1587;Cehovin et al. 2020 J Infect Dis 222:1826-1836;Harrison et al. 2020 J Infect Dis 222:1816-1825		Y	Y
37194	GCGS0787	USA	2012	Neisseria gonorrhoeae	Grad et al. 2016 J Infect Dis 214:1579-1587;Cehovin et al. 2020 J Infect Dis 222:1826-1836;Harrison et al. 2020 J Infect Dis 222:1816-1825		Y	Y
37195	GCGS0456	USA	2012	Neisseria gonorrhoeae	Grad et al. 2016 J Infect Dis 214:1579-1587;Cehovin et al. 2020 J Infect Dis 222:1826-1836;Harrison et al. 2020 J Infect Dis 222:1816-1825	Y	Y	Y
37197	GCGS0471	USA	2012	Neisseria gonorrhoeae	Grad et al. 2016 J Infect Dis 214:1579-1587;Cehovin et al. 2020 J Infect Dis 222:1826-1836;Harrison et al. 2020 J Infect Dis 222:1816-1825	Y	Y	Y
37198	GCGS0668	USA	2012	Neisseria gonorrhoeae	Grad et al. 2016 J Infect Dis 214:1579-1587;Cehovin et al. 2020 J Infect Dis 222:1826-1836;Harrison et al. 2020 J Infect Dis 222:1816-1825		Y	Y
37199	GCGS0472	USA	2012	Neisseria gonorrhoeae	Grad et al. 2016 J Infect Dis 214:1579-1587;Cehovin et al. 2020 J Infect Dis 222:1826-1836;Harrison et al. 2020 J Infect Dis 222:1816-1825	Y	Y	Y	Y
37200	GCGS0479	USA	2012	Neisseria gonorrhoeae	Grad et al. 2016 J Infect Dis 214:1579-1587;Cehovin et al. 2020 J Infect Dis 222:1826-1836;Harrison et al. 2020 J Infect Dis 222:1816-1825			Y
37201	GCGS0488	USA	2012	Neisseria gonorrhoeae	Grad et al. 2016 J Infect Dis 214:1579-1587;Cehovin et al. 2020 J Infect Dis 222:1826-1836;Harrison et al. 2020 J Infect Dis 222:1816-1825		Y	Y
37202	GCGS0489	USA	2012	Neisseria gonorrhoeae	Grad et al. 2016 J Infect Dis 214:1579-1587;Cehovin et al. 2020 J Infect Dis 222:1826-1836;Harrison et al. 2020 J Infect Dis 222:1816-1825		Y	Y
37204	GCGS0495	USA	2012	Neisseria gonorrhoeae	Grad et al. 2016 J Infect Dis 214:1579-1587;Cehovin et al. 2020 J Infect Dis 222:1826-1836;Harrison et al. 2020 J Infect Dis 222:1816-1825	Y	Y	Y	Y
37205	GCGS0496	USA	2012	Neisseria gonorrhoeae	Grad et al. 2016 J Infect Dis 214:1579-1587;Cehovin et al. 2020 J Infect Dis 222:1826-1836;Harrison et al. 2020 J Infect Dis 222:1816-1825		Y	Y
37206	GCGS0553	USA	2012	Neisseria gonorrhoeae	Grad et al. 2016 J Infect Dis 214:1579-1587;Cehovin et al. 2020 J Infect Dis 222:1826-1836;Harrison et al. 2020 J Infect Dis 222:1816-1825;Yahara et al. 2021 Genome Med 13:51		Y	Y
37207	GCGS0336	USA	2012	Neisseria gonorrhoeae	Grad et al. 2016 J Infect Dis 214:1579-1587;Cehovin et al. 2020 J Infect Dis 222:1826-1836;Harrison et al. 2020 J Infect Dis 222:1816-1825		Y	Y
37208	GCGS0337	USA	2012	Neisseria gonorrhoeae	Grad et al. 2016 J Infect Dis 214:1579-1587;Cehovin et al. 2020 J Infect Dis 222:1826-1836;Harrison et al. 2020 J Infect Dis 222:1816-1825		Y	Y
37209	GCGS0643	USA	2012	Neisseria gonorrhoeae	Grad et al. 2016 J Infect Dis 214:1579-1587;Cehovin et al. 2020 J Infect Dis 222:1826-1836;Harrison et al. 2020 J Infect Dis 222:1816-1825		Y	Y
37211	GCGS0811	USA	2012	Neisseria gonorrhoeae	Grad et al. 2016 J Infect Dis 214:1579-1587;Cehovin et al. 2020 J Infect Dis 222:1826-1836;Harrison et al. 2020 J Infect Dis 222:1816-1825;Yahara et al. 2021 Genome Med 13:51		Y	Y
37213	GCGS0257	USA	2005	Neisseria gonorrhoeae	Grad et al. 2016 J Infect Dis 214:1579-1587;Cehovin et al. 2020 J Infect Dis 222:1826-1836;Harrison et al. 2020 J Infect Dis 222:1816-1825	Y		Y
37216	GCGS0267	USA	2005	Neisseria gonorrhoeae	Grad et al. 2016 J Infect Dis 214:1579-1587;Cehovin et al. 2020 J Infect Dis 222:1826-1836;Harrison et al. 2020 J Infect Dis 222:1816-1825		Y	Y
37217	GCGS0327	USA	2005	Neisseria gonorrhoeae	Grad et al. 2016 J Infect Dis 214:1579-1587;Cehovin et al. 2020 J Infect Dis 222:1826-1836;Harrison et al. 2020 J Infect Dis 222:1816-1825		Y	Y
37218	GCGS0328	USA	2005	Neisseria gonorrhoeae	Grad et al. 2016 J Infect Dis 214:1579-1587;Cehovin et al. 2020 J Infect Dis 222:1826-1836;Harrison et al. 2020 J Infect Dis 222:1816-1825	Y	Y	Y	Y
37219	GCGS0329	USA	2005	Neisseria gonorrhoeae	Grad et al. 2016 J Infect Dis 214:1579-1587;Cehovin et al. 2020 J Infect Dis 222:1826-1836;Harrison et al. 2020 J Infect Dis 222:1816-1825		Y	Y
37223	GCGS0271	USA	2005	Neisseria gonorrhoeae	Grad et al. 2016 J Infect Dis 214:1579-1587;Cehovin et al. 2020 J Infect Dis 222:1826-1836;Harrison et al. 2020 J Infect Dis 222:1816-1825		Y	Y
37224	GCGS0272	USA	2005	Neisseria gonorrhoeae	Grad et al. 2016 J Infect Dis 214:1579-1587;Cehovin et al. 2020 J Infect Dis 222:1826-1836;Harrison et al. 2020 J Infect Dis 222:1816-1825		Y	Y
37226	GCGS0751	USA	2005	Neisseria gonorrhoeae	Grad et al. 2016 J Infect Dis 214:1579-1587;Cehovin et al. 2020 J Infect Dis 222:1826-1836;Harrison et al. 2020 J Infect Dis 222:1816-1825		Y	Y
37227	GCGS0380	USA	2005	Neisseria gonorrhoeae	Grad et al. 2016 J Infect Dis 214:1579-1587;Cehovin et al. 2020 J Infect Dis 222:1826-1836;Harrison et al. 2020 J Infect Dis 222:1816-1825		Y	Y
37228	GCGS0391	USA	2005	Neisseria gonorrhoeae	Grad et al. 2016 J Infect Dis 214:1579-1587;Cehovin et al. 2020 J Infect Dis 222:1826-1836;Harrison et al. 2020 J Infect Dis 222:1816-1825		Y	Y
37229	GCGS0392	USA	2005	Neisseria gonorrhoeae	Grad et al. 2016 J Infect Dis 214:1579-1587;Cehovin et al. 2020 J Infect Dis 222:1826-1836;Harrison et al. 2020 J Infect Dis 222:1816-1825		Y	Y
37230	GCGS0284	USA	2005	Neisseria gonorrhoeae	Grad et al. 2016 J Infect Dis 214:1579-1587;Cehovin et al. 2020 J Infect Dis 222:1826-1836;Harrison et al. 2020 J Infect Dis 222:1816-1825	Y	Y	Y
37231	GCGS0416	USA	2005	Neisseria gonorrhoeae	Grad et al. 2016 J Infect Dis 214:1579-1587;Cehovin et al. 2020 J Infect Dis 222:1826-1836;Harrison et al. 2020 J Infect Dis 222:1816-1825		Y	Y
37232	GCGS0417	USA	2005	Neisseria gonorrhoeae	Grad et al. 2016 J Infect Dis 214:1579-1587;Cehovin et al. 2020 J Infect Dis 222:1826-1836;Harrison et al. 2020 J Infect Dis 222:1816-1825		Y	Y
37234	GCGS0653	USA	2005	Neisseria gonorrhoeae	Grad et al. 2016 J Infect Dis 214:1579-1587;Cehovin et al. 2020 J Infect Dis 222:1826-1836;Harrison et al. 2020 J Infect Dis 222:1816-1825;Yahara et al. 2021 Genome Med 13:51		Y	Y
37235	GCGS0296	USA	2005	Neisseria gonorrhoeae	Grad et al. 2016 J Infect Dis 214:1579-1587;Cehovin et al. 2020 J Infect Dis 222:1826-1836;Harrison et al. 2020 J Infect Dis 222:1816-1825		Y	Y
37236	GCGS0297	USA	2005	Neisseria gonorrhoeae	Grad et al. 2016 J Infect Dis 214:1579-1587;Cehovin et al. 2020 J Infect Dis 222:1826-1836;Harrison et al. 2020 J Infect Dis 222:1816-1825		Y	Y
37237	GCGS0298	USA	2005	Neisseria gonorrhoeae	Grad et al. 2016 J Infect Dis 214:1579-1587;Cehovin et al. 2020 J Infect Dis 222:1826-1836;Harrison et al. 2020 J Infect Dis 222:1816-1825		Y	Y
37238	GCGS0691	USA	2005	Neisseria gonorrhoeae	Grad et al. 2016 J Infect Dis 214:1579-1587;Cehovin et al. 2020 J Infect Dis 222:1826-1836;Harrison et al. 2020 J Infect Dis 222:1816-1825		Y	Y
37239	GCGS0299	USA	2005	Neisseria gonorrhoeae	Grad et al. 2016 J Infect Dis 214:1579-1587;Cehovin et al. 2020 J Infect Dis 222:1826-1836;Harrison et al. 2020 J Infect Dis 222:1816-1825		Y	Y
37240	GCGS0254	USA	2005	Neisseria gonorrhoeae	Grad et al. 2016 J Infect Dis 214:1579-1587;Cehovin et al. 2020 J Infect Dis 222:1826-1836;Harrison et al. 2020 J Infect Dis 222:1816-1825		Y	Y
37241	GCGS0713	USA	2005	Neisseria gonorrhoeae	Grad et al. 2016 J Infect Dis 214:1579-1587;Cehovin et al. 2020 J Infect Dis 222:1826-1836;Harrison et al. 2020 J Infect Dis 222:1816-1825		Y	Y
37242	GCGS0352	USA	2006	Neisseria gonorrhoeae	Grad et al. 2016 J Infect Dis 214:1579-1587;Cehovin et al. 2020 J Infect Dis 222:1826-1836;Harrison et al. 2020 J Infect Dis 222:1816-1825;Yahara et al. 2021 Genome Med 13:51		Y	Y
37243	GCGS0586	USA	2006	Neisseria gonorrhoeae	Grad et al. 2016 J Infect Dis 214:1579-1587;Cehovin et al. 2020 J Infect Dis 222:1826-1836;Harrison et al. 2020 J Infect Dis 222:1816-1825	Y	Y	Y
37244	GCGS0591	USA	2010	Neisseria gonorrhoeae	Grad et al. 2016 J Infect Dis 214:1579-1587;Cehovin et al. 2020 J Infect Dis 222:1826-1836;Harrison et al. 2020 J Infect Dis 222:1816-1825;Yahara et al. 2021 Genome Med 13:51		Y	Y
37245	GCGS0285	USA	2006	Neisseria gonorrhoeae	Grad et al. 2016 J Infect Dis 214:1579-1587;Cehovin et al. 2020 J Infect Dis 222:1826-1836;Harrison et al. 2020 J Infect Dis 222:1816-1825		Y	Y
37248	GCGS0435	USA	2006	Neisseria gonorrhoeae	Grad et al. 2016 J Infect Dis 214:1579-1587;Cehovin et al. 2020 J Infect Dis 222:1826-1836;Harrison et al. 2020 J Infect Dis 222:1816-1825		Y	Y
37249	GCGS0382	USA	2010	Neisseria gonorrhoeae	Grad et al. 2016 J Infect Dis 214:1579-1587;Cehovin et al. 2020 J Infect Dis 222:1826-1836;Harrison et al. 2020 J Infect Dis 222:1816-1825;Yahara et al. 2021 Genome Med 13:51		Y	Y
37250	GCGS0447	USA	2006	Neisseria gonorrhoeae	Grad et al. 2016 J Infect Dis 214:1579-1587;Cehovin et al. 2020 J Infect Dis 222:1826-1836;Harrison et al. 2020 J Infect Dis 222:1816-1825		Y	Y
37251	GCGS0246	USA	2006	Neisseria gonorrhoeae	Grad et al. 2016 J Infect Dis 214:1579-1587;Cehovin et al. 2020 J Infect Dis 222:1826-1836;Harrison et al. 2020 J Infect Dis 222:1816-1825		Y	Y
37252	GCGS0300	USA	2006	Neisseria gonorrhoeae	Grad et al. 2016 J Infect Dis 214:1579-1587;Cehovin et al. 2020 J Infect Dis 222:1826-1836;Harrison et al. 2020 J Infect Dis 222:1816-1825		Y	Y
37253	GCGS1018	USA	2007	Neisseria gonorrhoeae	Grad et al. 2016 J Infect Dis 214:1579-1587;Cehovin et al. 2020 J Infect Dis 222:1826-1836;Harrison et al. 2020 J Infect Dis 222:1816-1825;Yahara et al. 2021 Genome Med 13:51		Y	Y
37254	GCGS1022	USA	2007	Neisseria gonorrhoeae	Grad et al. 2016 J Infect Dis 214:1579-1587;Cehovin et al. 2020 J Infect Dis 222:1826-1836;Harrison et al. 2020 J Infect Dis 222:1816-1825		Y	Y
37255	GCGS1025	USA	2007	Neisseria gonorrhoeae	Grad et al. 2016 J Infect Dis 214:1579-1587;Cehovin et al. 2020 J Infect Dis 222:1826-1836;Harrison et al. 2020 J Infect Dis 222:1816-1825		Y	Y
37256	GCGS1030	USA	2007	Neisseria gonorrhoeae	Grad et al. 2016 J Infect Dis 214:1579-1587;Cehovin et al. 2020 J Infect Dis 222:1826-1836;Harrison et al. 2020 J Infect Dis 222:1816-1825		Y	Y
37257	GCGS1031	USA	2007	Neisseria gonorrhoeae	Grad et al. 2016 J Infect Dis 214:1579-1587;Cehovin et al. 2020 J Infect Dis 222:1826-1836;Harrison et al. 2020 J Infect Dis 222:1816-1825		Y	Y
37258	GCGS1032	USA	2007	Neisseria gonorrhoeae	Grad et al. 2016 J Infect Dis 214:1579-1587;Cehovin et al. 2020 J Infect Dis 222:1826-1836;Harrison et al. 2020 J Infect Dis 222:1816-1825		Y	Y
37259	GCGS1033	USA	2007	Neisseria gonorrhoeae	Grad et al. 2016 J Infect Dis 214:1579-1587;Cehovin et al. 2020 J Infect Dis 222:1826-1836;Harrison et al. 2020 J Infect Dis 222:1816-1825		Y	Y
37260	GCGS0140	USA	2010	Neisseria gonorrhoeae	Grad et al. 2016 J Infect Dis 214:1579-1587;Cehovin et al. 2020 J Infect Dis 222:1826-1836;Harrison et al. 2020 J Infect Dis 222:1816-1825;Yahara et al. 2021 Genome Med 13:51		Y	Y
37262	GCGS1043	USA	2007	Neisseria gonorrhoeae	Grad et al. 2016 J Infect Dis 214:1579-1587;Cehovin et al. 2020 J Infect Dis 222:1826-1836;Harrison et al. 2020 J Infect Dis 222:1816-1825		Y	Y
37263	GCGS1044	USA	2007	Neisseria gonorrhoeae	Grad et al. 2016 J Infect Dis 214:1579-1587;Cehovin et al. 2020 J Infect Dis 222:1826-1836;Harrison et al. 2020 J Infect Dis 222:1816-1825		Y	Y
37264	GCGS1045	USA	2007	Neisseria gonorrhoeae	Grad et al. 2016 J Infect Dis 214:1579-1587;Cehovin et al. 2020 J Infect Dis 222:1826-1836;Harrison et al. 2020 J Infect Dis 222:1816-1825		Y	Y
37266	GCGS0836	USA	2010	Neisseria gonorrhoeae	Grad et al. 2016 J Infect Dis 214:1579-1587;Cehovin et al. 2020 J Infect Dis 222:1826-1836;Harrison et al. 2020 J Infect Dis 222:1816-1825;Yahara et al. 2021 Genome Med 13:51		Y	Y
37267	GCGS1049	USA	2007	Neisseria gonorrhoeae	Grad et al. 2016 J Infect Dis 214:1579-1587;Cehovin et al. 2020 J Infect Dis 222:1826-1836;Harrison et al. 2020 J Infect Dis 222:1816-1825;Yahara et al. 2021 Genome Med 13:51		Y	Y
37268	GCGS1051	USA	2007	Neisseria gonorrhoeae	Grad et al. 2016 J Infect Dis 214:1579-1587;Harrison et al. 2020 J Infect Dis 222:1816-1825;Yahara et al. 2021 Genome Med 13:51		Y	Y
37270	GCGS1054	USA	2007	Neisseria gonorrhoeae	Grad et al. 2016 J Infect Dis 214:1579-1587;Cehovin et al. 2020 J Infect Dis 222:1826-1836;Harrison et al. 2020 J Infect Dis 222:1816-1825;Yahara et al. 2021 Genome Med 13:51		Y	Y
37271	GCGS1055	USA	2007	Neisseria gonorrhoeae	Grad et al. 2016 J Infect Dis 214:1579-1587;Cehovin et al. 2020 J Infect Dis 222:1826-1836;Harrison et al. 2020 J Infect Dis 222:1816-1825		Y	Y
37272	GCGS1056	USA	2007	Neisseria gonorrhoeae	Grad et al. 2016 J Infect Dis 214:1579-1587;Cehovin et al. 2020 J Infect Dis 222:1826-1836;Harrison et al. 2020 J Infect Dis 222:1816-1825;Yahara et al. 2021 Genome Med 13:51		Y	Y
37273	GCGS0841	USA	2010	Neisseria gonorrhoeae	Grad et al. 2016 J Infect Dis 214:1579-1587;Cehovin et al. 2020 J Infect Dis 222:1826-1836;Harrison et al. 2020 J Infect Dis 222:1816-1825;Yahara et al. 2021 Genome Med 13:51		Y	Y
37274	GCGS1082	USA	2007	Neisseria gonorrhoeae	Grad et al. 2016 J Infect Dis 214:1579-1587;Cehovin et al. 2020 J Infect Dis 222:1826-1836;Harrison et al. 2020 J Infect Dis 222:1816-1825		Y	Y
37275	GCGS1083	USA	2007	Neisseria gonorrhoeae	Grad et al. 2016 J Infect Dis 214:1579-1587;Cehovin et al. 2020 J Infect Dis 222:1826-1836;Harrison et al. 2020 J Infect Dis 222:1816-1825		Y	Y
37276	GCGS1087	USA	2007	Neisseria gonorrhoeae	Grad et al. 2016 J Infect Dis 214:1579-1587;Cehovin et al. 2020 J Infect Dis 222:1826-1836;Harrison et al. 2020 J Infect Dis 222:1816-1825		Y	Y
37277	GCGS1026	USA	2008	Neisseria gonorrhoeae	Grad et al. 2016 J Infect Dis 214:1579-1587;Cehovin et al. 2020 J Infect Dis 222:1826-1836;Harrison et al. 2020 J Infect Dis 222:1816-1825;Yahara et al. 2021 Genome Med 13:51		Y	Y
37278	GCGS1039	USA	2008	Neisseria gonorrhoeae	Grad et al. 2016 J Infect Dis 214:1579-1587;Cehovin et al. 2020 J Infect Dis 222:1826-1836;Harrison et al. 2020 J Infect Dis 222:1816-1825	Y	Y	Y
37279	GCGS1040	USA	2008	Neisseria gonorrhoeae	Grad et al. 2016 J Infect Dis 214:1579-1587;Cehovin et al. 2020 J Infect Dis 222:1826-1836;Harrison et al. 2020 J Infect Dis 222:1816-1825	Y	Y	Y
37280	GCGS1077	USA	2008	Neisseria gonorrhoeae	Grad et al. 2016 J Infect Dis 214:1579-1587;Cehovin et al. 2020 J Infect Dis 222:1826-1836;Harrison et al. 2020 J Infect Dis 222:1816-1825;Yahara et al. 2021 Genome Med 13:51		Y	Y
37281	GCGS1081	USA	2008	Neisseria gonorrhoeae	Grad et al. 2016 J Infect Dis 214:1579-1587;Cehovin et al. 2020 J Infect Dis 222:1826-1836;Harrison et al. 2020 J Infect Dis 222:1816-1825		Y	Y
37282	GCGS0330	USA	2009	Neisseria gonorrhoeae	Grad et al. 2016 J Infect Dis 214:1579-1587;Cehovin et al. 2020 J Infect Dis 222:1826-1836;Harrison et al. 2020 J Infect Dis 222:1816-1825	Y	Y	Y	Y
37283	GCGS0844	USA	2009	Neisseria gonorrhoeae	Grad et al. 2016 J Infect Dis 214:1579-1587;Cehovin et al. 2020 J Infect Dis 222:1826-1836;Harrison et al. 2020 J Infect Dis 222:1816-1825;Yahara et al. 2021 Genome Med 13:51		Y	Y
37284	GCGS0665	USA	2009	Neisseria gonorrhoeae	Grad et al. 2016 J Infect Dis 214:1579-1587;Cehovin et al. 2020 J Infect Dis 222:1826-1836;Harrison et al. 2020 J Infect Dis 222:1816-1825		Y	Y
37285	GCGS0609	USA	2010	Neisseria gonorrhoeae	Grad et al. 2016 J Infect Dis 214:1579-1587;Cehovin et al. 2020 J Infect Dis 222:1826-1836;Harrison et al. 2020 J Infect Dis 222:1816-1825;Yahara et al. 2021 Genome Med 13:51		Y	Y
37286	GCGS0610	USA	2010	Neisseria gonorrhoeae	Grad et al. 2016 J Infect Dis 214:1579-1587;Cehovin et al. 2020 J Infect Dis 222:1826-1836;Harrison et al. 2020 J Infect Dis 222:1816-1825		Y	Y
37287	GCGS0401	USA	2010	Neisseria gonorrhoeae	Grad et al. 2016 J Infect Dis 214:1579-1587;Cehovin et al. 2020 J Infect Dis 222:1826-1836;Harrison et al. 2020 J Infect Dis 222:1816-1825		Y	Y
37288	GCGS0763	USA	2010	Neisseria gonorrhoeae	Grad et al. 2016 J Infect Dis 214:1579-1587;Cehovin et al. 2020 J Infect Dis 222:1826-1836;Harrison et al. 2020 J Infect Dis 222:1816-1825		Y	Y
37290	GCGS0481	USA	2006	Neisseria gonorrhoeae	Grad et al. 2016 J Infect Dis 214:1579-1587;Cehovin et al. 2020 J Infect Dis 222:1826-1836;Harrison et al. 2020 J Infect Dis 222:1816-1825		Y	Y
37291	GCGS0332	USA	2011	Neisseria gonorrhoeae	Grad et al. 2016 J Infect Dis 214:1579-1587;Cehovin et al. 2020 J Infect Dis 222:1826-1836;Harrison et al. 2020 J Infect Dis 222:1816-1825		Y	Y
37293	GCGS0394	USA	2011	Neisseria gonorrhoeae	Grad et al. 2016 J Infect Dis 214:1579-1587;Cehovin et al. 2020 J Infect Dis 222:1826-1836;Harrison et al. 2020 J Infect Dis 222:1816-1825		Y	Y
37295	GCGS0467	USA	2011	Neisseria gonorrhoeae	Grad et al. 2016 J Infect Dis 214:1579-1587;Cehovin et al. 2020 J Infect Dis 222:1826-1836;Harrison et al. 2020 J Infect Dis 222:1816-1825		Y	Y
37296	GCGS0852	USA	2011	Neisseria gonorrhoeae	Grad et al. 2016 J Infect Dis 214:1579-1587;Cehovin et al. 2020 J Infect Dis 222:1826-1836;Harrison et al. 2020 J Infect Dis 222:1816-1825		Y	Y
37298	GCGS0470	USA	2011	Neisseria gonorrhoeae	Grad et al. 2016 J Infect Dis 214:1579-1587;Cehovin et al. 2020 J Infect Dis 222:1826-1836;Harrison et al. 2020 J Infect Dis 222:1816-1825		Y	Y
37299	GCGS0482	USA	2011	Neisseria gonorrhoeae	Grad et al. 2016 J Infect Dis 214:1579-1587;Cehovin et al. 2020 J Infect Dis 222:1826-1836;Harrison et al. 2020 J Infect Dis 222:1816-1825		Y	Y
37300	GCGS0856	USA	2011	Neisseria gonorrhoeae	Grad et al. 2016 J Infect Dis 214:1579-1587;Cehovin et al. 2020 J Infect Dis 222:1826-1836;Harrison et al. 2020 J Infect Dis 222:1816-1825;Yahara et al. 2021 Genome Med 13:51		Y	Y
37301	GCGS0484	USA	2011	Neisseria gonorrhoeae	Grad et al. 2016 J Infect Dis 214:1579-1587;Cehovin et al. 2020 J Infect Dis 222:1826-1836;Harrison et al. 2020 J Infect Dis 222:1816-1825		Y	Y
37302	GCGS0696	USA	2011	Neisseria gonorrhoeae	Grad et al. 2016 J Infect Dis 214:1579-1587;Cehovin et al. 2020 J Infect Dis 222:1826-1836;Harrison et al. 2020 J Infect Dis 222:1816-1825		Y	Y
37303	GCGS0698	USA	2011	Neisseria gonorrhoeae	Grad et al. 2016 J Infect Dis 214:1579-1587;Cehovin et al. 2020 J Infect Dis 222:1826-1836;Harrison et al. 2020 J Infect Dis 222:1816-1825		Y	Y
37304	GCGS0708	USA	2011	Neisseria gonorrhoeae	Grad et al. 2016 J Infect Dis 214:1579-1587;Cehovin et al. 2020 J Infect Dis 222:1826-1836;Harrison et al. 2020 J Infect Dis 222:1816-1825		Y	Y
37305	GCGS0516	USA	2011	Neisseria gonorrhoeae	Grad et al. 2016 J Infect Dis 214:1579-1587;Cehovin et al. 2020 J Infect Dis 222:1826-1836;Harrison et al. 2020 J Infect Dis 222:1816-1825		Y	Y
37306	GCGS0823	USA	2005	Neisseria gonorrhoeae	Grad et al. 2016 J Infect Dis 214:1579-1587;Cehovin et al. 2020 J Infect Dis 222:1826-1836;Harrison et al. 2020 J Infect Dis 222:1816-1825		Y	Y
37307	GCGS0262	USA	2005	Neisseria gonorrhoeae	Grad et al. 2016 J Infect Dis 214:1579-1587;Cehovin et al. 2020 J Infect Dis 222:1826-1836;Harrison et al. 2020 J Infect Dis 222:1816-1825	Y	Y	Y	Y
37309	GCGS0828	USA	2005	Neisseria gonorrhoeae	Grad et al. 2016 J Infect Dis 214:1579-1587;Cehovin et al. 2020 J Infect Dis 222:1826-1836;Harrison et al. 2020 J Infect Dis 222:1816-1825		Y	Y
37310	GCGS0326	USA	2005	Neisseria gonorrhoeae	Grad et al. 2016 J Infect Dis 214:1579-1587;Cehovin et al. 2020 J Infect Dis 222:1826-1836;Harrison et al. 2020 J Infect Dis 222:1816-1825		Y	Y
37311	GCGS0568	USA	2005	Neisseria gonorrhoeae	Grad et al. 2016 J Infect Dis 214:1579-1587;Cehovin et al. 2020 J Infect Dis 222:1826-1836;Harrison et al. 2020 J Infect Dis 222:1816-1825;Yahara et al. 2021 Genome Med 13:51		Y	Y
37313	GCGS0250	USA	2005	Neisseria gonorrhoeae	Grad et al. 2016 J Infect Dis 214:1579-1587;Cehovin et al. 2020 J Infect Dis 222:1826-1836;Harrison et al. 2020 J Infect Dis 222:1816-1825		Y	Y
37314	GCGS0590	USA	2005	Neisseria gonorrhoeae	Grad et al. 2016 J Infect Dis 214:1579-1587;Cehovin et al. 2020 J Infect Dis 222:1826-1836;Harrison et al. 2020 J Infect Dis 222:1816-1825;Yahara et al. 2021 Genome Med 13:51		Y	Y
37315	GCGS0752	USA	2005	Neisseria gonorrhoeae	Grad et al. 2016 J Infect Dis 214:1579-1587;Cehovin et al. 2020 J Infect Dis 222:1826-1836;Harrison et al. 2020 J Infect Dis 222:1816-1825		Y	Y
37316	GCGS0601	USA	2005	Neisseria gonorrhoeae	Grad et al. 2016 J Infect Dis 214:1579-1587;Cehovin et al. 2020 J Infect Dis 222:1826-1836;Harrison et al. 2020 J Infect Dis 222:1816-1825		Y	Y
37317	GCGS0608	USA	2005	Neisseria gonorrhoeae	Grad et al. 2016 J Infect Dis 214:1579-1587;Cehovin et al. 2020 J Infect Dis 222:1826-1836;Harrison et al. 2020 J Infect Dis 222:1816-1825;Yahara et al. 2021 Genome Med 13:51		Y	Y
37318	GCGS0418	USA	2005	Neisseria gonorrhoeae	Grad et al. 2016 J Infect Dis 214:1579-1587;Cehovin et al. 2020 J Infect Dis 222:1826-1836;Harrison et al. 2020 J Infect Dis 222:1816-1825	Y	Y		Y
37319	GCGS0419	USA	2005	Neisseria gonorrhoeae	Grad et al. 2016 J Infect Dis 214:1579-1587;Cehovin et al. 2020 J Infect Dis 222:1826-1836;Harrison et al. 2020 J Infect Dis 222:1816-1825;Yahara et al. 2021 Genome Med 13:51		Y	Y
37321	GCGS0421	USA	2005	Neisseria gonorrhoeae	Grad et al. 2016 J Infect Dis 214:1579-1587;Cehovin et al. 2020 J Infect Dis 222:1826-1836;Harrison et al. 2020 J Infect Dis 222:1816-1825		Y	Y
37322	GCGS0617	USA	2005	Neisseria gonorrhoeae	Grad et al. 2016 J Infect Dis 214:1579-1587;Cehovin et al. 2020 J Infect Dis 222:1826-1836;Harrison et al. 2020 J Infect Dis 222:1816-1825;Yahara et al. 2021 Genome Med 13:51		Y	Y
37323	GCGS0632	USA	2005	Neisseria gonorrhoeae	Grad et al. 2016 J Infect Dis 214:1579-1587;Cehovin et al. 2020 J Infect Dis 222:1826-1836;Harrison et al. 2020 J Infect Dis 222:1816-1825;Yahara et al. 2021 Genome Med 13:51		Y	Y
37325	GCGS0785	USA	2005	Neisseria gonorrhoeae	Grad et al. 2016 J Infect Dis 214:1579-1587;Cehovin et al. 2020 J Infect Dis 222:1826-1836;Harrison et al. 2020 J Infect Dis 222:1816-1825;Yahara et al. 2021 Genome Med 13:51		Y	Y
37326	GCGS0786	USA	2005	Neisseria gonorrhoeae	Grad et al. 2016 J Infect Dis 214:1579-1587;Cehovin et al. 2020 J Infect Dis 222:1826-1836;Harrison et al. 2020 J Infect Dis 222:1816-1825		Y	Y
37328	GCGS0463	USA	2005	Neisseria gonorrhoeae	Grad et al. 2016 J Infect Dis 214:1579-1587;Cehovin et al. 2020 J Infect Dis 222:1826-1836;Harrison et al. 2020 J Infect Dis 222:1816-1825;Yahara et al. 2021 Genome Med 13:51		Y	Y
37329	GCGS0493	USA	2005	Neisseria gonorrhoeae	Grad et al. 2016 J Infect Dis 214:1579-1587;Cehovin et al. 2020 J Infect Dis 222:1826-1836;Harrison et al. 2020 J Infect Dis 222:1816-1825;Yahara et al. 2021 Genome Med 13:51		Y	Y
37330	GCGS0800	USA	2005	Neisseria gonorrhoeae	Grad et al. 2016 J Infect Dis 214:1579-1587;Cehovin et al. 2020 J Infect Dis 222:1826-1836;Harrison et al. 2020 J Infect Dis 222:1816-1825		Y	Y
37331	GCGS0801	USA	2005	Neisseria gonorrhoeae	Grad et al. 2016 J Infect Dis 214:1579-1587;Cehovin et al. 2020 J Infect Dis 222:1826-1836;Harrison et al. 2020 J Infect Dis 222:1816-1825		Y	Y
37332	GCGS0802	USA	2005	Neisseria gonorrhoeae	Grad et al. 2016 J Infect Dis 214:1579-1587;Cehovin et al. 2020 J Infect Dis 222:1826-1836;Harrison et al. 2020 J Infect Dis 222:1816-1825		Y	Y
37333	GCGS0803	USA	2005	Neisseria gonorrhoeae	Grad et al. 2016 J Infect Dis 214:1579-1587;Cehovin et al. 2020 J Infect Dis 222:1826-1836;Harrison et al. 2020 J Infect Dis 222:1816-1825		Y	Y
37334	GCGS0690	USA	2005	Neisseria gonorrhoeae	Grad et al. 2016 J Infect Dis 214:1579-1587;Cehovin et al. 2020 J Infect Dis 222:1826-1836;Harrison et al. 2020 J Infect Dis 222:1816-1825;Yahara et al. 2021 Genome Med 13:51		Y	Y
37335	GCGS0712	USA	2005	Neisseria gonorrhoeae	Grad et al. 2016 J Infect Dis 214:1579-1587;Cehovin et al. 2020 J Infect Dis 222:1826-1836;Harrison et al. 2020 J Infect Dis 222:1816-1825;Yahara et al. 2021 Genome Med 13:51		Y	Y
37336	GCGS0510	USA	2005	Neisseria gonorrhoeae	Grad et al. 2016 J Infect Dis 214:1579-1587;Cehovin et al. 2020 J Infect Dis 222:1826-1836;Harrison et al. 2020 J Infect Dis 222:1816-1825;Yahara et al. 2021 Genome Med 13:51		Y	Y
37337	GCGS0368	USA	2006	Neisseria gonorrhoeae	Grad et al. 2016 J Infect Dis 214:1579-1587;Cehovin et al. 2020 J Infect Dis 222:1826-1836;Harrison et al. 2020 J Infect Dis 222:1816-1825;Yahara et al. 2021 Genome Med 13:51		Y	Y
37338	GCGS0753	USA	2006	Neisseria gonorrhoeae	Grad et al. 2016 J Infect Dis 214:1579-1587;Cehovin et al. 2020 J Infect Dis 222:1826-1836;Harrison et al. 2020 J Infect Dis 222:1816-1825		Y	Y
37339	GCGS0596	USA	2006	Neisseria gonorrhoeae	Grad et al. 2016 J Infect Dis 214:1579-1587;Cehovin et al. 2020 J Infect Dis 222:1826-1836;Harrison et al. 2020 J Infect Dis 222:1816-1825;Yahara et al. 2021 Genome Med 13:51		Y	Y
37340	GCGS0243	USA	2006	Neisseria gonorrhoeae	Grad et al. 2016 J Infect Dis 214:1579-1587;Cehovin et al. 2020 J Infect Dis 222:1826-1836;Harrison et al. 2020 J Infect Dis 222:1816-1825		Y	Y
37341	GCGS0618	USA	2006	Neisseria gonorrhoeae	Grad et al. 2016 J Infect Dis 214:1579-1587;Cehovin et al. 2020 J Infect Dis 222:1826-1836;Harrison et al. 2020 J Infect Dis 222:1816-1825	Y	Y	Y	Y
37342	GCGS0634	USA	2006	Neisseria gonorrhoeae	Grad et al. 2016 J Infect Dis 214:1579-1587;Cehovin et al. 2020 J Infect Dis 222:1826-1836;Harrison et al. 2020 J Infect Dis 222:1816-1825		Y	Y
37343	GCGS0778	USA	2006	Neisseria gonorrhoeae	Grad et al. 2016 J Infect Dis 214:1579-1587;Cehovin et al. 2020 J Infect Dis 222:1826-1836;Harrison et al. 2020 J Infect Dis 222:1816-1825		Y	Y
37344	GCGS0636	USA	2006	Neisseria gonorrhoeae	Grad et al. 2016 J Infect Dis 214:1579-1587;Cehovin et al. 2020 J Infect Dis 222:1826-1836;Harrison et al. 2020 J Infect Dis 222:1816-1825;Yahara et al. 2021 Genome Med 13:51		Y	Y
37345	GCGS0464	USA	2006	Neisseria gonorrhoeae	Grad et al. 2016 J Infect Dis 214:1579-1587;Cehovin et al. 2020 J Infect Dis 222:1826-1836;Harrison et al. 2020 J Infect Dis 222:1816-1825;Yahara et al. 2021 Genome Med 13:51		Y	Y
37346	GCGS0674	USA	2006	Neisseria gonorrhoeae	Grad et al. 2016 J Infect Dis 214:1579-1587;Cehovin et al. 2020 J Infect Dis 222:1826-1836;Harrison et al. 2020 J Infect Dis 222:1816-1825		Y	Y
37348	GCGS0511	USA	2006	Neisseria gonorrhoeae	Grad et al. 2016 J Infect Dis 214:1579-1587;Cehovin et al. 2020 J Infect Dis 222:1826-1836;Harrison et al. 2020 J Infect Dis 222:1816-1825;Yahara et al. 2021 Genome Med 13:51		Y	Y
37349	GCGS1019	USA	2007	Neisseria gonorrhoeae	Grad et al. 2016 J Infect Dis 214:1579-1587;Cehovin et al. 2020 J Infect Dis 222:1826-1836;Harrison et al. 2020 J Infect Dis 222:1816-1825	Y	Y	Y
37350	GCGS1020	USA	2007	Neisseria gonorrhoeae	Grad et al. 2016 J Infect Dis 214:1579-1587;Cehovin et al. 2020 J Infect Dis 222:1826-1836;Harrison et al. 2020 J Infect Dis 222:1816-1825		Y	Y
37351	GCGS1021	USA	2007	Neisseria gonorrhoeae	Grad et al. 2016 J Infect Dis 214:1579-1587;Cehovin et al. 2020 J Infect Dis 222:1826-1836;Harrison et al. 2020 J Infect Dis 222:1816-1825		Y	Y
37353	GCGS1028	USA	2007	Neisseria gonorrhoeae	Grad et al. 2016 J Infect Dis 214:1579-1587;Cehovin et al. 2020 J Infect Dis 222:1826-1836;Harrison et al. 2020 J Infect Dis 222:1816-1825		Y	Y
37354	GCGS1037	USA	2007	Neisseria gonorrhoeae	Grad et al. 2016 J Infect Dis 214:1579-1587;Cehovin et al. 2020 J Infect Dis 222:1826-1836;Harrison et al. 2020 J Infect Dis 222:1816-1825;Yahara et al. 2021 Genome Med 13:51		Y	Y
37355	GCGS1041	USA	2007	Neisseria gonorrhoeae	Grad et al. 2016 J Infect Dis 214:1579-1587;Cehovin et al. 2020 J Infect Dis 222:1826-1836;Harrison et al. 2020 J Infect Dis 222:1816-1825;Yahara et al. 2021 Genome Med 13:51		Y	Y
37358	GCGS1050	USA	2007	Neisseria gonorrhoeae	Grad et al. 2016 J Infect Dis 214:1579-1587;Cehovin et al. 2020 J Infect Dis 222:1826-1836;Harrison et al. 2020 J Infect Dis 222:1816-1825		Y	Y
37360	GCGS1059	USA	2007	Neisseria gonorrhoeae	Grad et al. 2016 J Infect Dis 214:1579-1587;Cehovin et al. 2020 J Infect Dis 222:1826-1836;Harrison et al. 2020 J Infect Dis 222:1816-1825		Y	Y
37361	GCGS1060	USA	2007	Neisseria gonorrhoeae	Grad et al. 2016 J Infect Dis 214:1579-1587;Cehovin et al. 2020 J Infect Dis 222:1826-1836;Harrison et al. 2020 J Infect Dis 222:1816-1825;Yahara et al. 2021 Genome Med 13:51		Y	Y
37362	GCGS1066	USA	2007	Neisseria gonorrhoeae	Grad et al. 2016 J Infect Dis 214:1579-1587;Cehovin et al. 2020 J Infect Dis 222:1826-1836;Harrison et al. 2020 J Infect Dis 222:1816-1825		Y	Y
37363	GCGS1067	USA	2007	Neisseria gonorrhoeae	Grad et al. 2016 J Infect Dis 214:1579-1587;Cehovin et al. 2020 J Infect Dis 222:1826-1836;Harrison et al. 2020 J Infect Dis 222:1816-1825		Y	Y
37364	GCGS1070	USA	2007	Neisseria gonorrhoeae	Grad et al. 2016 J Infect Dis 214:1579-1587;Cehovin et al. 2020 J Infect Dis 222:1826-1836;Harrison et al. 2020 J Infect Dis 222:1816-1825;Yahara et al. 2021 Genome Med 13:51		Y	Y
37365	GCGS1071	USA	2007	Neisseria gonorrhoeae	Grad et al. 2016 J Infect Dis 214:1579-1587;Cehovin et al. 2020 J Infect Dis 222:1826-1836;Harrison et al. 2020 J Infect Dis 222:1816-1825;Yahara et al. 2021 Genome Med 13:51		Y	Y
37366	GCGS1072	USA	2007	Neisseria gonorrhoeae	Grad et al. 2016 J Infect Dis 214:1579-1587;Cehovin et al. 2020 J Infect Dis 222:1826-1836;Harrison et al. 2020 J Infect Dis 222:1816-1825;Yahara et al. 2021 Genome Med 13:51		Y	Y
37367	GCGS1074	USA	2007	Neisseria gonorrhoeae	Grad et al. 2016 J Infect Dis 214:1579-1587;Cehovin et al. 2020 J Infect Dis 222:1826-1836;Harrison et al. 2020 J Infect Dis 222:1816-1825		Y	Y
37368	GCGS1075	USA	2007	Neisseria gonorrhoeae	Grad et al. 2016 J Infect Dis 214:1579-1587;Cehovin et al. 2020 J Infect Dis 222:1826-1836;Harrison et al. 2020 J Infect Dis 222:1816-1825	Y	Y	Y	Y
37370	GCGS1085	USA	2007	Neisseria gonorrhoeae	Grad et al. 2016 J Infect Dis 214:1579-1587;Cehovin et al. 2020 J Infect Dis 222:1826-1836;Harrison et al. 2020 J Infect Dis 222:1816-1825;Yahara et al. 2021 Genome Med 13:51		Y	Y
37371	GCGS1086	USA	2007	Neisseria gonorrhoeae	Grad et al. 2016 J Infect Dis 214:1579-1587;Cehovin et al. 2020 J Infect Dis 222:1826-1836;Harrison et al. 2020 J Infect Dis 222:1816-1825;Yahara et al. 2021 Genome Med 13:51		Y	Y
37373	GCGS1089	USA	2007	Neisseria gonorrhoeae	Grad et al. 2016 J Infect Dis 214:1579-1587;Cehovin et al. 2020 J Infect Dis 222:1826-1836;Harrison et al. 2020 J Infect Dis 222:1816-1825;Yahara et al. 2021 Genome Med 13:51		Y	Y
37374	GCGS1027	USA	2008	Neisseria gonorrhoeae	Grad et al. 2016 J Infect Dis 214:1579-1587;Cehovin et al. 2020 J Infect Dis 222:1826-1836;Harrison et al. 2020 J Infect Dis 222:1816-1825		Y	Y
37375	GCGS1063	USA	2008	Neisseria gonorrhoeae	Grad et al. 2016 J Infect Dis 214:1579-1587;Cehovin et al. 2020 J Infect Dis 222:1826-1836;Harrison et al. 2020 J Infect Dis 222:1816-1825		Y	Y
37376	GCGS1064	USA	2008	Neisseria gonorrhoeae	Grad et al. 2016 J Infect Dis 214:1579-1587;Cehovin et al. 2020 J Infect Dis 222:1826-1836;Harrison et al. 2020 J Infect Dis 222:1816-1825;Yahara et al. 2021 Genome Med 13:51		Y	Y
37377	GCGS1068	USA	2008	Neisseria gonorrhoeae	Grad et al. 2016 J Infect Dis 214:1579-1587;Cehovin et al. 2020 J Infect Dis 222:1826-1836;Harrison et al. 2020 J Infect Dis 222:1816-1825;Yahara et al. 2021 Genome Med 13:51		Y	Y
37378	GCGS1069	USA	2008	Neisseria gonorrhoeae	Grad et al. 2016 J Infect Dis 214:1579-1587;Cehovin et al. 2020 J Infect Dis 222:1826-1836;Harrison et al. 2020 J Infect Dis 222:1816-1825;Yahara et al. 2021 Genome Med 13:51		Y	Y
37379	GCGS1079	USA	2008	Neisseria gonorrhoeae	Grad et al. 2016 J Infect Dis 214:1579-1587;Cehovin et al. 2020 J Infect Dis 222:1826-1836;Harrison et al. 2020 J Infect Dis 222:1816-1825;Yahara et al. 2021 Genome Med 13:51		Y	Y
37380	GCGS0025	USA	2009	Neisseria gonorrhoeae	Grad et al. 2016 J Infect Dis 214:1579-1587;Cehovin et al. 2020 J Infect Dis 222:1826-1836;Harrison et al. 2020 J Infect Dis 222:1816-1825;Yahara et al. 2021 Genome Med 13:51		Y	Y
37381	GCGS0029	USA	2009	Neisseria gonorrhoeae	Grad et al. 2016 J Infect Dis 214:1579-1587;Cehovin et al. 2020 J Infect Dis 222:1826-1836;Harrison et al. 2020 J Infect Dis 222:1816-1825;Yahara et al. 2021 Genome Med 13:51		Y	Y
37382	GCGS0835	USA	2009	Neisseria gonorrhoeae	Grad et al. 2016 J Infect Dis 214:1579-1587;Cehovin et al. 2020 J Infect Dis 222:1826-1836;Harrison et al. 2020 J Infect Dis 222:1816-1825;Yahara et al. 2021 Genome Med 13:51		Y	Y
37383	GCGS1093	USA	2009	Neisseria gonorrhoeae	Grad et al. 2016 J Infect Dis 214:1579-1587;Cehovin et al. 2020 J Infect Dis 222:1826-1836;Harrison et al. 2020 J Infect Dis 222:1816-1825		Y	Y
37384	GCGS0762	USA	2009	Neisseria gonorrhoeae	Grad et al. 2016 J Infect Dis 214:1579-1587;Cehovin et al. 2020 J Infect Dis 222:1826-1836;Harrison et al. 2020 J Infect Dis 222:1816-1825		Y	Y
37385	GCGS0222	USA	2009	Neisseria gonorrhoeae	Grad et al. 2016 J Infect Dis 214:1579-1587;Cehovin et al. 2020 J Infect Dis 222:1826-1836;Harrison et al. 2020 J Infect Dis 222:1816-1825;Yahara et al. 2021 Genome Med 13:51		Y	Y
37386	GCGS0654	USA	2009	Neisseria gonorrhoeae	Grad et al. 2016 J Infect Dis 214:1579-1587;Cehovin et al. 2020 J Infect Dis 222:1826-1836;Harrison et al. 2020 J Infect Dis 222:1816-1825;Yahara et al. 2021 Genome Med 13:51		Y	Y
37387	GCGS0847	USA	2009	Neisseria gonorrhoeae	Grad et al. 2016 J Infect Dis 214:1579-1587;Cehovin et al. 2020 J Infect Dis 222:1826-1836;Harrison et al. 2020 J Infect Dis 222:1816-1825;Yahara et al. 2021 Genome Med 13:51		Y	Y
37389	GCGS0061	USA	2009	Neisseria gonorrhoeae	Grad et al. 2014 Lancet Infect Dis 14:220-6;Grad et al. 2016 J Infect Dis 214:1579-1587;Cehovin et al. 2020 J Infect Dis 222:1826-1836;Harrison et al. 2020 J Infect Dis 222:1816-1825;Yahara et al. 2021 Genome Med 13:51		Y	Y
37390	GCGS0154	USA	2009	Neisseria gonorrhoeae	Grad et al. 2016 J Infect Dis 214:1579-1587;Cehovin et al. 2020 J Infect Dis 222:1826-1836;Harrison et al. 2020 J Infect Dis 222:1816-1825	Y	Y	Y	Y
37391	GCGS0148	USA	2009	Neisseria gonorrhoeae	Grad et al. 2016 J Infect Dis 214:1579-1587;Cehovin et al. 2020 J Infect Dis 222:1826-1836;Harrison et al. 2020 J Infect Dis 222:1816-1825;Yahara et al. 2021 Genome Med 13:51		Y	Y
37392	GCGS0820	USA	2010	Neisseria gonorrhoeae	Grad et al. 2016 J Infect Dis 214:1579-1587;Cehovin et al. 2020 J Infect Dis 222:1826-1836;Harrison et al. 2020 J Infect Dis 222:1816-1825		Y	Y
37393	GCGS0725	USA	2010	Neisseria gonorrhoeae	Grad et al. 2016 J Infect Dis 214:1579-1587;Cehovin et al. 2020 J Infect Dis 222:1826-1836;Harrison et al. 2020 J Infect Dis 222:1816-1825;Yahara et al. 2021 Genome Med 13:51		Y	Y
37394	GCGS0557	USA	2010	Neisseria gonorrhoeae	Grad et al. 2016 J Infect Dis 214:1579-1587;Cehovin et al. 2020 J Infect Dis 222:1826-1836;Harrison et al. 2020 J Infect Dis 222:1816-1825;Yahara et al. 2021 Genome Med 13:51		Y	Y
37395	GCGS0344	USA	2010	Neisseria gonorrhoeae	Grad et al. 2016 J Infect Dis 214:1579-1587;Cehovin et al. 2020 J Infect Dis 222:1826-1836;Harrison et al. 2020 J Infect Dis 222:1816-1825;Yahara et al. 2021 Genome Med 13:51		Y	Y
37396	GCGS0345	USA	2010	Neisseria gonorrhoeae	Grad et al. 2016 J Infect Dis 214:1579-1587;Cehovin et al. 2020 J Infect Dis 222:1826-1836;Harrison et al. 2020 J Infect Dis 222:1816-1825	Y	Y	Y
37397	GCGS0742	USA	2010	Neisseria gonorrhoeae	Grad et al. 2016 J Infect Dis 214:1579-1587;Cehovin et al. 2020 J Infect Dis 222:1826-1836;Harrison et al. 2020 J Infect Dis 222:1816-1825		Y	Y
37398	GCGS0743	USA	2010	Neisseria gonorrhoeae	Grad et al. 2016 J Infect Dis 214:1579-1587;Cehovin et al. 2020 J Infect Dis 222:1826-1836;Harrison et al. 2020 J Infect Dis 222:1816-1825		Y	Y
37399	GCGS0744	USA	2010	Neisseria gonorrhoeae	Grad et al. 2016 J Infect Dis 214:1579-1587;Cehovin et al. 2020 J Infect Dis 222:1826-1836;Harrison et al. 2020 J Infect Dis 222:1816-1825		Y	Y
37400	GCGS0133	USA	2010	Neisseria gonorrhoeae	Grad et al. 2016 J Infect Dis 214:1579-1587;Cehovin et al. 2020 J Infect Dis 222:1826-1836;Harrison et al. 2020 J Infect Dis 222:1816-1825;Yahara et al. 2021 Genome Med 13:51		Y	Y
37401	GCGS1090	USA	2007	Neisseria gonorrhoeae	Grad et al. 2016 J Infect Dis 214:1579-1587;Cehovin et al. 2020 J Infect Dis 222:1826-1836;Harrison et al. 2020 J Infect Dis 222:1816-1825;Yahara et al. 2021 Genome Med 13:51		Y	Y
37402	GCGS1080	USA	2008	Neisseria gonorrhoeae	Grad et al. 2016 J Infect Dis 214:1579-1587;Cehovin et al. 2020 J Infect Dis 222:1826-1836;Harrison et al. 2020 J Infect Dis 222:1816-1825;Yahara et al. 2021 Genome Med 13:51		Y	Y
37403	GCGS0817	USA	2011	Neisseria gonorrhoeae	Grad et al. 2016 J Infect Dis 214:1579-1587;Cehovin et al. 2020 J Infect Dis 222:1826-1836;Harrison et al. 2020 J Infect Dis 222:1816-1825		Y	Y
37404	GCGS0816	USA	2011	Neisseria gonorrhoeae	Grad et al. 2016 J Infect Dis 214:1579-1587;Cehovin et al. 2020 J Infect Dis 222:1826-1836;Harrison et al. 2020 J Infect Dis 222:1816-1825		Y	Y
37405	GCGS0515	USA	2011	Neisseria gonorrhoeae	Grad et al. 2016 J Infect Dis 214:1579-1587;Cehovin et al. 2020 J Infect Dis 222:1826-1836;Harrison et al. 2020 J Infect Dis 222:1816-1825	Y	Y	Y	Y
37406	GCGS0815	USA	2011	Neisseria gonorrhoeae	Grad et al. 2016 J Infect Dis 214:1579-1587;Cehovin et al. 2020 J Infect Dis 222:1826-1836;Harrison et al. 2020 J Infect Dis 222:1816-1825		Y	Y
37407	GCGS0517	USA	2011	Neisseria gonorrhoeae	Grad et al. 2016 J Infect Dis 214:1579-1587;Cehovin et al. 2020 J Infect Dis 222:1826-1836;Harrison et al. 2020 J Infect Dis 222:1816-1825	Y	Y	Y
37408	GCGS0717	USA	2011	Neisseria gonorrhoeae	Grad et al. 2016 J Infect Dis 214:1579-1587;Cehovin et al. 2020 J Infect Dis 222:1826-1836;Harrison et al. 2020 J Infect Dis 222:1816-1825		Y	Y
37409	GCGS0514	USA	2011	Neisseria gonorrhoeae	Grad et al. 2016 J Infect Dis 214:1579-1587;Cehovin et al. 2020 J Infect Dis 222:1826-1836;Harrison et al. 2020 J Infect Dis 222:1816-1825	Y	Y	Y	Y
37412	GCGS0716	USA	2011	Neisseria gonorrhoeae	Grad et al. 2016 J Infect Dis 214:1579-1587;Cehovin et al. 2020 J Infect Dis 222:1826-1836;Harrison et al. 2020 J Infect Dis 222:1816-1825;Yahara et al. 2021 Genome Med 13:51		Y	Y
37413	GCGS0714	USA	2011	Neisseria gonorrhoeae	Grad et al. 2016 J Infect Dis 214:1579-1587;Cehovin et al. 2020 J Infect Dis 222:1826-1836;Harrison et al. 2020 J Infect Dis 222:1816-1825		Y	Y
37414	GCGS0487	USA	2011	Neisseria gonorrhoeae	Grad et al. 2016 J Infect Dis 214:1579-1587;Cehovin et al. 2020 J Infect Dis 222:1826-1836;Harrison et al. 2020 J Infect Dis 222:1816-1825;Yahara et al. 2021 Genome Med 13:51		Y	Y
37415	GCGS0805	USA	2011	Neisseria gonorrhoeae	Grad et al. 2016 J Infect Dis 214:1579-1587;Cehovin et al. 2020 J Infect Dis 222:1826-1836;Harrison et al. 2020 J Infect Dis 222:1816-1825		Y	Y
37416	GCGS0697	USA	2011	Neisseria gonorrhoeae	Grad et al. 2016 J Infect Dis 214:1579-1587;Cehovin et al. 2020 J Infect Dis 222:1826-1836;Harrison et al. 2020 J Infect Dis 222:1816-1825	Y	Y	Y	Y
37417	GCGS0814	USA	2011	Neisseria gonorrhoeae	Grad et al. 2016 J Infect Dis 214:1579-1587;Cehovin et al. 2020 J Infect Dis 222:1826-1836;Harrison et al. 2020 J Infect Dis 222:1816-1825		Y	Y
37418	GCGS0715	USA	2011	Neisseria gonorrhoeae	Grad et al. 2016 J Infect Dis 214:1579-1587;Cehovin et al. 2020 J Infect Dis 222:1826-1836;Harrison et al. 2020 J Infect Dis 222:1816-1825;Yahara et al. 2021 Genome Med 13:51		Y	Y
37419	GCGS0513	USA	2011	Neisseria gonorrhoeae	Grad et al. 2016 J Infect Dis 214:1579-1587;Cehovin et al. 2020 J Infect Dis 222:1826-1836;Harrison et al. 2020 J Infect Dis 222:1816-1825;Yahara et al. 2021 Genome Med 13:51		Y	Y
37420	GCGS0512	USA	2011	Neisseria gonorrhoeae	Grad et al. 2016 J Infect Dis 214:1579-1587;Cehovin et al. 2020 J Infect Dis 222:1826-1836;Harrison et al. 2020 J Infect Dis 222:1816-1825		Y	Y
37421	GCGS0921	USA	2006	Neisseria gonorrhoeae	Grad et al. 2016 J Infect Dis 214:1579-1587;Cehovin et al. 2020 J Infect Dis 222:1826-1836;Harrison et al. 2020 J Infect Dis 222:1816-1825;Yahara et al. 2021 Genome Med 13:51		Y	Y
37422	GCGS0964	USA	2011	Neisseria gonorrhoeae	Grad et al. 2016 J Infect Dis 214:1579-1587;Cehovin et al. 2020 J Infect Dis 222:1826-1836;Harrison et al. 2020 J Infect Dis 222:1816-1825		Y	Y
37423	GCGS1013	USA	2011	Neisseria gonorrhoeae	Grad et al. 2016 J Infect Dis 214:1579-1587;Cehovin et al. 2020 J Infect Dis 222:1826-1836;Harrison et al. 2020 J Infect Dis 222:1816-1825		Y	Y
37424	GCGS1001	USA	2011	Neisseria gonorrhoeae	Grad et al. 2016 J Infect Dis 214:1579-1587;Cehovin et al. 2020 J Infect Dis 222:1826-1836;Harrison et al. 2020 J Infect Dis 222:1816-1825;Yahara et al. 2021 Genome Med 13:51		Y	Y
37425	GCGS0971	USA	2011	Neisseria gonorrhoeae	Grad et al. 2016 J Infect Dis 214:1579-1587;Cehovin et al. 2020 J Infect Dis 222:1826-1836;Harrison et al. 2020 J Infect Dis 222:1816-1825;Yahara et al. 2021 Genome Med 13:51		Y	Y
37426	GCGS0969	USA	2011	Neisseria gonorrhoeae	Grad et al. 2016 J Infect Dis 214:1579-1587;Cehovin et al. 2020 J Infect Dis 222:1826-1836;Harrison et al. 2020 J Infect Dis 222:1816-1825;Yahara et al. 2021 Genome Med 13:51		Y	Y
37427	GCGS0993	USA	2011	Neisseria gonorrhoeae	Grad et al. 2016 J Infect Dis 214:1579-1587;Cehovin et al. 2020 J Infect Dis 222:1826-1836;Harrison et al. 2020 J Infect Dis 222:1816-1825;Yahara et al. 2021 Genome Med 13:51		Y	Y
37428	GCGS0976	USA	2011	Neisseria gonorrhoeae	Grad et al. 2016 J Infect Dis 214:1579-1587;Cehovin et al. 2020 J Infect Dis 222:1826-1836;Harrison et al. 2020 J Infect Dis 222:1816-1825;Yahara et al. 2021 Genome Med 13:51		Y	Y
37429	GCGS0952	USA	2011	Neisseria gonorrhoeae	Grad et al. 2016 J Infect Dis 214:1579-1587;Cehovin et al. 2020 J Infect Dis 222:1826-1836;Harrison et al. 2020 J Infect Dis 222:1816-1825;Yahara et al. 2021 Genome Med 13:51		Y	Y
37430	GCGS0954	USA	2011	Neisseria gonorrhoeae	Grad et al. 2016 J Infect Dis 214:1579-1587;Cehovin et al. 2020 J Infect Dis 222:1826-1836;Harrison et al. 2020 J Infect Dis 222:1816-1825;Yahara et al. 2021 Genome Med 13:51		Y	Y
37431	GCGS0956	USA	2011	Neisseria gonorrhoeae	Grad et al. 2016 J Infect Dis 214:1579-1587;Cehovin et al. 2020 J Infect Dis 222:1826-1836;Harrison et al. 2020 J Infect Dis 222:1816-1825;Yahara et al. 2021 Genome Med 13:51		Y	Y
37432	GCGS0967	USA	2011	Neisseria gonorrhoeae	Grad et al. 2016 J Infect Dis 214:1579-1587;Cehovin et al. 2020 J Infect Dis 222:1826-1836;Harrison et al. 2020 J Infect Dis 222:1816-1825;Yahara et al. 2021 Genome Med 13:51		Y	Y
37433	GCGS0873	USA	2011	Neisseria gonorrhoeae	Grad et al. 2016 J Infect Dis 214:1579-1587;Cehovin et al. 2020 J Infect Dis 222:1826-1836;Harrison et al. 2020 J Infect Dis 222:1816-1825;Yahara et al. 2021 Genome Med 13:51		Y	Y
37434	GCGS0925	USA	2011	Neisseria gonorrhoeae	Grad et al. 2016 J Infect Dis 214:1579-1587;Cehovin et al. 2020 J Infect Dis 222:1826-1836;Harrison et al. 2020 J Infect Dis 222:1816-1825;Yahara et al. 2021 Genome Med 13:51		Y	Y
37435	GCGS0953	USA	2011	Neisseria gonorrhoeae	Grad et al. 2016 J Infect Dis 214:1579-1587;Cehovin et al. 2020 J Infect Dis 222:1826-1836;Harrison et al. 2020 J Infect Dis 222:1816-1825;Yahara et al. 2021 Genome Med 13:51		Y	Y
37436	GCGS0972	USA	2011	Neisseria gonorrhoeae	Grad et al. 2016 J Infect Dis 214:1579-1587;Cehovin et al. 2020 J Infect Dis 222:1826-1836;Harrison et al. 2020 J Infect Dis 222:1816-1825;Yahara et al. 2021 Genome Med 13:51		Y	Y
37437	GCGS0893	USA	2011	Neisseria gonorrhoeae	Grad et al. 2016 J Infect Dis 214:1579-1587;Cehovin et al. 2020 J Infect Dis 222:1826-1836;Harrison et al. 2020 J Infect Dis 222:1816-1825;Yahara et al. 2021 Genome Med 13:51		Y	Y
37438	GCGS0888	USA	2011	Neisseria gonorrhoeae	Grad et al. 2016 J Infect Dis 214:1579-1587;Cehovin et al. 2020 J Infect Dis 222:1826-1836;Harrison et al. 2020 J Infect Dis 222:1816-1825;Yahara et al. 2021 Genome Med 13:51		Y	Y
37439	GCGS0973	USA	2011	Neisseria gonorrhoeae	Grad et al. 2016 J Infect Dis 214:1579-1587;Cehovin et al. 2020 J Infect Dis 222:1826-1836;Harrison et al. 2020 J Infect Dis 222:1816-1825;Yahara et al. 2021 Genome Med 13:51		Y	Y
37440	GCGS0942	USA	2012	Neisseria gonorrhoeae	Grad et al. 2016 J Infect Dis 214:1579-1587;Cehovin et al. 2020 J Infect Dis 222:1826-1836;Harrison et al. 2020 J Infect Dis 222:1816-1825;Yahara et al. 2021 Genome Med 13:51		Y	Y
37441	GCGS0977	USA	2012	Neisseria gonorrhoeae	Grad et al. 2016 J Infect Dis 214:1579-1587;Cehovin et al. 2020 J Infect Dis 222:1826-1836;Harrison et al. 2020 J Infect Dis 222:1816-1825;Yahara et al. 2021 Genome Med 13:51		Y	Y
37442	GCGS0926	USA	2012	Neisseria gonorrhoeae	Grad et al. 2016 J Infect Dis 214:1579-1587;Cehovin et al. 2020 J Infect Dis 222:1826-1836;Harrison et al. 2020 J Infect Dis 222:1816-1825		Y	Y
37443	GCGS0889	USA	2011	Neisseria gonorrhoeae	Grad et al. 2016 J Infect Dis 214:1579-1587;Cehovin et al. 2020 J Infect Dis 222:1826-1836;Harrison et al. 2020 J Infect Dis 222:1816-1825;Yahara et al. 2021 Genome Med 13:51		Y	Y
37444	GCGS0848	USA	2010	Neisseria gonorrhoeae	Grad et al. 2016 J Infect Dis 214:1579-1587;Cehovin et al. 2020 J Infect Dis 222:1826-1836;Harrison et al. 2020 J Infect Dis 222:1816-1825;Yahara et al. 2021 Genome Med 13:51		Y	Y
37445	GCGS0706	USA	2010	Neisseria gonorrhoeae	Grad et al. 2016 J Infect Dis 214:1579-1587;Cehovin et al. 2020 J Infect Dis 222:1826-1836;Harrison et al. 2020 J Infect Dis 222:1816-1825;Yahara et al. 2021 Genome Med 13:51		Y	Y
37446	GCGS0159	USA	2010	Neisseria gonorrhoeae	Grad et al. 2016 J Infect Dis 214:1579-1587;Cehovin et al. 2020 J Infect Dis 222:1826-1836;Harrison et al. 2020 J Infect Dis 222:1816-1825;Yahara et al. 2021 Genome Med 13:51		Y	Y
37447	GCGS0693	USA	2010	Neisseria gonorrhoeae	Grad et al. 2016 J Infect Dis 214:1579-1587;Cehovin et al. 2020 J Infect Dis 222:1826-1836;Harrison et al. 2020 J Infect Dis 222:1816-1825;Yahara et al. 2021 Genome Med 13:51		Y	Y
37448	GCGS0655	USA	2010	Neisseria gonorrhoeae	Grad et al. 2016 J Infect Dis 214:1579-1587;Cehovin et al. 2020 J Infect Dis 222:1826-1836;Harrison et al. 2020 J Infect Dis 222:1816-1825		Y	Y
37449	GCGS0448	USA	2010	Neisseria gonorrhoeae	Grad et al. 2016 J Infect Dis 214:1579-1587;Cehovin et al. 2020 J Infect Dis 222:1826-1836;Harrison et al. 2020 J Infect Dis 222:1816-1825;Yahara et al. 2021 Genome Med 13:51		Y	Y
37450	GCGS0239	USA	2010	Neisseria gonorrhoeae	Grad et al. 2016 J Infect Dis 214:1579-1587;Harrison et al. 2020 J Infect Dis 222:1816-1825;Yahara et al. 2021 Genome Med 13:51		Y	Y
37451	GCGS0637	USA	2010	Neisseria gonorrhoeae	Grad et al. 2016 J Infect Dis 214:1579-1587;Cehovin et al. 2020 J Infect Dis 222:1826-1836;Harrison et al. 2020 J Infect Dis 222:1816-1825;Yahara et al. 2021 Genome Med 13:51		Y	Y
37452	GCGS0692	USA	2010	Neisseria gonorrhoeae	Grad et al. 2016 J Infect Dis 214:1579-1587;Cehovin et al. 2020 J Infect Dis 222:1826-1836;Harrison et al. 2020 J Infect Dis 222:1816-1825		Y	Y
37453	GCGS0486	USA	2010	Neisseria gonorrhoeae	Grad et al. 2016 J Infect Dis 214:1579-1587;Cehovin et al. 2020 J Infect Dis 222:1826-1836;Harrison et al. 2020 J Infect Dis 222:1816-1825		Y	Y
37454	GCGS0707	USA	2010	Neisseria gonorrhoeae	Grad et al. 2016 J Infect Dis 214:1579-1587;Cehovin et al. 2020 J Infect Dis 222:1826-1836;Harrison et al. 2020 J Infect Dis 222:1816-1825;Yahara et al. 2021 Genome Med 13:51		Y	Y
37455	GCGS0677	USA	2011	Neisseria gonorrhoeae	Grad et al. 2016 J Infect Dis 214:1579-1587;Cehovin et al. 2020 J Infect Dis 222:1826-1836;Harrison et al. 2020 J Infect Dis 222:1816-1825;Yahara et al. 2021 Genome Med 13:51		Y	Y
37456	GCGS0360	USA	2011	Neisseria gonorrhoeae	Grad et al. 2016 J Infect Dis 214:1579-1587;Cehovin et al. 2020 J Infect Dis 222:1826-1836;Harrison et al. 2020 J Infect Dis 222:1816-1825;Yahara et al. 2021 Genome Med 13:51		Y	Y
37457	GCGS0699	USA	2011	Neisseria gonorrhoeae	Grad et al. 2016 J Infect Dis 214:1579-1587;Cehovin et al. 2020 J Infect Dis 222:1826-1836;Harrison et al. 2020 J Infect Dis 222:1816-1825		Y	Y
37458	GCGS0858	USA	2011	Neisseria gonorrhoeae	Grad et al. 2016 J Infect Dis 214:1579-1587;Cehovin et al. 2020 J Infect Dis 222:1826-1836;Harrison et al. 2020 J Infect Dis 222:1816-1825;Yahara et al. 2021 Genome Med 13:51		Y	Y
37459	GCGS0804	USA	2011	Neisseria gonorrhoeae	Grad et al. 2016 J Infect Dis 214:1579-1587;Cehovin et al. 2020 J Infect Dis 222:1826-1836;Harrison et al. 2020 J Infect Dis 222:1816-1825		Y	Y
37460	GCGS0857	USA	2011	Neisseria gonorrhoeae	Grad et al. 2016 J Infect Dis 214:1579-1587;Cehovin et al. 2020 J Infect Dis 222:1826-1836;Harrison et al. 2020 J Infect Dis 222:1816-1825		Y	Y
37461	GCGS0602	USA	2011	Neisseria gonorrhoeae	Grad et al. 2016 J Infect Dis 214:1579-1587;Cehovin et al. 2020 J Infect Dis 222:1826-1836;Harrison et al. 2020 J Infect Dis 222:1816-1825		Y	Y
37462	GCGS0807	USA	2011	Neisseria gonorrhoeae	Grad et al. 2016 J Infect Dis 214:1579-1587;Cehovin et al. 2020 J Infect Dis 222:1826-1836;Harrison et al. 2020 J Infect Dis 222:1816-1825		Y	Y
37463	GCGS0810	USA	2011	Neisseria gonorrhoeae	Grad et al. 2016 J Infect Dis 214:1579-1587;Cehovin et al. 2020 J Infect Dis 222:1826-1836;Harrison et al. 2020 J Infect Dis 222:1816-1825		Y	Y
37464	GCGS0821	USA	2011	Neisseria gonorrhoeae	Grad et al. 2016 J Infect Dis 214:1579-1587;Cehovin et al. 2020 J Infect Dis 222:1826-1836;Harrison et al. 2020 J Infect Dis 222:1816-1825		Y	Y
37465	GCGS0853	USA	2011	Neisseria gonorrhoeae	Grad et al. 2016 J Infect Dis 214:1579-1587;Cehovin et al. 2020 J Infect Dis 222:1826-1836;Harrison et al. 2020 J Infect Dis 222:1816-1825		Y	Y
37466	GCGS0666	USA	2011	Neisseria gonorrhoeae	Grad et al. 2016 J Infect Dis 214:1579-1587;Cehovin et al. 2020 J Infect Dis 222:1826-1836;Harrison et al. 2020 J Infect Dis 222:1816-1825	Y	Y	Y	Y
37467	GCGS0695	USA	2011	Neisseria gonorrhoeae	Grad et al. 2016 J Infect Dis 214:1579-1587;Cehovin et al. 2020 J Infect Dis 222:1826-1836;Harrison et al. 2020 J Infect Dis 222:1816-1825;Yahara et al. 2021 Genome Med 13:51		Y	Y
37468	GCGS0901	USA	2011	Neisseria gonorrhoeae	Grad et al. 2016 J Infect Dis 214:1579-1587;Cehovin et al. 2020 J Infect Dis 222:1826-1836;Harrison et al. 2020 J Infect Dis 222:1816-1825;Yahara et al. 2021 Genome Med 13:51		Y	Y
37469	GCGS0832	USA	2011	Neisseria gonorrhoeae	Grad et al. 2016 J Infect Dis 214:1579-1587;Cehovin et al. 2020 J Infect Dis 222:1826-1836;Harrison et al. 2020 J Infect Dis 222:1816-1825		Y	Y
37471	GCGS0614	USA	2012	Neisseria gonorrhoeae	Grad et al. 2016 J Infect Dis 214:1579-1587;Cehovin et al. 2020 J Infect Dis 222:1826-1836;Harrison et al. 2020 J Infect Dis 222:1816-1825		Y	Y
37472	GCGS0701	USA	2012	Neisseria gonorrhoeae	Grad et al. 2016 J Infect Dis 214:1579-1587;Cehovin et al. 2020 J Infect Dis 222:1826-1836;Harrison et al. 2020 J Infect Dis 222:1816-1825		Y	Y
37473	GCGS0750	USA	2012	Neisseria gonorrhoeae	Grad et al. 2016 J Infect Dis 214:1579-1587;Cehovin et al. 2020 J Infect Dis 222:1826-1836;Harrison et al. 2020 J Infect Dis 222:1816-1825		Y	Y
37474	GCGS0722	USA	2012	Neisseria gonorrhoeae	Grad et al. 2016 J Infect Dis 214:1579-1587;Cehovin et al. 2020 J Infect Dis 222:1826-1836;Harrison et al. 2020 J Infect Dis 222:1816-1825;Yahara et al. 2021 Genome Med 13:51		Y	Y
37475	GCGS0837	USA	2012	Neisseria gonorrhoeae	Grad et al. 2016 J Infect Dis 214:1579-1587;Cehovin et al. 2020 J Infect Dis 222:1826-1836;Harrison et al. 2020 J Infect Dis 222:1816-1825;Yahara et al. 2021 Genome Med 13:51		Y	Y
37476	GCGS0657	USA	2012	Neisseria gonorrhoeae	Grad et al. 2016 J Infect Dis 214:1579-1587;Cehovin et al. 2020 J Infect Dis 222:1826-1836;Harrison et al. 2020 J Infect Dis 222:1816-1825		Y	Y
37477	GCGS0822	USA	2012	Neisseria gonorrhoeae	Grad et al. 2016 J Infect Dis 214:1579-1587;Cehovin et al. 2020 J Infect Dis 222:1826-1836;Harrison et al. 2020 J Infect Dis 222:1816-1825;Yahara et al. 2021 Genome Med 13:51		Y	Y
37478	GCGS0642	USA	2011	Neisseria gonorrhoeae	Grad et al. 2016 J Infect Dis 214:1579-1587;Cehovin et al. 2020 J Infect Dis 222:1826-1836;Harrison et al. 2020 J Infect Dis 222:1816-1825		Y	Y
37479	12AZI_C_009	USA		Neisseria gonorrhoeae	Cehovin et al. 2020 J Infect Dis 222:1826-1836;Harrison et al. 2020 J Infect Dis 222:1816-1825		Y	Y
37480	12AZI_C_010	USA		Neisseria gonorrhoeae	Cehovin et al. 2020 J Infect Dis 222:1826-1836;Harrison et al. 2020 J Infect Dis 222:1816-1825		Y	Y
37481	GCGS0422	USA	2012	Neisseria gonorrhoeae	Grad et al. 2016 J Infect Dis 214:1579-1587;Cehovin et al. 2020 J Infect Dis 222:1826-1836;Harrison et al. 2020 J Infect Dis 222:1816-1825		Y	Y
37482	GCGS0455	USA	2012	Neisseria gonorrhoeae	Grad et al. 2016 J Infect Dis 214:1579-1587;Cehovin et al. 2020 J Infect Dis 222:1826-1836;Harrison et al. 2020 J Infect Dis 222:1816-1825		Y	Y
37483	GCGS0544	USA	2012	Neisseria gonorrhoeae	Grad et al. 2016 J Infect Dis 214:1579-1587;Cehovin et al. 2020 J Infect Dis 222:1826-1836;Harrison et al. 2020 J Infect Dis 222:1816-1825		Y	Y
37484	GCGS0833	USA	2012	Neisseria gonorrhoeae	Grad et al. 2016 J Infect Dis 214:1579-1587;Cehovin et al. 2020 J Infect Dis 222:1826-1836;Harrison et al. 2020 J Infect Dis 222:1816-1825;Yahara et al. 2021 Genome Med 13:51		Y	Y
37485	GCGS0659	USA	2012	Neisseria gonorrhoeae	Grad et al. 2016 J Infect Dis 214:1579-1587;Cehovin et al. 2020 J Infect Dis 222:1826-1836;Harrison et al. 2020 J Infect Dis 222:1816-1825;Yahara et al. 2021 Genome Med 13:51		Y	Y
37487	GCGS0770	USA	2013	Neisseria gonorrhoeae	Grad et al. 2016 J Infect Dis 214:1579-1587;Cehovin et al. 2020 J Infect Dis 222:1826-1836;Harrison et al. 2020 J Infect Dis 222:1816-1825		Y	Y
37488	GCGS1010	USA	2013	Neisseria gonorrhoeae	Grad et al. 2016 J Infect Dis 214:1579-1587;Cehovin et al. 2020 J Infect Dis 222:1826-1836;Harrison et al. 2020 J Infect Dis 222:1816-1825;Yahara et al. 2021 Genome Med 13:51		Y	Y
37489	GCGS0780	USA	2013	Neisseria gonorrhoeae	Grad et al. 2016 J Infect Dis 214:1579-1587;Cehovin et al. 2020 J Infect Dis 222:1826-1836;Harrison et al. 2020 J Infect Dis 222:1816-1825;Yahara et al. 2021 Genome Med 13:51		Y	Y
37490	GCGS0426	USA	2013	Neisseria gonorrhoeae	Grad et al. 2016 J Infect Dis 214:1579-1587;Cehovin et al. 2020 J Infect Dis 222:1826-1836;Harrison et al. 2020 J Infect Dis 222:1816-1825		Y	Y
37491	GCGS0670	USA	2013	Neisseria gonorrhoeae	Grad et al. 2016 J Infect Dis 214:1579-1587;Cehovin et al. 2020 J Infect Dis 222:1826-1836;Harrison et al. 2020 J Infect Dis 222:1816-1825		Y	Y
37492	GCGS0474	USA	2013	Neisseria gonorrhoeae	Grad et al. 2016 J Infect Dis 214:1579-1587;Cehovin et al. 2020 J Infect Dis 222:1826-1836;Harrison et al. 2020 J Infect Dis 222:1816-1825	Y	Y	Y
37493	GCGS0660	USA	2013	Neisseria gonorrhoeae	Grad et al. 2016 J Infect Dis 214:1579-1587;Cehovin et al. 2020 J Infect Dis 222:1826-1836;Harrison et al. 2020 J Infect Dis 222:1816-1825		Y	Y
37494	GCGS0644	USA	2013	Neisseria gonorrhoeae	Grad et al. 2016 J Infect Dis 214:1579-1587;Cehovin et al. 2020 J Infect Dis 222:1826-1836;Harrison et al. 2020 J Infect Dis 222:1816-1825		Y	Y
37495	GCGS0645	USA	2013	Neisseria gonorrhoeae	Grad et al. 2016 J Infect Dis 214:1579-1587;Cehovin et al. 2020 J Infect Dis 222:1826-1836;Harrison et al. 2020 J Infect Dis 222:1816-1825;Salmerón et al. 2021 J Antimicrob Chemother 76:930-935		Y	Y
37496	GCGS0859	USA	2013	Neisseria gonorrhoeae	Grad et al. 2016 J Infect Dis 214:1579-1587;Cehovin et al. 2020 J Infect Dis 222:1826-1836;Harrison et al. 2020 J Infect Dis 222:1816-1825		Y	Y
37497	GCGS0850	USA	2013	Neisseria gonorrhoeae	Grad et al. 2016 J Infect Dis 214:1579-1587;Cehovin et al. 2020 J Infect Dis 222:1826-1836;Harrison et al. 2020 J Infect Dis 222:1816-1825	Y	Y	Y
37499	GCGS0661	USA	2013	Neisseria gonorrhoeae	Grad et al. 2016 J Infect Dis 214:1579-1587;Cehovin et al. 2020 J Infect Dis 222:1826-1836;Harrison et al. 2020 J Infect Dis 222:1816-1825		Y	Y
37500	11CFX_T_049	USA		Neisseria gonorrhoeae	Cehovin et al. 2020 J Infect Dis 222:1826-1836;Harrison et al. 2020 J Infect Dis 222:1816-1825		Y	Y
37501	GCGS0681	USA	2013	Neisseria gonorrhoeae	Grad et al. 2016 J Infect Dis 214:1579-1587;Cehovin et al. 2020 J Infect Dis 222:1826-1836;Harrison et al. 2020 J Infect Dis 222:1816-1825		Y	Y
37502	GCGS0424	USA	2013	Neisseria gonorrhoeae	Grad et al. 2016 J Infect Dis 214:1579-1587;Cehovin et al. 2020 J Infect Dis 222:1826-1836;Harrison et al. 2020 J Infect Dis 222:1816-1825	Y	Y	Y	Y
37503	GCGS0436	USA	2010	Neisseria gonorrhoeae	Grad et al. 2016 J Infect Dis 214:1579-1587;Cehovin et al. 2020 J Infect Dis 222:1826-1836;Harrison et al. 2020 J Infect Dis 222:1816-1825		Y	Y
37504	GCGS0694	USA	2010	Neisseria gonorrhoeae	Grad et al. 2016 J Infect Dis 214:1579-1587;Cehovin et al. 2020 J Infect Dis 222:1826-1836;Harrison et al. 2020 J Infect Dis 222:1816-1825		Y	Y
37505	GCGS0638	USA	2010	Neisseria gonorrhoeae	Grad et al. 2016 J Infect Dis 214:1579-1587;Cehovin et al. 2020 J Infect Dis 222:1826-1836;Harrison et al. 2020 J Infect Dis 222:1816-1825		Y	Y
37506	GCGS0619	USA	2012	Neisseria gonorrhoeae	Grad et al. 2016 J Infect Dis 214:1579-1587;Cehovin et al. 2020 J Infect Dis 222:1826-1836;Harrison et al. 2020 J Infect Dis 222:1816-1825		Y	Y
37507	GCGS0550	USA	2012	Neisseria gonorrhoeae	Grad et al. 2016 J Infect Dis 214:1579-1587;Cehovin et al. 2020 J Infect Dis 222:1826-1836;Harrison et al. 2020 J Infect Dis 222:1816-1825		Y	Y
37508	GCGS0849	USA	2012	Neisseria gonorrhoeae	Grad et al. 2016 J Infect Dis 214:1579-1587;Cehovin et al. 2020 J Infect Dis 222:1826-1836;Harrison et al. 2020 J Infect Dis 222:1816-1825;Yahara et al. 2021 Genome Med 13:51		Y	Y
37509	GCGS0371	USA	2012	Neisseria gonorrhoeae	Grad et al. 2016 J Infect Dis 214:1579-1587;Cehovin et al. 2020 J Infect Dis 222:1826-1836;Harrison et al. 2020 J Infect Dis 222:1816-1825		Y	Y
37510	GCGS0574	USA	2012	Neisseria gonorrhoeae	Grad et al. 2016 J Infect Dis 214:1579-1587;Cehovin et al. 2020 J Infect Dis 222:1826-1836;Harrison et al. 2020 J Infect Dis 222:1816-1825		Y	Y
37511	GCGS0354	USA	2012	Neisseria gonorrhoeae	Grad et al. 2016 J Infect Dis 214:1579-1587;Cehovin et al. 2020 J Infect Dis 222:1826-1836;Harrison et al. 2020 J Infect Dis 222:1816-1825		Y
37512	GCGS0745	USA	2012	Neisseria gonorrhoeae	Grad et al. 2016 J Infect Dis 214:1579-1587;Cehovin et al. 2020 J Infect Dis 222:1826-1836;Harrison et al. 2020 J Infect Dis 222:1816-1825		Y	Y
37513	GCGS0671	USA	2012	Neisseria gonorrhoeae	Grad et al. 2016 J Infect Dis 214:1579-1587;Cehovin et al. 2020 J Infect Dis 222:1826-1836;Harrison et al. 2020 J Infect Dis 222:1816-1825		Y	Y
37514	GCGS0485	USA	2012	Neisseria gonorrhoeae	Grad et al. 2016 J Infect Dis 214:1579-1587;Cehovin et al. 2020 J Infect Dis 222:1826-1836;Harrison et al. 2020 J Infect Dis 222:1816-1825		Y	Y
37515	GCGS0834	USA	2012	Neisseria gonorrhoeae	Grad et al. 2016 J Infect Dis 214:1579-1587;Cehovin et al. 2020 J Infect Dis 222:1826-1836;Harrison et al. 2020 J Infect Dis 222:1816-1825;Yahara et al. 2021 Genome Med 13:51		Y	Y
37516	12AZI_T_011	USA		Neisseria gonorrhoeae	Cehovin et al. 2020 J Infect Dis 222:1826-1836;Harrison et al. 2020 J Infect Dis 222:1816-1825		Y	Y
37517	GCGS0604	USA	2012	Neisseria gonorrhoeae	Grad et al. 2016 J Infect Dis 214:1579-1587;Cehovin et al. 2020 J Infect Dis 222:1826-1836;Harrison et al. 2020 J Infect Dis 222:1816-1825		Y	Y
37518	GCGS0523	USA	2012	Neisseria gonorrhoeae	Grad et al. 2016 J Infect Dis 214:1579-1587;Cehovin et al. 2020 J Infect Dis 222:1826-1836;Harrison et al. 2020 J Infect Dis 222:1816-1825		Y	Y
37519	GCGS0473	USA	2012	Neisseria gonorrhoeae	Grad et al. 2016 J Infect Dis 214:1579-1587;Cehovin et al. 2020 J Infect Dis 222:1826-1836;Harrison et al. 2020 J Infect Dis 222:1816-1825	Y	Y	Y
37520	GCGS0338	USA	2012	Neisseria gonorrhoeae	Grad et al. 2016 J Infect Dis 214:1579-1587;Cehovin et al. 2020 J Infect Dis 222:1826-1836;Harrison et al. 2020 J Infect Dis 222:1816-1825		Y	Y
37521	GCGS0402	USA	2013	Neisseria gonorrhoeae	Grad et al. 2016 J Infect Dis 214:1579-1587;Cehovin et al. 2020 J Infect Dis 222:1826-1836;Harrison et al. 2020 J Infect Dis 222:1816-1825;Salmerón et al. 2021 J Antimicrob Chemother 76:930-935		Y	Y
37522	GCGS0561	USA	2013	Neisseria gonorrhoeae	Grad et al. 2016 J Infect Dis 214:1579-1587;Cehovin et al. 2020 J Infect Dis 222:1826-1836;Harrison et al. 2020 J Infect Dis 222:1816-1825		Y	Y
37526	GCGS0733	USA	2013	Neisseria gonorrhoeae	Grad et al. 2016 J Infect Dis 214:1579-1587;Cehovin et al. 2020 J Infect Dis 222:1826-1836;Harrison et al. 2020 J Infect Dis 222:1816-1825		Y	Y
37527	GCGS0372	USA	2013	Neisseria gonorrhoeae	Grad et al. 2016 J Infect Dis 214:1579-1587;Cehovin et al. 2020 J Infect Dis 222:1826-1836;Harrison et al. 2020 J Infect Dis 222:1816-1825		Y	Y
37528	GCGS0518	USA	2013	Neisseria gonorrhoeae	Grad et al. 2016 J Infect Dis 214:1579-1587;Cehovin et al. 2020 J Infect Dis 222:1826-1836;Harrison et al. 2020 J Infect Dis 222:1816-1825		Y	Y
37530	GCGS0563	USA	2013	Neisseria gonorrhoeae	Grad et al. 2016 J Infect Dis 214:1579-1587;Cehovin et al. 2020 J Infect Dis 222:1826-1836;Harrison et al. 2020 J Infect Dis 222:1816-1825		Y	Y
37533	GCGS0403	USA	2013	Neisseria gonorrhoeae	Grad et al. 2016 J Infect Dis 214:1579-1587;Cehovin et al. 2020 J Infect Dis 222:1826-1836;Harrison et al. 2020 J Infect Dis 222:1816-1825;Salmerón et al. 2021 J Antimicrob Chemother 76:930-935		Y	Y
37534	GCGS0672	USA	2013	Neisseria gonorrhoeae	Grad et al. 2016 J Infect Dis 214:1579-1587;Cehovin et al. 2020 J Infect Dis 222:1826-1836;Harrison et al. 2020 J Infect Dis 222:1816-1825		Y	Y
37535	GCGS0791	USA	2013	Neisseria gonorrhoeae	Grad et al. 2016 J Infect Dis 214:1579-1587;Cehovin et al. 2020 J Infect Dis 222:1826-1836;Harrison et al. 2020 J Infect Dis 222:1816-1825		Y	Y
37537	GCGS0562	USA	2013	Neisseria gonorrhoeae	Grad et al. 2016 J Infect Dis 214:1579-1587;Cehovin et al. 2020 J Infect Dis 222:1826-1836;Harrison et al. 2020 J Infect Dis 222:1816-1825	Y	Y	Y	Y
37539	GCGS0790	USA	2013	Neisseria gonorrhoeae	Grad et al. 2016 J Infect Dis 214:1579-1587;Cehovin et al. 2020 J Infect Dis 222:1826-1836;Harrison et al. 2020 J Infect Dis 222:1816-1825		Y	Y
37542	GCGS0838	USA	2013	Neisseria gonorrhoeae	Grad et al. 2016 J Infect Dis 214:1579-1587;Cehovin et al. 2020 J Infect Dis 222:1826-1836;Harrison et al. 2020 J Infect Dis 222:1816-1825;Yahara et al. 2021 Genome Med 13:51		Y	Y
37543	GCGS0575	USA	2013	Neisseria gonorrhoeae	Grad et al. 2016 J Infect Dis 214:1579-1587;Cehovin et al. 2020 J Infect Dis 222:1826-1836;Harrison et al. 2020 J Infect Dis 222:1816-1825		Y	Y
37544	GCGS0765	USA	2013	Neisseria gonorrhoeae	Grad et al. 2016 J Infect Dis 214:1579-1587;Cehovin et al. 2020 J Infect Dis 222:1826-1836;Harrison et al. 2020 J Infect Dis 222:1816-1825		Y	Y
37545	GCGS0497	USA	2013	Neisseria gonorrhoeae	Grad et al. 2016 J Infect Dis 214:1579-1587;Cehovin et al. 2020 J Infect Dis 222:1826-1836;Harrison et al. 2020 J Infect Dis 222:1816-1825		Y	Y
37547	GCGS0339	USA	2013	Neisseria gonorrhoeae	Grad et al. 2016 J Infect Dis 214:1579-1587;Cehovin et al. 2020 J Infect Dis 222:1826-1836;Harrison et al. 2020 J Infect Dis 222:1816-1825		Y	Y
37548	GCGS0478	USA	2013	Neisseria gonorrhoeae	Grad et al. 2016 J Infect Dis 214:1579-1587;Cehovin et al. 2020 J Infect Dis 222:1826-1836;Harrison et al. 2020 J Infect Dis 222:1816-1825		Y	Y
37549	GCGS0460	USA	2013	Neisseria gonorrhoeae	Grad et al. 2016 J Infect Dis 214:1579-1587;Cehovin et al. 2020 J Infect Dis 222:1826-1836;Harrison et al. 2020 J Infect Dis 222:1816-1825	Y	Y	Y
37550	GCGS0759	USA	2013	Neisseria gonorrhoeae	Grad et al. 2016 J Infect Dis 214:1579-1587;Cehovin et al. 2020 J Infect Dis 222:1826-1836;Harrison et al. 2020 J Infect Dis 222:1816-1825;Yahara et al. 2021 Genome Med 13:51		Y	Y
37551	GCGS0361	USA	2013	Neisseria gonorrhoeae	Grad et al. 2016 J Infect Dis 214:1579-1587;Cehovin et al. 2020 J Infect Dis 222:1826-1836;Harrison et al. 2020 J Infect Dis 222:1816-1825		Y	Y
37552	GCGS0405	USA	2013	Neisseria gonorrhoeae	Grad et al. 2016 J Infect Dis 214:1579-1587;Cehovin et al. 2020 J Infect Dis 222:1826-1836;Harrison et al. 2020 J Infect Dis 222:1816-1825;Salmerón et al. 2021 J Antimicrob Chemother 76:930-935		Y	Y
37553	GCGS0438	USA	2013	Neisseria gonorrhoeae	Grad et al. 2016 J Infect Dis 214:1579-1587;Cehovin et al. 2020 J Infect Dis 222:1826-1836;Harrison et al. 2020 J Infect Dis 222:1816-1825	Y	Y	Y
37554	GCGS1008	USA	2013	Neisseria gonorrhoeae	Grad et al. 2016 J Infect Dis 214:1579-1587;Cehovin et al. 2020 J Infect Dis 222:1826-1836;Harrison et al. 2020 J Infect Dis 222:1816-1825;Yahara et al. 2021 Genome Med 13:51		Y	Y
37555	GCGS0918	USA	2013	Neisseria gonorrhoeae	Grad et al. 2016 J Infect Dis 214:1579-1587;Cehovin et al. 2020 J Infect Dis 222:1826-1836;Harrison et al. 2020 J Infect Dis 222:1816-1825;Yahara et al. 2021 Genome Med 13:51		Y	Y
37557	GCGS0947	USA	2011	Neisseria gonorrhoeae	Grad et al. 2016 J Infect Dis 214:1579-1587;Cehovin et al. 2020 J Infect Dis 222:1826-1836;Harrison et al. 2020 J Infect Dis 222:1816-1825;Yahara et al. 2021 Genome Med 13:51		Y	Y
37559	GCGS0939	USA	2013	Neisseria gonorrhoeae	Grad et al. 2016 J Infect Dis 214:1579-1587;Cehovin et al. 2020 J Infect Dis 222:1826-1836;Harrison et al. 2020 J Infect Dis 222:1816-1825;Yahara et al. 2021 Genome Med 13:51		Y
37560	GCGS0987	USA	2013	Neisseria gonorrhoeae	Grad et al. 2016 J Infect Dis 214:1579-1587;Cehovin et al. 2020 J Infect Dis 222:1826-1836;Harrison et al. 2020 J Infect Dis 222:1816-1825;Yahara et al. 2021 Genome Med 13:51		Y	Y
37561	GCGS0923	USA	2013	Neisseria gonorrhoeae	Grad et al. 2016 J Infect Dis 214:1579-1587;Cehovin et al. 2020 J Infect Dis 222:1826-1836;Harrison et al. 2020 J Infect Dis 222:1816-1825;Yahara et al. 2021 Genome Med 13:51		Y	Y
37562	GCGS0991	USA	2013	Neisseria gonorrhoeae	Grad et al. 2016 J Infect Dis 214:1579-1587;Cehovin et al. 2020 J Infect Dis 222:1826-1836;Harrison et al. 2020 J Infect Dis 222:1816-1825;Yahara et al. 2021 Genome Med 13:51		Y	Y
37563	GCGS0946	USA	2011	Neisseria gonorrhoeae	Grad et al. 2016 J Infect Dis 214:1579-1587;Cehovin et al. 2020 J Infect Dis 222:1826-1836;Harrison et al. 2020 J Infect Dis 222:1816-1825;Yahara et al. 2021 Genome Med 13:51		Y	Y
37564	GCGS1000	USA	2011	Neisseria gonorrhoeae	Grad et al. 2016 J Infect Dis 214:1579-1587;Cehovin et al. 2020 J Infect Dis 222:1826-1836;Harrison et al. 2020 J Infect Dis 222:1816-1825;Yahara et al. 2021 Genome Med 13:51		Y	Y
37565	GCGS0948	USA	2011	Neisseria gonorrhoeae	Grad et al. 2016 J Infect Dis 214:1579-1587;Cehovin et al. 2020 J Infect Dis 222:1826-1836;Harrison et al. 2020 J Infect Dis 222:1816-1825;Yahara et al. 2021 Genome Med 13:51		Y	Y
37567	GCGS0890	USA	2011	Neisseria gonorrhoeae	Grad et al. 2016 J Infect Dis 214:1579-1587;Cehovin et al. 2020 J Infect Dis 222:1826-1836;Harrison et al. 2020 J Infect Dis 222:1816-1825		Y	Y
37570	GCGS0936	USA	2011	Neisseria gonorrhoeae	Grad et al. 2016 J Infect Dis 214:1579-1587;Cehovin et al. 2020 J Infect Dis 222:1826-1836;Harrison et al. 2020 J Infect Dis 222:1816-1825;Yahara et al. 2021 Genome Med 13:51		Y	Y
37571	GCGS0891	USA	2011	Neisseria gonorrhoeae	Grad et al. 2016 J Infect Dis 214:1579-1587;Cehovin et al. 2020 J Infect Dis 222:1826-1836;Harrison et al. 2020 J Infect Dis 222:1816-1825;Yahara et al. 2021 Genome Med 13:51		Y	Y
37572	GCGS0968	USA	2011	Neisseria gonorrhoeae	Grad et al. 2016 J Infect Dis 214:1579-1587;Cehovin et al. 2020 J Infect Dis 222:1826-1836;Harrison et al. 2020 J Infect Dis 222:1816-1825;Yahara et al. 2021 Genome Med 13:51		Y	Y
37574	GCGS0898	USA	2011	Neisseria gonorrhoeae	Grad et al. 2016 J Infect Dis 214:1579-1587;Cehovin et al. 2020 J Infect Dis 222:1826-1836;Harrison et al. 2020 J Infect Dis 222:1816-1825;Yahara et al. 2021 Genome Med 13:51		Y	Y
37575	GCGS1016	USA	2011	Neisseria gonorrhoeae	Grad et al. 2016 J Infect Dis 214:1579-1587;Cehovin et al. 2020 J Infect Dis 222:1826-1836;Harrison et al. 2020 J Infect Dis 222:1816-1825;Yahara et al. 2021 Genome Med 13:51		Y	Y
37576	GCGS0958	USA	2011	Neisseria gonorrhoeae	Grad et al. 2016 J Infect Dis 214:1579-1587;Cehovin et al. 2020 J Infect Dis 222:1826-1836;Harrison et al. 2020 J Infect Dis 222:1816-1825;Yahara et al. 2021 Genome Med 13:51		Y	Y
37577	GCGS0892	USA	2011	Neisseria gonorrhoeae	Grad et al. 2016 J Infect Dis 214:1579-1587;Cehovin et al. 2020 J Infect Dis 222:1826-1836;Harrison et al. 2020 J Infect Dis 222:1816-1825;Yahara et al. 2021 Genome Med 13:51		Y	Y
37578	GCGS0910	USA	2011	Neisseria gonorrhoeae	Grad et al. 2016 J Infect Dis 214:1579-1587;Cehovin et al. 2020 J Infect Dis 222:1826-1836;Harrison et al. 2020 J Infect Dis 222:1816-1825;Yahara et al. 2021 Genome Med 13:51		Y	Y
37579	GCGS0897	USA	2011	Neisseria gonorrhoeae	Grad et al. 2016 J Infect Dis 214:1579-1587;Cehovin et al. 2020 J Infect Dis 222:1826-1836;Harrison et al. 2020 J Infect Dis 222:1816-1825;Yahara et al. 2021 Genome Med 13:51		Y	Y
37581	GCGS0871	USA	2011	Neisseria gonorrhoeae	Grad et al. 2016 J Infect Dis 214:1579-1587;Cehovin et al. 2020 J Infect Dis 222:1826-1836;Harrison et al. 2020 J Infect Dis 222:1816-1825;Yahara et al. 2021 Genome Med 13:51		Y	Y
37583	GCGS0895	USA	2011	Neisseria gonorrhoeae	Grad et al. 2016 J Infect Dis 214:1579-1587;Cehovin et al. 2020 J Infect Dis 222:1826-1836;Harrison et al. 2020 J Infect Dis 222:1816-1825;Yahara et al. 2021 Genome Med 13:51		Y	Y
37584	GCGS0966	USA	2011	Neisseria gonorrhoeae	Grad et al. 2016 J Infect Dis 214:1579-1587;Cehovin et al. 2020 J Infect Dis 222:1826-1836;Harrison et al. 2020 J Infect Dis 222:1816-1825;Yahara et al. 2021 Genome Med 13:51		Y	Y
37585	GCGS0970	USA	2011	Neisseria gonorrhoeae	Grad et al. 2016 J Infect Dis 214:1579-1587;Cehovin et al. 2020 J Infect Dis 222:1826-1836;Harrison et al. 2020 J Infect Dis 222:1816-1825;Yahara et al. 2021 Genome Med 13:51		Y	Y
37586	GCGS0874	USA	2011	Neisseria gonorrhoeae	Grad et al. 2016 J Infect Dis 214:1579-1587;Cehovin et al. 2020 J Infect Dis 222:1826-1836;Harrison et al. 2020 J Infect Dis 222:1816-1825;Yahara et al. 2021 Genome Med 13:51		Y	Y
37587	GCGS1005	USA	2011	Neisseria gonorrhoeae	Grad et al. 2016 J Infect Dis 214:1579-1587;Cehovin et al. 2020 J Infect Dis 222:1826-1836;Harrison et al. 2020 J Infect Dis 222:1816-1825;Yahara et al. 2021 Genome Med 13:51		Y	Y
37588	GCGS0999	USA	2011	Neisseria gonorrhoeae	Grad et al. 2016 J Infect Dis 214:1579-1587;Cehovin et al. 2020 J Infect Dis 222:1826-1836;Harrison et al. 2020 J Infect Dis 222:1816-1825;Yahara et al. 2021 Genome Med 13:51		Y	Y
37589	GCGS0955	USA	2011	Neisseria gonorrhoeae	Grad et al. 2016 J Infect Dis 214:1579-1587;Harrison et al. 2020 J Infect Dis 222:1816-1825;Yahara et al. 2021 Genome Med 13:51		Y	Y
37590	GCGS0908	USA	2011	Neisseria gonorrhoeae	Grad et al. 2016 J Infect Dis 214:1579-1587;Cehovin et al. 2020 J Infect Dis 222:1826-1836;Harrison et al. 2020 J Infect Dis 222:1816-1825;Yahara et al. 2021 Genome Med 13:51		Y	Y
39081	64204	Kenya	2014	Neisseria gonorrhoeae	Cehovin et al. 2018 J Infect Dis 218:801-808;Cehovin et al. 2020 J Infect Dis 222:1826-1836;Harrison et al. 2020 J Infect Dis 222:1816-1825	Y	Y	Y	Y
39082	64500	Kenya	2014	Neisseria gonorrhoeae	Cehovin et al. 2018 J Infect Dis 218:801-808;Cehovin et al. 2020 J Infect Dis 222:1826-1836;Harrison et al. 2020 J Infect Dis 222:1816-1825	Y	Y	Y	Y
39083	64579	Kenya	2014	Neisseria gonorrhoeae	Cehovin et al. 2018 J Infect Dis 218:801-808;Cehovin et al. 2020 J Infect Dis 222:1826-1836;Harrison et al. 2020 J Infect Dis 222:1816-1825	Y	Y	Y	Y
39084	64605	Kenya	2014	Neisseria gonorrhoeae	Cehovin et al. 2018 J Infect Dis 218:801-808;Cehovin et al. 2020 J Infect Dis 222:1826-1836;Harrison et al. 2020 J Infect Dis 222:1816-1825	Y	Y	Y	Y
39085	64680	Kenya	2014	Neisseria gonorrhoeae	Cehovin et al. 2018 J Infect Dis 218:801-808;Cehovin et al. 2020 J Infect Dis 222:1826-1836;Harrison et al. 2020 J Infect Dis 222:1816-1825	Y	Y	Y	Y
39086	64586	Kenya	2014	Neisseria gonorrhoeae	Cehovin et al. 2018 J Infect Dis 218:801-808;Cehovin et al. 2020 J Infect Dis 222:1826-1836;Harrison et al. 2020 J Infect Dis 222:1816-1825	Y	Y	Y	Y
39087	64361	Kenya	2014	Neisseria gonorrhoeae	Cehovin et al. 2018 J Infect Dis 218:801-808;Cehovin et al. 2020 J Infect Dis 222:1826-1836;Harrison et al. 2020 J Infect Dis 222:1816-1825	Y	Y	Y	Y
39088	64755	Kenya	2014	Neisseria gonorrhoeae	Cehovin et al. 2018 J Infect Dis 218:801-808;Cehovin et al. 2020 J Infect Dis 222:1826-1836;Harrison et al. 2020 J Infect Dis 222:1816-1825	Y	Y	Y	Y
39089	64203	Kenya	2014	Neisseria gonorrhoeae	Cehovin et al. 2018 J Infect Dis 218:801-808;Cehovin et al. 2020 J Infect Dis 222:1826-1836;Harrison et al. 2020 J Infect Dis 222:1816-1825	Y	Y	Y	Y
39090	65080	Kenya	2014	Neisseria gonorrhoeae	Cehovin et al. 2018 J Infect Dis 218:801-808;Cehovin et al. 2020 J Infect Dis 222:1826-1836;Harrison et al. 2020 J Infect Dis 222:1816-1825	Y	Y	Y	Y
39091	65318	Kenya	2014	Neisseria gonorrhoeae	Cehovin et al. 2018 J Infect Dis 218:801-808;Cehovin et al. 2020 J Infect Dis 222:1826-1836;Harrison et al. 2020 J Infect Dis 222:1816-1825	Y	Y	Y	Y
39092	65320	Kenya	2014	Neisseria gonorrhoeae	Cehovin et al. 2018 J Infect Dis 218:801-808;Cehovin et al. 2020 J Infect Dis 222:1826-1836;Harrison et al. 2020 J Infect Dis 222:1816-1825	Y	Y	Y	Y
39093	65551	Kenya	2014	Neisseria gonorrhoeae	Cehovin et al. 2018 J Infect Dis 218:801-808;Cehovin et al. 2020 J Infect Dis 222:1826-1836;Harrison et al. 2020 J Infect Dis 222:1816-1825	Y	Y	Y	Y
39094	65600	Kenya	2014	Neisseria gonorrhoeae	Cehovin et al. 2018 J Infect Dis 218:801-808;Cehovin et al. 2020 J Infect Dis 222:1826-1836;Harrison et al. 2020 J Infect Dis 222:1816-1825		Y	Y
39095	65737	Kenya	2014	Neisseria gonorrhoeae	Cehovin et al. 2018 J Infect Dis 218:801-808;Cehovin et al. 2020 J Infect Dis 222:1826-1836;Harrison et al. 2020 J Infect Dis 222:1816-1825	Y	Y	Y	Y
39096	56474	Kenya	2012	Neisseria gonorrhoeae	Cehovin et al. 2018 J Infect Dis 218:801-808;Cehovin et al. 2020 J Infect Dis 222:1826-1836;Harrison et al. 2020 J Infect Dis 222:1816-1825	Y	Y	Y	Y
39097	56327	Kenya	2012	Neisseria gonorrhoeae	Cehovin et al. 2018 J Infect Dis 218:801-808;Cehovin et al. 2020 J Infect Dis 222:1826-1836;Harrison et al. 2020 J Infect Dis 222:1816-1825	Y	Y	Y	Y
39098	56682	Kenya	2012	Neisseria gonorrhoeae	Cehovin et al. 2018 J Infect Dis 218:801-808;Cehovin et al. 2020 J Infect Dis 222:1826-1836;Harrison et al. 2020 J Infect Dis 222:1816-1825	Y	Y	Y	Y
39099	56835	Kenya	2012	Neisseria gonorrhoeae	Cehovin et al. 2018 J Infect Dis 218:801-808;Cehovin et al. 2020 J Infect Dis 222:1826-1836;Harrison et al. 2020 J Infect Dis 222:1816-1825	Y	Y	Y	Y
39100	57568	Kenya	2012	Neisseria gonorrhoeae	Cehovin et al. 2018 J Infect Dis 218:801-808;Cehovin et al. 2020 J Infect Dis 222:1826-1836;Harrison et al. 2020 J Infect Dis 222:1816-1825	Y	Y	Y	Y
39103	45858	Kenya	2010	Neisseria gonorrhoeae	Cehovin et al. 2018 J Infect Dis 218:801-808;Cehovin et al. 2020 J Infect Dis 222:1826-1836;Harrison et al. 2020 J Infect Dis 222:1816-1825	Y	Y	Y	Y
39104	45722	Kenya	2010	Neisseria gonorrhoeae	Cehovin et al. 2018 J Infect Dis 218:801-808;Cehovin et al. 2020 J Infect Dis 222:1826-1836;Harrison et al. 2020 J Infect Dis 222:1816-1825	Y	Y	Y	Y
39105	44941	Kenya	2010	Neisseria gonorrhoeae	Cehovin et al. 2018 J Infect Dis 218:801-808;Cehovin et al. 2020 J Infect Dis 222:1826-1836;Harrison et al. 2020 J Infect Dis 222:1816-1825	Y	Y	Y	Y
39106	45388	Kenya	2010	Neisseria gonorrhoeae	Cehovin et al. 2018 J Infect Dis 218:801-808;Cehovin et al. 2020 J Infect Dis 222:1826-1836;Harrison et al. 2020 J Infect Dis 222:1816-1825	Y	Y	Y	Y
39107	45715	Kenya	2010	Neisseria gonorrhoeae	Cehovin et al. 2018 J Infect Dis 218:801-808;Cehovin et al. 2020 J Infect Dis 222:1826-1836;Harrison et al. 2020 J Infect Dis 222:1816-1825	Y	Y	Y	Y
39108	45910	Kenya	2010	Neisseria gonorrhoeae	Cehovin et al. 2018 J Infect Dis 218:801-808;Cehovin et al. 2020 J Infect Dis 222:1826-1836;Harrison et al. 2020 J Infect Dis 222:1816-1825	Y	Y	Y	Y
39109	43208 -1	Kenya	2010	Neisseria gonorrhoeae	Cehovin et al. 2018 J Infect Dis 218:801-808;Harrison et al. 2020 J Infect Dis 222:1816-1825	Y	Y	Y	Y
39112	44271	Kenya	2010	Neisseria gonorrhoeae	Cehovin et al. 2018 J Infect Dis 218:801-808;Cehovin et al. 2020 J Infect Dis 222:1826-1836;Harrison et al. 2020 J Infect Dis 222:1816-1825	Y	Y	Y	Y
39113	42876	Kenya	2010	Neisseria gonorrhoeae	Cehovin et al. 2018 J Infect Dis 218:801-808;Cehovin et al. 2020 J Infect Dis 222:1826-1836;Harrison et al. 2020 J Infect Dis 222:1816-1825	Y	Y	Y	Y
39114	44254	Kenya	2010	Neisseria gonorrhoeae	Cehovin et al. 2018 J Infect Dis 218:801-808;Cehovin et al. 2020 J Infect Dis 222:1826-1836;Harrison et al. 2020 J Infect Dis 222:1816-1825	Y	Y	Y	Y
39115	43306	Kenya	2010	Neisseria gonorrhoeae	Cehovin et al. 2018 J Infect Dis 218:801-808;Cehovin et al. 2020 J Infect Dis 222:1826-1836;Harrison et al. 2020 J Infect Dis 222:1816-1825	Y	Y	Y	Y
39116	46745	Kenya	2011	Neisseria gonorrhoeae	Cehovin et al. 2018 J Infect Dis 218:801-808;Cehovin et al. 2020 J Infect Dis 222:1826-1836;Harrison et al. 2020 J Infect Dis 222:1816-1825	Y	Y	Y	Y
39117	47244	Kenya	2011	Neisseria gonorrhoeae	Cehovin et al. 2018 J Infect Dis 218:801-808;Cehovin et al. 2020 J Infect Dis 222:1826-1836;Harrison et al. 2020 J Infect Dis 222:1816-1825	Y	Y	Y	Y
39118	47954	Kenya	2011	Neisseria gonorrhoeae	Cehovin et al. 2018 J Infect Dis 218:801-808;Cehovin et al. 2020 J Infect Dis 222:1826-1836;Harrison et al. 2020 J Infect Dis 222:1816-1825	Y	Y	Y	Y
39119	47547	Kenya	2011	Neisseria gonorrhoeae	Cehovin et al. 2018 J Infect Dis 218:801-808;Cehovin et al. 2020 J Infect Dis 222:1826-1836;Harrison et al. 2020 J Infect Dis 222:1816-1825	Y	Y	Y	Y
39120	47548	Kenya	2011	Neisseria gonorrhoeae	Cehovin et al. 2018 J Infect Dis 218:801-808;Cehovin et al. 2020 J Infect Dis 222:1826-1836;Harrison et al. 2020 J Infect Dis 222:1816-1825	Y	Y	Y	Y
39121	48183	Kenya	2011	Neisseria gonorrhoeae	Cehovin et al. 2018 J Infect Dis 218:801-808;Cehovin et al. 2020 J Infect Dis 222:1826-1836;Harrison et al. 2020 J Infect Dis 222:1816-1825	Y	Y	Y
39122	48763	Kenya	2011	Neisseria gonorrhoeae	Cehovin et al. 2018 J Infect Dis 218:801-808;Cehovin et al. 2020 J Infect Dis 222:1826-1836;Harrison et al. 2020 J Infect Dis 222:1816-1825	Y	Y	Y	Y
39123	48437	Kenya	2011	Neisseria gonorrhoeae	Cehovin et al. 2018 J Infect Dis 218:801-808;Cehovin et al. 2020 J Infect Dis 222:1826-1836;Harrison et al. 2020 J Infect Dis 222:1816-1825	Y	Y	Y	Y
39124	48563	Kenya	2011	Neisseria gonorrhoeae	Cehovin et al. 2018 J Infect Dis 218:801-808;Cehovin et al. 2020 J Infect Dis 222:1826-1836;Harrison et al. 2020 J Infect Dis 222:1816-1825	Y	Y	Y	Y
39125	48848	Kenya	2011	Neisseria gonorrhoeae	Cehovin et al. 2018 J Infect Dis 218:801-808;Cehovin et al. 2020 J Infect Dis 222:1826-1836;Harrison et al. 2020 J Infect Dis 222:1816-1825	Y	Y	Y	Y
39126	48213	Kenya	2011	Neisseria gonorrhoeae	Cehovin et al. 2018 J Infect Dis 218:801-808;Cehovin et al. 2020 J Infect Dis 222:1826-1836;Harrison et al. 2020 J Infect Dis 222:1816-1825	Y	Y	Y	Y
39127	48502	Kenya	2011	Neisseria gonorrhoeae	Cehovin et al. 2018 J Infect Dis 218:801-808;Cehovin et al. 2020 J Infect Dis 222:1826-1836;Harrison et al. 2020 J Infect Dis 222:1816-1825	Y	Y	Y	Y
39128	48406	Kenya	2011	Neisseria gonorrhoeae	Cehovin et al. 2018 J Infect Dis 218:801-808;Cehovin et al. 2020 J Infect Dis 222:1826-1836;Harrison et al. 2020 J Infect Dis 222:1816-1825	Y	Y	Y	Y
39129	50040	Kenya	2011	Neisseria gonorrhoeae	Cehovin et al. 2018 J Infect Dis 218:801-808;Cehovin et al. 2020 J Infect Dis 222:1826-1836;Harrison et al. 2020 J Infect Dis 222:1816-1825	Y	Y	Y	Y
39130	49506	Kenya	2011	Neisseria gonorrhoeae	Cehovin et al. 2018 J Infect Dis 218:801-808;Cehovin et al. 2020 J Infect Dis 222:1826-1836;Harrison et al. 2020 J Infect Dis 222:1816-1825	Y	Y	Y	Y
39131	49676	Kenya	2011	Neisseria gonorrhoeae	Cehovin et al. 2018 J Infect Dis 218:801-808;Cehovin et al. 2020 J Infect Dis 222:1826-1836;Harrison et al. 2020 J Infect Dis 222:1816-1825	Y	Y	Y	Y
39132	49719	Kenya	2011	Neisseria gonorrhoeae	Cehovin et al. 2018 J Infect Dis 218:801-808;Cehovin et al. 2020 J Infect Dis 222:1826-1836;Harrison et al. 2020 J Infect Dis 222:1816-1825	Y	Y	Y	Y
39133	50869	Kenya	2011	Neisseria gonorrhoeae	Cehovin et al. 2018 J Infect Dis 218:801-808;Cehovin et al. 2020 J Infect Dis 222:1826-1836;Harrison et al. 2020 J Infect Dis 222:1816-1825	Y	Y	Y	Y
39134	51751	Kenya	2011	Neisseria gonorrhoeae	Cehovin et al. 2018 J Infect Dis 218:801-808;Cehovin et al. 2020 J Infect Dis 222:1826-1836;Harrison et al. 2020 J Infect Dis 222:1816-1825	Y	Y	Y	Y
39135	52057	Kenya	2012	Neisseria gonorrhoeae	Cehovin et al. 2018 J Infect Dis 218:801-808;Cehovin et al. 2020 J Infect Dis 222:1826-1836;Harrison et al. 2020 J Infect Dis 222:1816-1825	Y	Y	Y	Y
39137	65907	Kenya	2015	Neisseria gonorrhoeae	Cehovin et al. 2018 J Infect Dis 218:801-808;Cehovin et al. 2020 J Infect Dis 222:1826-1836;Harrison et al. 2020 J Infect Dis 222:1816-1825	Y	Y	Y	Y
39138	66098	Kenya	2015	Neisseria gonorrhoeae	Cehovin et al. 2018 J Infect Dis 218:801-808;Cehovin et al. 2020 J Infect Dis 222:1826-1836;Harrison et al. 2020 J Infect Dis 222:1816-1825	Y	Y	Y	Y
39139	42978	Kenya	2010	Neisseria gonorrhoeae	Cehovin et al. 2018 J Infect Dis 218:801-808;Cehovin et al. 2020 J Infect Dis 222:1826-1836;Harrison et al. 2020 J Infect Dis 222:1816-1825	Y	Y	Y	Y
39619	M38556	USA	2015	Neisseria gonorrhoeae	Cehovin et al. 2020 J Infect Dis 222:1826-1836;Harrison et al. 2020 J Infect Dis 222:1816-1825		Y	Y
41197	12U140172	UK [England]	2012	Neisseria gonorrhoeae	Harrison et al. 2017 Sex Transm Infect 93:445-451;Cehovin et al. 2020 J Infect Dis 222:1826-1836;Harrison et al. 2020 J Infect Dis 222:1816-1825		Y	Y
41198	12U140169	UK [England]	2012	Neisseria gonorrhoeae	Harrison et al. 2017 Sex Transm Infect 93:445-451;Cehovin et al. 2020 J Infect Dis 222:1826-1836;Harrison et al. 2020 J Infect Dis 222:1816-1825		Y	Y
41199	13U120582	UK [England]	2013	Neisseria gonorrhoeae	Harrison et al. 2017 Sex Transm Infect 93:445-451;Cehovin et al. 2020 J Infect Dis 222:1826-1836;Harrison et al. 2020 J Infect Dis 222:1816-1825		Y	Y
41200	12U020152	UK [England]	2012	Neisseria gonorrhoeae	Harrison et al. 2017 Sex Transm Infect 93:445-451;Cehovin et al. 2020 J Infect Dis 222:1826-1836;Harrison et al. 2020 J Infect Dis 222:1816-1825	Y	Y	Y
41201	13U017077	UK [England]	2013	Neisseria gonorrhoeae	Harrison et al. 2017 Sex Transm Infect 93:445-451;Cehovin et al. 2020 J Infect Dis 222:1826-1836;Harrison et al. 2020 J Infect Dis 222:1816-1825	Y	Y	Y
41202	12U175743	UK [England]	2012	Neisseria gonorrhoeae	Harrison et al. 2017 Sex Transm Infect 93:445-451;Cehovin et al. 2020 J Infect Dis 222:1826-1836;Harrison et al. 2020 J Infect Dis 222:1816-1825		Y	Y
41203	11U132882	UK [England]	2011	Neisseria gonorrhoeae	Harrison et al. 2017 Sex Transm Infect 93:445-451;Cehovin et al. 2020 J Infect Dis 222:1826-1836;Harrison et al. 2020 J Infect Dis 222:1816-1825		Y	Y
41204	11U148797	UK [England]	2011	Neisseria gonorrhoeae	Harrison et al. 2017 Sex Transm Infect 93:445-451;Cehovin et al. 2020 J Infect Dis 222:1826-1836;Harrison et al. 2020 J Infect Dis 222:1816-1825		Y	Y
41206	11U143816	UK [England]	2011	Neisseria gonorrhoeae	Harrison et al. 2017 Sex Transm Infect 93:445-451;Cehovin et al. 2020 J Infect Dis 222:1826-1836;Harrison et al. 2020 J Infect Dis 222:1816-1825		Y	Y
41207	11U143815	UK [England]	2011	Neisseria gonorrhoeae	Harrison et al. 2017 Sex Transm Infect 93:445-451;Cehovin et al. 2020 J Infect Dis 222:1826-1836;Harrison et al. 2020 J Infect Dis 222:1816-1825		Y	Y
41208	13U084037	UK [England]	2013	Neisseria gonorrhoeae	Harrison et al. 2017 Sex Transm Infect 93:445-451;Cehovin et al. 2020 J Infect Dis 222:1826-1836;Harrison et al. 2020 J Infect Dis 222:1816-1825		Y	Y
41209	13U152480	UK [England]	2013	Neisseria gonorrhoeae	Harrison et al. 2017 Sex Transm Infect 93:445-451;Cehovin et al. 2020 J Infect Dis 222:1826-1836;Harrison et al. 2020 J Infect Dis 222:1816-1825		Y	Y
42789	136	UK [Scotland]	2007	Neisseria gonorrhoeae	Fifer et al. 2018 Lancet Infect Dis 18:573-581;Harrison et al. 2020 J Infect Dis 222:1816-1825		Y	Y
42790	241465	UK [Scotland]	2004	Neisseria gonorrhoeae	Fifer et al. 2018 Lancet Infect Dis 18:573-581;Harrison et al. 2020 J Infect Dis 222:1816-1825		Y
42791	252611	UK [Scotland]	2004	Neisseria gonorrhoeae	Fifer et al. 2018 Lancet Infect Dis 18:573-581;Harrison et al. 2020 J Infect Dis 222:1816-1825		Y	Y
42792	281022	UK [Scotland]	2005	Neisseria gonorrhoeae	Fifer et al. 2018 Lancet Infect Dis 18:573-581;Harrison et al. 2020 J Infect Dis 222:1816-1825		Y	Y
42793	345437	UK [Scotland]	2006	Neisseria gonorrhoeae	Fifer et al. 2018 Lancet Infect Dis 18:573-581;Harrison et al. 2020 J Infect Dis 222:1816-1825		Y	Y
42794	347402	UK [Scotland]	2006	Neisseria gonorrhoeae	Fifer et al. 2018 Lancet Infect Dis 18:573-581;Harrison et al. 2020 J Infect Dis 222:1816-1825		Y	Y
42795	352521	UK [Scotland]	2006	Neisseria gonorrhoeae	Fifer et al. 2018 Lancet Infect Dis 18:573-581;Harrison et al. 2020 J Infect Dis 222:1816-1825		Y	Y
42796	363017	UK [Scotland]	2006	Neisseria gonorrhoeae	Fifer et al. 2018 Lancet Infect Dis 18:573-581;Harrison et al. 2020 J Infect Dis 222:1816-1825		Y	Y
42797	377682	UK [Scotland]	2007	Neisseria gonorrhoeae	Fifer et al. 2018 Lancet Infect Dis 18:573-581;Harrison et al. 2020 J Infect Dis 222:1816-1825		Y	Y
42798	379530	UK [Scotland]	2007	Neisseria gonorrhoeae	Fifer et al. 2018 Lancet Infect Dis 18:573-581;Harrison et al. 2020 J Infect Dis 222:1816-1825		Y	Y
42799	382231	UK [Scotland]	2007	Neisseria gonorrhoeae	Fifer et al. 2018 Lancet Infect Dis 18:573-581;Harrison et al. 2020 J Infect Dis 222:1816-1825		Y	Y
42800	398084	UK [Scotland]	2007	Neisseria gonorrhoeae	Fifer et al. 2018 Lancet Infect Dis 18:573-581;Harrison et al. 2020 J Infect Dis 222:1816-1825		Y	Y
42801	398111	UK [Scotland]	2007	Neisseria gonorrhoeae	Fifer et al. 2018 Lancet Infect Dis 18:573-581;Harrison et al. 2020 J Infect Dis 222:1816-1825		Y	Y
42802	H090660006	UK [England]	2009	Neisseria gonorrhoeae	Fifer et al. 2018 Lancet Infect Dis 18:573-581;Harrison et al. 2020 J Infect Dis 222:1816-1825		Y	Y
42803	H092480026	UK [England]	2009	Neisseria gonorrhoeae	Fifer et al. 2018 Lancet Infect Dis 18:573-581;Harrison et al. 2020 J Infect Dis 222:1816-1825;Salmerón et al. 2021 J Antimicrob Chemother 76:930-935		Y
42804	H140440316	UK [England]	2014	Neisseria gonorrhoeae	Fifer et al. 2018 Lancet Infect Dis 18:573-581;Harrison et al. 2020 J Infect Dis 222:1816-1825	Y	Y	Y	Y
42805	H142560280	UK [England]	2014	Neisseria gonorrhoeae	Fifer et al. 2018 Lancet Infect Dis 18:573-581;Harrison et al. 2020 J Infect Dis 222:1816-1825		Y	Y
42806	H142860225	UK [England]	2014	Neisseria gonorrhoeae	Fifer et al. 2018 Lancet Infect Dis 18:573-581;Harrison et al. 2020 J Infect Dis 222:1816-1825		Y	Y
42807	H144640269	UK [England]	2014	Neisseria gonorrhoeae	Fifer et al. 2018 Lancet Infect Dis 18:573-581;Harrison et al. 2020 J Infect Dis 222:1816-1825		Y	Y
42808	H150620514	UK [England]	2015	Neisseria gonorrhoeae	Fifer et al. 2018 Lancet Infect Dis 18:573-581;Harrison et al. 2020 J Infect Dis 222:1816-1825		Y	Y
42809	H151040342	UK [England]	2015	Neisseria gonorrhoeae	Fifer et al. 2018 Lancet Infect Dis 18:573-581;Harrison et al. 2020 J Infect Dis 222:1816-1825;Salmerón et al. 2021 J Antimicrob Chemother 76:930-935		Y	Y
42810	H151040343	UK [England]	2015	Neisseria gonorrhoeae	Fifer et al. 2018 Lancet Infect Dis 18:573-581;Harrison et al. 2020 J Infect Dis 222:1816-1825		Y	Y
42811	H151040344	UK [England]	2015	Neisseria gonorrhoeae	Fifer et al. 2018 Lancet Infect Dis 18:573-581;Harrison et al. 2020 J Infect Dis 222:1816-1825		Y	Y
42813	H151120174	UK [England]	2015	Neisseria gonorrhoeae	Fifer et al. 2018 Lancet Infect Dis 18:573-581;Harrison et al. 2020 J Infect Dis 222:1816-1825		Y	Y
42814	H151540783	UK [England]	2015	Neisseria gonorrhoeae	Fifer et al. 2018 Lancet Infect Dis 18:573-581;Harrison et al. 2020 J Infect Dis 222:1816-1825		Y	Y
42815	H152560546	UK [England]	2015	Neisseria gonorrhoeae	Fifer et al. 2018 Lancet Infect Dis 18:573-581;Harrison et al. 2020 J Infect Dis 222:1816-1825		Y	Y
42816	H152580337	UK [England]	2015	Neisseria gonorrhoeae	Fifer et al. 2018 Lancet Infect Dis 18:573-581;Harrison et al. 2020 J Infect Dis 222:1816-1825		Y	Y
42817	H152860217	UK [England]	2015	Neisseria gonorrhoeae	Fifer et al. 2018 Lancet Infect Dis 18:573-581;Harrison et al. 2020 J Infect Dis 222:1816-1825		Y	Y
42818	H152900311	UK [England]	2015	Neisseria gonorrhoeae	Fifer et al. 2018 Lancet Infect Dis 18:573-581;Harrison et al. 2020 J Infect Dis 222:1816-1825		Y	Y
42819	H153200220	UK [England]	2015	Neisseria gonorrhoeae	Fifer et al. 2018 Lancet Infect Dis 18:573-581;Harrison et al. 2020 J Infect Dis 222:1816-1825		Y	Y
42820	H153240164	UK [England]	2015	Neisseria gonorrhoeae	Fifer et al. 2018 Lancet Infect Dis 18:573-581;Harrison et al. 2020 J Infect Dis 222:1816-1825		Y	Y
42821	H153520399	UK [England]	2015	Neisseria gonorrhoeae	Fifer et al. 2018 Lancet Infect Dis 18:573-581;Harrison et al. 2020 J Infect Dis 222:1816-1825		Y	Y
42822	H153680451	UK [England]	2015	Neisseria gonorrhoeae	Fifer et al. 2018 Lancet Infect Dis 18:573-581;Harrison et al. 2020 J Infect Dis 222:1816-1825		Y	Y
42823	H154060131	UK [England]	2015	Neisseria gonorrhoeae	Fifer et al. 2018 Lancet Infect Dis 18:573-581;Harrison et al. 2020 J Infect Dis 222:1816-1825		Y	Y
42824	H154060132	UK [England]	2015	Neisseria gonorrhoeae	Fifer et al. 2018 Lancet Infect Dis 18:573-581;Harrison et al. 2020 J Infect Dis 222:1816-1825		Y	Y
42825	H154320283	UK [England]	2015	Neisseria gonorrhoeae	Fifer et al. 2018 Lancet Infect Dis 18:573-581;Harrison et al. 2020 J Infect Dis 222:1816-1825		Y	Y
42826	H154320284	UK [England]	2015	Neisseria gonorrhoeae	Fifer et al. 2018 Lancet Infect Dis 18:573-581;Harrison et al. 2020 J Infect Dis 222:1816-1825		Y	Y
42827	H154360027	UK [England]	2015	Neisseria gonorrhoeae	Fifer et al. 2018 Lancet Infect Dis 18:573-581;Harrison et al. 2020 J Infect Dis 222:1816-1825		Y	Y
42828	H154480369	UK [England]	2015	Neisseria gonorrhoeae	Fifer et al. 2018 Lancet Infect Dis 18:573-581;Harrison et al. 2020 J Infect Dis 222:1816-1825		Y	Y
42829	H154960345	UK [England]	2015	Neisseria gonorrhoeae	Fifer et al. 2018 Lancet Infect Dis 18:573-581;Harrison et al. 2020 J Infect Dis 222:1816-1825		Y	Y
42830	H154980265	UK [England]	2015	Neisseria gonorrhoeae	Fifer et al. 2018 Lancet Infect Dis 18:573-581;Harrison et al. 2020 J Infect Dis 222:1816-1825		Y	Y
42831	H155100304	UK [England]	2015	Neisseria gonorrhoeae	Fifer et al. 2018 Lancet Infect Dis 18:573-581;Harrison et al. 2020 J Infect Dis 222:1816-1825		Y	Y
42832	H155220216	UK [England]	2015	Neisseria gonorrhoeae	Fifer et al. 2018 Lancet Infect Dis 18:573-581;Harrison et al. 2020 J Infect Dis 222:1816-1825		Y	Y
42833	H155340213	UK [England]	2015	Neisseria gonorrhoeae	Fifer et al. 2018 Lancet Infect Dis 18:573-581;Harrison et al. 2020 J Infect Dis 222:1816-1825		Y	Y
42834	RB07001444	UK [England]	2007	Neisseria gonorrhoeae	Fifer et al. 2018 Lancet Infect Dis 18:573-581;Harrison et al. 2020 J Infect Dis 222:1816-1825		Y	Y
42835	RB07001454	UK [England]	2007	Neisseria gonorrhoeae	Fifer et al. 2018 Lancet Infect Dis 18:573-581;Harrison et al. 2020 J Infect Dis 222:1816-1825		Y	Y
42836	RB07001461	UK [England]	2007	Neisseria gonorrhoeae	Fifer et al. 2018 Lancet Infect Dis 18:573-581;Harrison et al. 2020 J Infect Dis 222:1816-1825		Y	Y
42837	RB07001465	UK [England]	2007	Neisseria gonorrhoeae	Fifer et al. 2018 Lancet Infect Dis 18:573-581;Harrison et al. 2020 J Infect Dis 222:1816-1825		Y	Y
42838	RB07001981	UK [Wales]	2007	Neisseria gonorrhoeae	Fifer et al. 2018 Lancet Infect Dis 18:573-581;Harrison et al. 2020 J Infect Dis 222:1816-1825		Y	Y
42839	RB13000394	UK [England]	2013	Neisseria gonorrhoeae	Fifer et al. 2018 Lancet Infect Dis 18:573-581;Harrison et al. 2020 J Infect Dis 222:1816-1825		Y	Y
42840	RB13001176	UK [England]	2013	Neisseria gonorrhoeae	Fifer et al. 2018 Lancet Infect Dis 18:573-581;Harrison et al. 2020 J Infect Dis 222:1816-1825		Y	Y
42841	RB14000543	UK [England]	2014	Neisseria gonorrhoeae	Fifer et al. 2018 Lancet Infect Dis 18:573-581;Harrison et al. 2020 J Infect Dis 222:1816-1825		Y	Y
42842	RB14000598	UK [England]	2014	Neisseria gonorrhoeae	Fifer et al. 2018 Lancet Infect Dis 18:573-581;Harrison et al. 2020 J Infect Dis 222:1816-1825		Y	Y
42843	RB14001817	UK [England]	2014	Neisseria gonorrhoeae	Fifer et al. 2018 Lancet Infect Dis 18:573-581;Harrison et al. 2020 J Infect Dis 222:1816-1825		Y	Y
45011	EXNG202	Australia	2011	Neisseria gonorrhoeae	Al Suwayyid et al. 2018 BMC Genomics 19:165		Y	Y
45012	EXNG204	Australia	2011	Neisseria gonorrhoeae	Al Suwayyid et al. 2018 BMC Genomics 19:165		Y	Y
45016	EXNG209	Australia	2011	Neisseria gonorrhoeae	Al Suwayyid et al. 2018 BMC Genomics 19:165;Harrison et al. 2020 J Infect Dis 222:1816-1825	Y	Y	Y	Y
45017	EXNG210	Australia	2011	Neisseria gonorrhoeae	Al Suwayyid et al. 2018 BMC Genomics 19:165;Harrison et al. 2020 J Infect Dis 222:1816-1825		Y	Y
45018	EXNG213	Australia	2011	Neisseria gonorrhoeae	Al Suwayyid et al. 2018 BMC Genomics 19:165;Harrison et al. 2020 J Infect Dis 222:1816-1825		Y	Y
45019	EXNG219	Australia	2011	Neisseria gonorrhoeae	Al Suwayyid et al. 2018 BMC Genomics 19:165;Harrison et al. 2020 J Infect Dis 222:1816-1825		Y	Y
45020	EXNG214	Australia	2011	Neisseria gonorrhoeae	Al Suwayyid et al. 2018 BMC Genomics 19:165;Harrison et al. 2020 J Infect Dis 222:1816-1825		Y	Y
45022	EXNG226	Australia	2011	Neisseria gonorrhoeae	Al Suwayyid et al. 2018 BMC Genomics 19:165;Harrison et al. 2020 J Infect Dis 222:1816-1825	Y	Y	Y	Y
45027	EXNG239	Australia	2011	Neisseria gonorrhoeae	Al Suwayyid et al. 2018 BMC Genomics 19:165;Harrison et al. 2020 J Infect Dis 222:1816-1825		Y	Y
45030	EXNG230	Australia	2011	Neisseria gonorrhoeae	Al Suwayyid et al. 2018 BMC Genomics 19:165;Harrison et al. 2020 J Infect Dis 222:1816-1825	Y	Y		Y
45031	EXNG232	Australia	2011	Neisseria gonorrhoeae	Al Suwayyid et al. 2018 BMC Genomics 19:165;Harrison et al. 2020 J Infect Dis 222:1816-1825		Y	Y
45034	EXNG321	Australia	2015	Neisseria gonorrhoeae	Al Suwayyid et al. 2018 BMC Genomics 19:165;Harrison et al. 2020 J Infect Dis 222:1816-1825	Y	Y	Y	Y
45035	EXNG242	Australia	2012	Neisseria gonorrhoeae	Al Suwayyid et al. 2018 BMC Genomics 19:165;Harrison et al. 2020 J Infect Dis 222:1816-1825		Y	Y
45036	EXNG252	Australia	2012	Neisseria gonorrhoeae	Al Suwayyid et al. 2018 BMC Genomics 19:165;Harrison et al. 2020 J Infect Dis 222:1816-1825		Y	Y
45037	EXNG237	Australia	2012	Neisseria gonorrhoeae	Al Suwayyid et al. 2018 BMC Genomics 19:165;Harrison et al. 2020 J Infect Dis 222:1816-1825		Y	Y
45038	EXNG238	Australia	2012	Neisseria gonorrhoeae	Al Suwayyid et al. 2018 BMC Genomics 19:165;Harrison et al. 2020 J Infect Dis 222:1816-1825	Y	Y	Y	Y
45040	EXNG270	Australia	2013	Neisseria gonorrhoeae	Al Suwayyid et al. 2018 BMC Genomics 19:165;Harrison et al. 2020 J Infect Dis 222:1816-1825	Y	Y	Y	Y
45041	EXNG281	Australia	2013	Neisseria gonorrhoeae	Al Suwayyid et al. 2018 BMC Genomics 19:165;Harrison et al. 2020 J Infect Dis 222:1816-1825		Y	Y
45042	EXNG283	Australia	2013	Neisseria gonorrhoeae	Al Suwayyid et al. 2018 BMC Genomics 19:165;Harrison et al. 2020 J Infect Dis 222:1816-1825		Y	Y
45043	EXNG287	Australia	2013	Neisseria gonorrhoeae	Al Suwayyid et al. 2018 BMC Genomics 19:165;Harrison et al. 2020 J Infect Dis 222:1816-1825	Y	Y	Y	Y
45044	EXNG304	Australia	2013	Neisseria gonorrhoeae	Al Suwayyid et al. 2018 BMC Genomics 19:165;Harrison et al. 2020 J Infect Dis 222:1816-1825		Y	Y
45045	EXNG288	Australia	2013	Neisseria gonorrhoeae	Al Suwayyid et al. 2018 BMC Genomics 19:165;Harrison et al. 2020 J Infect Dis 222:1816-1825	Y	Y	Y	Y
45046	EXNG217	Australia	2011	Neisseria gonorrhoeae	Al Suwayyid et al. 2018 BMC Genomics 19:165;Harrison et al. 2020 J Infect Dis 222:1816-1825		Y	Y
45047	EXNG218	Australia	2011	Neisseria gonorrhoeae	Al Suwayyid et al. 2018 BMC Genomics 19:165;Harrison et al. 2020 J Infect Dis 222:1816-1825		Y	Y
45048	EXNG224	Australia	2011	Neisseria gonorrhoeae	Al Suwayyid et al. 2018 BMC Genomics 19:165;Harrison et al. 2020 J Infect Dis 222:1816-1825		Y	Y
45049	EXNG234	Australia	2011	Neisseria gonorrhoeae	Al Suwayyid et al. 2018 BMC Genomics 19:165;Harrison et al. 2020 J Infect Dis 222:1816-1825		Y	Y
45050	EXNG235	Australia	2012	Neisseria gonorrhoeae	Al Suwayyid et al. 2018 BMC Genomics 19:165;Harrison et al. 2020 J Infect Dis 222:1816-1825	Y	Y	Y	Y
45052	EXNG248	Australia	2012	Neisseria gonorrhoeae	Al Suwayyid et al. 2018 BMC Genomics 19:165;Harrison et al. 2020 J Infect Dis 222:1816-1825		Y	Y
45053	EXNG250	Australia	2012	Neisseria gonorrhoeae	Al Suwayyid et al. 2018 BMC Genomics 19:165;Harrison et al. 2020 J Infect Dis 222:1816-1825	Y	Y	Y
45054	EXNG253	Australia	2012	Neisseria gonorrhoeae	Al Suwayyid et al. 2018 BMC Genomics 19:165;Harrison et al. 2020 J Infect Dis 222:1816-1825		Y	Y
45055	EXNG254	Australia	2012	Neisseria gonorrhoeae	Al Suwayyid et al. 2018 BMC Genomics 19:165;Harrison et al. 2020 J Infect Dis 222:1816-1825		Y	Y
45057	EXNG261	Australia	2012	Neisseria gonorrhoeae	Al Suwayyid et al. 2018 BMC Genomics 19:165;Harrison et al. 2020 J Infect Dis 222:1816-1825	Y	Y	Y	Y
45059	EXNG266	Australia	2012	Neisseria gonorrhoeae	Al Suwayyid et al. 2018 BMC Genomics 19:165;Harrison et al. 2020 J Infect Dis 222:1816-1825		Y	Y
45060	EXNG271	Australia	2013	Neisseria gonorrhoeae	Al Suwayyid et al. 2018 BMC Genomics 19:165;Harrison et al. 2020 J Infect Dis 222:1816-1825	Y	Y	Y	Y
45061	EXNG272	Australia	2013	Neisseria gonorrhoeae	Al Suwayyid et al. 2018 BMC Genomics 19:165;Harrison et al. 2020 J Infect Dis 222:1816-1825		Y	Y
45062	EXNG277	Australia	2013	Neisseria gonorrhoeae	Al Suwayyid et al. 2018 BMC Genomics 19:165;Harrison et al. 2020 J Infect Dis 222:1816-1825		Y	Y
45063	EXNG278	Australia	2013	Neisseria gonorrhoeae	Al Suwayyid et al. 2018 BMC Genomics 19:165;Harrison et al. 2020 J Infect Dis 222:1816-1825	Y	Y	Y
45064	EXNG282	Australia	2013	Neisseria gonorrhoeae	Al Suwayyid et al. 2018 BMC Genomics 19:165;Harrison et al. 2020 J Infect Dis 222:1816-1825		Y	Y
45065	EXNG285	Australia	2013	Neisseria gonorrhoeae	Al Suwayyid et al. 2018 BMC Genomics 19:165;Harrison et al. 2020 J Infect Dis 222:1816-1825		Y	Y
45066	EXNG289	Australia	2013	Neisseria gonorrhoeae	Al Suwayyid et al. 2018 BMC Genomics 19:165;Harrison et al. 2020 J Infect Dis 222:1816-1825	Y	Y	Y
45067	EXNG290	Australia	2011	Neisseria gonorrhoeae	Al Suwayyid et al. 2018 BMC Genomics 19:165;Harrison et al. 2020 J Infect Dis 222:1816-1825	Y	Y	Y
45069	EXNG295	Australia	2013	Neisseria gonorrhoeae	Al Suwayyid et al. 2018 BMC Genomics 19:165;Harrison et al. 2020 J Infect Dis 222:1816-1825	Y	Y	Y
45070	EXNG296	Australia	2013	Neisseria gonorrhoeae	Al Suwayyid et al. 2018 BMC Genomics 19:165;Harrison et al. 2020 J Infect Dis 222:1816-1825	Y	Y	Y	Y
45071	EXNG302	Australia	2013	Neisseria gonorrhoeae	Al Suwayyid et al. 2018 BMC Genomics 19:165;Harrison et al. 2020 J Infect Dis 222:1816-1825		Y	Y
45072	EXNG307	Australia	2013	Neisseria gonorrhoeae	Al Suwayyid et al. 2018 BMC Genomics 19:165;Harrison et al. 2020 J Infect Dis 222:1816-1825	Y	Y	Y
45073	EXNG309	Australia	2013	Neisseria gonorrhoeae	Al Suwayyid et al. 2018 BMC Genomics 19:165;Harrison et al. 2020 J Infect Dis 222:1816-1825		Y	Y
45075	EXNG316	Australia	2013	Neisseria gonorrhoeae	Al Suwayyid et al. 2018 BMC Genomics 19:165;Harrison et al. 2020 J Infect Dis 222:1816-1825		Y	Y
45330	EXNG322	Australia	2013	Neisseria gonorrhoeae	Al Suwayyid et al. 2018 BMC Genomics 19:165;Harrison et al. 2020 J Infect Dis 222:1816-1825	Y	Y	Y
46272	32867	Canada	2010	Neisseria gonorrhoeae	Demczuk et al. 2015 J Clin Microbiol 53:191-200;Diallo et al. 2019 Sci Rep 9:13742;Cehovin et al. 2020 J Infect Dis 222:1826-1836;Harrison et al. 2020 J Infect Dis 222:1816-1825;Salmerón et al. 2021 J Antimicrob Chemother 76:930-935
46273	34530	Canada	2012	Neisseria gonorrhoeae	Demczuk et al. 2015 J Clin Microbiol 53:191-200;Diallo et al. 2019 Sci Rep 9:13742;Cehovin et al. 2020 J Infect Dis 222:1826-1836;Harrison et al. 2020 J Infect Dis 222:1816-1825
46274	34769	Canada	2011	Neisseria gonorrhoeae	Demczuk et al. 2015 J Clin Microbiol 53:191-200;Diallo et al. 2019 Sci Rep 9:13742;Cehovin et al. 2020 J Infect Dis 222:1826-1836;Harrison et al. 2020 J Infect Dis 222:1816-1825
46275	FA19	USA	1962	Neisseria gonorrhoeae	Bennett et al. 2007 BMC Biol 5:35;Bennett et al. 2013 Int J Syst Evol Microbiol 63:3920-6;Abrams et al. 2015 Genome Announc 3: ;Sánchez-Busó et al. 2019 Nat Microbiol 4:1941-1950;Diallo et al. 2019 Sci Rep 9:13742;Cehovin et al. 2020 J Infect Dis 222:1826-1836;Harrison et al. 2020 J Infect Dis 222:1816-1825
46276	FA6140	USA	1983	Neisseria gonorrhoeae	Bennett et al. 2012 Microbiology 158:1570-80;Abrams et al. 2015 Genome Announc 3: ;Sánchez-Busó et al. 2019 Nat Microbiol 4:1941-1950;Diallo et al. 2019 Sci Rep 9:13742;Cehovin et al. 2020 J Infect Dis 222:1826-1836;Harrison et al. 2020 J Infect Dis 222:1816-1825
46277	35/02	Sweden	2002	Neisseria gonorrhoeae	Abrams et al. 2015 Genome Announc 3: ;Sánchez-Busó et al. 2019 Nat Microbiol 4:1941-1950;Diallo et al. 2019 Sci Rep 9:13742;Cehovin et al. 2020 J Infect Dis 222:1826-1836;Harrison et al. 2020 J Infect Dis 222:1816-1825
46278	SRR515980	USA	1960	Neisseria gonorrhoeae	Sánchez-Busó et al. 2019 Nat Microbiol 4:1941-1950;Cehovin et al. 2020 J Infect Dis 222:1826-1836;Harrison et al. 2020 J Infect Dis 222:1816-1825		Y	Y
46279	e03.04	Russia	2004	Neisseria gonorrhoeae	Cehovin et al. 2020 J Infect Dis 222:1826-1836;Harrison et al. 2020 J Infect Dis 222:1816-1825	Y	Y
46280	i19.05	Russia	2005	Neisseria gonorrhoeae	Cehovin et al. 2020 J Infect Dis 222:1826-1836;Harrison et al. 2020 J Infect Dis 222:1816-1825	Y	Y	Y
46282	n01.08	Russia	2008	Neisseria gonorrhoeae	Cehovin et al. 2020 J Infect Dis 222:1826-1836		Y	Y
46283	NG05	Russia	2012	Neisseria gonorrhoeae	Cehovin et al. 2020 J Infect Dis 222:1826-1836		Y	Y
46285	G2891	Italy	2013	Neisseria gonorrhoeae	Anselmo et al. 2015 Genome Announc 3: ;Cehovin et al. 2020 J Infect Dis 222:1826-1836;Harrison et al. 2020 J Infect Dis 222:1816-1825
46287	H15_353	UK	2015	Neisseria gonorrhoeae	Harrison et al. 2020 J Infect Dis 222:1816-1825		Y	Y
46848	521175	Norway	2015	Neisseria gonorrhoeae	Alfsnes et al. 2020 Microb Genom 6:	Y	Y	Y	Y
46849	521112	Norway	2015	Neisseria gonorrhoeae	Alfsnes et al. 2020 Microb Genom 6:		Y	Y
46853	523392	Norway	2015	Neisseria gonorrhoeae	Alfsnes et al. 2020 Microb Genom 6:	Y	Y	Y
46854	523399	Norway	2015	Neisseria gonorrhoeae	Alfsnes et al. 2020 Microb Genom 6:		Y	Y
46855	523401	Norway	2015	Neisseria gonorrhoeae	Alfsnes et al. 2020 Microb Genom 6:	Y	Y	Y	Y
46856	523471	Norway	2015	Neisseria gonorrhoeae	Alfsnes et al. 2020 Microb Genom 6:		Y	Y
46857	523473	Norway	2015	Neisseria gonorrhoeae	Alfsnes et al. 2020 Microb Genom 6:		Y	Y
46858	523475	Norway	2015	Neisseria gonorrhoeae	Alfsnes et al. 2020 Microb Genom 6:	Y	Y	Y	Y
46859	523848	Norway	2015	Neisseria gonorrhoeae	Alfsnes et al. 2020 Microb Genom 6:	Y	Y	Y	Y
46860	523851	Norway	2015	Neisseria gonorrhoeae	Alfsnes et al. 2020 Microb Genom 6:	Y	Y	Y	Y
46865	526504	Norway	2016	Neisseria gonorrhoeae	Alfsnes et al. 2020 Microb Genom 6:	Y	Y	Y	Y
46868	529019	Norway	2016	Neisseria gonorrhoeae	Alfsnes et al. 2020 Microb Genom 6:	Y	Y	Y
46869	529558	Norway	2016	Neisseria gonorrhoeae	Alfsnes et al. 2020 Microb Genom 6:		Y	Y
46870	529308	Norway	2016	Neisseria gonorrhoeae	Alfsnes et al. 2020 Microb Genom 6:		Y	Y
46871	529311	Norway	2016	Neisseria gonorrhoeae	Alfsnes et al. 2020 Microb Genom 6:		Y	Y
46872	529316	Norway	2016	Neisseria gonorrhoeae	Alfsnes et al. 2020 Microb Genom 6:		Y	Y
46874	529017	Norway	2016	Neisseria gonorrhoeae	Alfsnes et al. 2020 Microb Genom 6:	Y	Y	Y	Y
46875	532439	Norway	2016	Neisseria gonorrhoeae	Alfsnes et al. 2020 Microb Genom 6:		Y	Y
46876	532644	Norway	2016	Neisseria gonorrhoeae	Alfsnes et al. 2020 Microb Genom 6:		Y	Y
46877	533451	Norway	2016	Neisseria gonorrhoeae	Alfsnes et al. 2020 Microb Genom 6:	Y	Y	Y	Y
46878	530591	Norway	2016	Neisseria gonorrhoeae	Alfsnes et al. 2020 Microb Genom 6:	Y	Y	Y	Y
46879	532249	Norway	2016	Neisseria gonorrhoeae	Alfsnes et al. 2020 Microb Genom 6:		Y	Y
46880	531664	Norway	2016	Neisseria gonorrhoeae	Alfsnes et al. 2020 Microb Genom 6:	Y	Y	Y	Y
46881	531684	Norway	2016	Neisseria gonorrhoeae	Alfsnes et al. 2020 Microb Genom 6:	Y	Y	Y	Y
46882	534296	Norway	2016	Neisseria gonorrhoeae	Alfsnes et al. 2020 Microb Genom 6:		Y	Y
46884	533224	Norway	2016	Neisseria gonorrhoeae	Alfsnes et al. 2020 Microb Genom 6:	Y	Y	Y
46885	529775	Norway	2016	Neisseria gonorrhoeae	Alfsnes et al. 2020 Microb Genom 6:		Y	Y
46886	530615	Norway	2016	Neisseria gonorrhoeae	Alfsnes et al. 2020 Microb Genom 6:		Y	Y
46887	530060	Norway	2016	Neisseria gonorrhoeae	Alfsnes et al. 2020 Microb Genom 6:	Y	Y	Y	Y
46888	516428	Norway	2015	Neisseria gonorrhoeae	Alfsnes et al. 2020 Microb Genom 6:	Y	Y	Y
46889	516932	Norway	2015	Neisseria gonorrhoeae	Alfsnes et al. 2020 Microb Genom 6:	Y	Y	Y
46890	ECDC_1807138	Iceland	2013	Neisseria gonorrhoeae	Harris et al. 2018 Lancet Infect Dis 18:758-768		Y	Y
46891	ECDC_1820983	Iceland	2013	Neisseria gonorrhoeae	Harris et al. 2018 Lancet Infect Dis 18:758-768		Y	Y
46892	518244	Norway	2015	Neisseria gonorrhoeae	Alfsnes et al. 2020 Microb Genom 6:	Y	Y	Y
46893	518242	Norway	2015	Neisseria gonorrhoeae	Alfsnes et al. 2020 Microb Genom 6:	Y	Y	Y	Y
46894	518657	Norway	2015	Neisseria gonorrhoeae	Alfsnes et al. 2020 Microb Genom 6:		Y	Y
46895	518916	Norway	2015	Neisseria gonorrhoeae	Alfsnes et al. 2020 Microb Genom 6:		Y	Y
46896	518630	Norway	2015	Neisseria gonorrhoeae	Alfsnes et al. 2020 Microb Genom 6:		Y	Y
46897	518644	Norway	2015	Neisseria gonorrhoeae	Alfsnes et al. 2020 Microb Genom 6:		Y	Y
46898	519462	Norway	2015	Neisseria gonorrhoeae	Alfsnes et al. 2020 Microb Genom 6:	Y		Y	Y
46899	519451	Norway	2015	Neisseria gonorrhoeae	Alfsnes et al. 2020 Microb Genom 6:	Y	Y	Y
46900	519014	Norway	2015	Neisseria gonorrhoeae	Alfsnes et al. 2020 Microb Genom 6:	Y	Y	Y	Y
46901	518613	Norway	2015	Neisseria gonorrhoeae	Alfsnes et al. 2020 Microb Genom 6:		Y	Y
46902	518063	Norway	2015	Neisseria gonorrhoeae	Alfsnes et al. 2020 Microb Genom 6:	Y	Y	Y	Y
46906	520479	Norway	2015	Neisseria gonorrhoeae	Alfsnes et al. 2020 Microb Genom 6:		Y	Y
46907	529782	Norway	2016	Neisseria gonorrhoeae	Alfsnes et al. 2020 Microb Genom 6:		Y	Y
46908	529779	Norway	2016	Neisseria gonorrhoeae	Alfsnes et al. 2020 Microb Genom 6:		Y	Y
46909	529771	Norway	2016	Neisseria gonorrhoeae	Alfsnes et al. 2020 Microb Genom 6:	Y	Y	Y	Y
46910	529785	Norway	2016	Neisseria gonorrhoeae	Alfsnes et al. 2020 Microb Genom 6:	Y	Y	Y	Y
46911	529570	Norway	2016	Neisseria gonorrhoeae	Alfsnes et al. 2020 Microb Genom 6:		Y	Y
46913	530056	Norway	2016	Neisseria gonorrhoeae	Alfsnes et al. 2020 Microb Genom 6:	Y	Y	Y
46914	531362	Norway	2016	Neisseria gonorrhoeae	Alfsnes et al. 2020 Microb Genom 6:		Y	Y
46917	534211	Norway	2016	Neisseria gonorrhoeae	Alfsnes et al. 2020 Microb Genom 6:		Y	Y
46918	534283	Norway	2016	Neisseria gonorrhoeae	Alfsnes et al. 2020 Microb Genom 6:		Y	Y
46919	535164	Norway	2016	Neisseria gonorrhoeae	Alfsnes et al. 2020 Microb Genom 6:	Y	Y	Y	Y
46922	539457	Norway	2016	Neisseria gonorrhoeae	Alfsnes et al. 2020 Microb Genom 6:	Y	Y	Y	Y
46923	530801	Norway	2016	Neisseria gonorrhoeae	Alfsnes et al. 2020 Microb Genom 6:		Y	Y
46924	534289	Norway	2016	Neisseria gonorrhoeae	Alfsnes et al. 2020 Microb Genom 6:		Y	Y
46925	534448	Norway	2016	Neisseria gonorrhoeae	Alfsnes et al. 2020 Microb Genom 6:		Y	Y
46926	535699	Norway	2016	Neisseria gonorrhoeae	Alfsnes et al. 2020 Microb Genom 6:	Y	Y	Y
46927	536688	Norway	2016	Neisseria gonorrhoeae	Alfsnes et al. 2020 Microb Genom 6:		Y	Y
46928	537844	Norway	2016	Neisseria gonorrhoeae	Alfsnes et al. 2020 Microb Genom 6:		Y	Y
46929	539437	Norway	2016	Neisseria gonorrhoeae	Alfsnes et al. 2020 Microb Genom 6:	Y	Y	Y	Y
46930	531223	Norway	2016	Neisseria gonorrhoeae	Alfsnes et al. 2020 Microb Genom 6:		Y	Y
46931	534273	Norway	2016	Neisseria gonorrhoeae	Alfsnes et al. 2020 Microb Genom 6:		Y	Y
46932	534321	Norway	2016	Neisseria gonorrhoeae	Alfsnes et al. 2020 Microb Genom 6:		Y	Y
46933	ECDC_1820984	Iceland	2013	Neisseria gonorrhoeae	Harris et al. 2018 Lancet Infect Dis 18:758-768	Y	Y	Y	Y
46934	536598	Norway	2016	Neisseria gonorrhoeae	Alfsnes et al. 2020 Microb Genom 6:		Y	Y
46935	538145	Norway	2016	Neisseria gonorrhoeae	Alfsnes et al. 2020 Microb Genom 6:		Y	Y
46936	538826	Norway	2016	Neisseria gonorrhoeae	Alfsnes et al. 2020 Microb Genom 6:	Y	Y	Y	Y
46937	531027	Norway	2016	Neisseria gonorrhoeae	Alfsnes et al. 2020 Microb Genom 6:		Y	Y
46938	534293	Norway	2016	Neisseria gonorrhoeae	Alfsnes et al. 2020 Microb Genom 6:		Y	Y
46939	534452	Norway	2016	Neisseria gonorrhoeae	Alfsnes et al. 2020 Microb Genom 6:	Y	Y	Y	Y
46940	536169	Norway	2016	Neisseria gonorrhoeae	Alfsnes et al. 2020 Microb Genom 6:	Y	Y	Y	Y
46941	535479	Norway	2016	Neisseria gonorrhoeae	Alfsnes et al. 2020 Microb Genom 6:		Y	Y
46942	536447	Norway	2016	Neisseria gonorrhoeae	Alfsnes et al. 2020 Microb Genom 6:		Y	Y
46943	537175	Norway	2016	Neisseria gonorrhoeae	Alfsnes et al. 2020 Microb Genom 6:		Y	Y
46944	538583	Norway	2016	Neisseria gonorrhoeae	Alfsnes et al. 2020 Microb Genom 6:	Y	Y	Y	Y
46945	539885	Norway	2016	Neisseria gonorrhoeae	Alfsnes et al. 2020 Microb Genom 6:		Y	Y
46946	517052	Norway	2016	Neisseria gonorrhoeae	Alfsnes et al. 2020 Microb Genom 6:	Y	Y	Y
46947	517960	Norway	2016	Neisseria gonorrhoeae	Alfsnes et al. 2020 Microb Genom 6:		Y	Y
46949	534206	Norway	2016	Neisseria gonorrhoeae	Alfsnes et al. 2020 Microb Genom 6:	Y	Y	Y	Y
46950	539526	Norway	2016	Neisseria gonorrhoeae	Alfsnes et al. 2020 Microb Genom 6:		Y	Y
46951	537058	Norway	2016	Neisseria gonorrhoeae	Alfsnes et al. 2020 Microb Genom 6:	Y	Y	Y	Y
46952	537170	Norway	2016	Neisseria gonorrhoeae	Alfsnes et al. 2020 Microb Genom 6:		Y	Y
46953	536292	Norway	2016	Neisseria gonorrhoeae	Alfsnes et al. 2020 Microb Genom 6:	Y	Y	Y
46954	534323	Norway	2016	Neisseria gonorrhoeae	Alfsnes et al. 2020 Microb Genom 6:	Y	Y	Y	Y
46955	534219	Norway	2016	Neisseria gonorrhoeae	Alfsnes et al. 2020 Microb Genom 6:	Y	Y	Y	Y
46956	539414	Norway	2016	Neisseria gonorrhoeae	Alfsnes et al. 2020 Microb Genom 6:		Y	Y
46957	538405	Norway	2016	Neisseria gonorrhoeae	Alfsnes et al. 2020 Microb Genom 6:	Y	Y	Y	Y
46958	537159	Norway	2016	Neisseria gonorrhoeae	Alfsnes et al. 2020 Microb Genom 6:		Y	Y
46959	536289	Norway	2016	Neisseria gonorrhoeae	Alfsnes et al. 2020 Microb Genom 6:	Y	Y	Y	Y
46960	534235	Norway	2016	Neisseria gonorrhoeae	Alfsnes et al. 2020 Microb Genom 6:	Y	Y	Y	Y
46961	534278	Norway	2016	Neisseria gonorrhoeae	Alfsnes et al. 2020 Microb Genom 6:		Y	Y
46962	539460	Norway	2016	Neisseria gonorrhoeae	Alfsnes et al. 2020 Microb Genom 6:	Y	Y	Y	Y
46964	536928	Norway	2016	Neisseria gonorrhoeae	Alfsnes et al. 2020 Microb Genom 6:	Y	Y	Y	Y
47026	GNCWGS_03GN_87	China	2013	Neisseria gonorrhoeae	McClure et al. 2015 PLoS One 10:e0133982;Harrison et al. 2020 J Infect Dis 222:1816-1825	Y	Y	Y	Y
47027	GNCWGS_03SQ_89	China	2013	Neisseria gonorrhoeae	McClure et al. 2015 PLoS One 10:e0133982;Harrison et al. 2020 J Infect Dis 222:1816-1825		Y	Y
47028	GNCWGS_04AV_95	China	2014	Neisseria gonorrhoeae	McClure et al. 2015 PLoS One 10:e0133982;Harrison et al. 2020 J Infect Dis 222:1816-1825		Y	Y
47029	GNCWGS_04CD	China	2013	Neisseria gonorrhoeae	McClure et al. 2015 PLoS One 10:e0133982;Harrison et al. 2020 J Infect Dis 222:1816-1825	Y			Y
47030	GNCWGS_05OP	China	2013	Neisseria gonorrhoeae	McClure et al. 2015 PLoS One 10:e0133982;Harrison et al. 2020 J Infect Dis 222:1816-1825		Y	Y
47031	GNCWGS_061Z	China	2013	Neisseria gonorrhoeae	McClure et al. 2015 PLoS One 10:e0133982;Harrison et al. 2020 J Infect Dis 222:1816-1825	Y		Y	Y
47032	GNCWGS_0712_63	China	2013	Neisseria gonorrhoeae	McClure et al. 2015 PLoS One 10:e0133982;Harrison et al. 2020 J Infect Dis 222:1816-1825	Y	Y	Y	Y
47033	GNCWGS_0747_64	China	2013	Neisseria gonorrhoeae	McClure et al. 2015 PLoS One 10:e0133982;Harrison et al. 2020 J Infect Dis 222:1816-1825		Y	Y
47034	GNCWGS_075N_65	China	2013	Neisseria gonorrhoeae	McClure et al. 2015 PLoS One 10:e0133982;Harrison et al. 2020 J Infect Dis 222:1816-1825		Y	Y
47035	GNCWGS_07AD_68	China	2013	Neisseria gonorrhoeae	McClure et al. 2015 PLoS One 10:e0133982;Harrison et al. 2020 J Infect Dis 222:1816-1825	Y	Y	Y	Y
47036	GNCWGS_07AG_69	China	2013	Neisseria gonorrhoeae	McClure et al. 2015 PLoS One 10:e0133982;Harrison et al. 2020 J Infect Dis 222:1816-1825	Y	Y	Y	Y
47037	GNCWGS_07D1_70	China	2013	Neisseria gonorrhoeae	McClure et al. 2015 PLoS One 10:e0133982;Harrison et al. 2020 J Infect Dis 222:1816-1825		Y	Y
47038	GNCWGS_07ED_71	China	2013	Neisseria gonorrhoeae	McClure et al. 2015 PLoS One 10:e0133982;Harrison et al. 2020 J Infect Dis 222:1816-1825		Y	Y
47039	GNCWGS_037L_77	China	2013	Neisseria gonorrhoeae	McClure et al. 2015 PLoS One 10:e0133982;Harrison et al. 2020 J Infect Dis 222:1816-1825		Y	Y
47040	GNCWGS_03A0_78	China	2013	Neisseria gonorrhoeae	McClure et al. 2015 PLoS One 10:e0133982;Harrison et al. 2020 J Infect Dis 222:1816-1825	Y	Y	Y	Y
47041	GNCWGS_03AR_104	China	2013	Neisseria gonorrhoeae	McClure et al. 2015 PLoS One 10:e0133982;Harrison et al. 2020 J Infect Dis 222:1816-1825	Y	Y	Y	Y
47042	GNCWGS_03WO_81	China	2014	Neisseria gonorrhoeae	McClure et al. 2015 PLoS One 10:e0133982;Harrison et al. 2020 J Infect Dis 222:1816-1825		Y	Y
47043	GNCWGS_042V_85	China	2014	Neisseria gonorrhoeae	McClure et al. 2015 PLoS One 10:e0133982;Harrison et al. 2020 J Infect Dis 222:1816-1825		Y	Y
47044	GNCWGS_07M2_73	China	2013	Neisseria gonorrhoeae	McClure et al. 2015 PLoS One 10:e0133982;Harrison et al. 2020 J Infect Dis 222:1816-1825		Y	Y
47045	GNCWGS_07MS_72	China	2013	Neisseria gonorrhoeae	McClure et al. 2015 PLoS One 10:e0133982;Harrison et al. 2020 J Infect Dis 222:1816-1825		Y	Y
47046	GNCWGS_07O6_75	China	2013	Neisseria gonorrhoeae	McClure et al. 2015 PLoS One 10:e0133982;Harrison et al. 2020 J Infect Dis 222:1816-1825		Y	Y
47047	GNCWGS_M1J6_97	China	2014	Neisseria gonorrhoeae	McClure et al. 2015 PLoS One 10:e0133982;Harrison et al. 2020 J Infect Dis 222:1816-1825		Y	Y
47048	GNCWGS_M1KK_99	China	2014	Neisseria gonorrhoeae	McClure et al. 2015 PLoS One 10:e0133982;Harrison et al. 2020 J Infect Dis 222:1816-1825	Y	Y	Y	Y
47049	GNCWGS_M1RK_102	China	2014	Neisseria gonorrhoeae	McClure et al. 2015 PLoS One 10:e0133982;Harrison et al. 2020 J Infect Dis 222:1816-1825		Y	Y
47347	SRR3343472	UK [England]	2013	Neisseria gonorrhoeae	De Silva et al. 2016 Lancet Infect Dis 16:1295-1303;Cehovin et al. 2020 J Infect Dis 222:1826-1836;Harrison et al. 2020 J Infect Dis 222:1816-1825		Y	Y
47348	SRR3343473	UK [England]	2013	Neisseria gonorrhoeae	De Silva et al. 2016 Lancet Infect Dis 16:1295-1303;Cehovin et al. 2020 J Infect Dis 222:1826-1836;Harrison et al. 2020 J Infect Dis 222:1816-1825	Y	Y	Y
47350	SRR3343475	UK [England]	2013	Neisseria gonorrhoeae	De Silva et al. 2016 Lancet Infect Dis 16:1295-1303;Cehovin et al. 2020 J Infect Dis 222:1826-1836;Harrison et al. 2020 J Infect Dis 222:1816-1825	Y	Y	Y
47351	SRR3343476	UK [England]	2013	Neisseria gonorrhoeae	De Silva et al. 2016 Lancet Infect Dis 16:1295-1303;Cehovin et al. 2020 J Infect Dis 222:1826-1836;Harrison et al. 2020 J Infect Dis 222:1816-1825		Y	Y
47352	SRR3343477	UK [England]	2013	Neisseria gonorrhoeae	De Silva et al. 2016 Lancet Infect Dis 16:1295-1303;Cehovin et al. 2020 J Infect Dis 222:1826-1836;Harrison et al. 2020 J Infect Dis 222:1816-1825		Y	Y
47354	SRR3343480	UK [England]	2013	Neisseria gonorrhoeae	De Silva et al. 2016 Lancet Infect Dis 16:1295-1303;Cehovin et al. 2020 J Infect Dis 222:1826-1836;Harrison et al. 2020 J Infect Dis 222:1816-1825	Y	Y	Y	Y
47356	SRR3343482	UK [England]	2013	Neisseria gonorrhoeae	De Silva et al. 2016 Lancet Infect Dis 16:1295-1303;Cehovin et al. 2020 J Infect Dis 222:1826-1836;Harrison et al. 2020 J Infect Dis 222:1816-1825		Y	Y
47357	SRR3343483	UK [England]	2013	Neisseria gonorrhoeae	De Silva et al. 2016 Lancet Infect Dis 16:1295-1303;Cehovin et al. 2020 J Infect Dis 222:1826-1836;Harrison et al. 2020 J Infect Dis 222:1816-1825	Y	Y	Y
47359	SRR3343485	UK [England]	2013	Neisseria gonorrhoeae	De Silva et al. 2016 Lancet Infect Dis 16:1295-1303;Cehovin et al. 2020 J Infect Dis 222:1826-1836;Harrison et al. 2020 J Infect Dis 222:1816-1825	Y	Y	Y
47361	SRR3343487	UK		Neisseria gonorrhoeae	De Silva et al. 2016 Lancet Infect Dis 16:1295-1303;Cehovin et al. 2020 J Infect Dis 222:1826-1836;Harrison et al. 2020 J Infect Dis 222:1816-1825		Y	Y
47362	SRR3343488	UK [England]	2013	Neisseria gonorrhoeae	De Silva et al. 2016 Lancet Infect Dis 16:1295-1303;Cehovin et al. 2020 J Infect Dis 222:1826-1836;Harrison et al. 2020 J Infect Dis 222:1816-1825		Y	Y
47363	SRR3343489	UK [England]	2013	Neisseria gonorrhoeae	De Silva et al. 2016 Lancet Infect Dis 16:1295-1303;Cehovin et al. 2020 J Infect Dis 222:1826-1836;Harrison et al. 2020 J Infect Dis 222:1816-1825	Y	Y	Y
47364	SRR3343490	UK [England]	2013	Neisseria gonorrhoeae	De Silva et al. 2016 Lancet Infect Dis 16:1295-1303;Cehovin et al. 2020 J Infect Dis 222:1826-1836;Harrison et al. 2020 J Infect Dis 222:1816-1825		Y	Y
47365	SRR3343491	UK [England]	2013	Neisseria gonorrhoeae	De Silva et al. 2016 Lancet Infect Dis 16:1295-1303;Harrison et al. 2020 J Infect Dis 222:1816-1825		Y	Y
47366	SRR3343492	UK [England]	2013	Neisseria gonorrhoeae	De Silva et al. 2016 Lancet Infect Dis 16:1295-1303;Cehovin et al. 2020 J Infect Dis 222:1826-1836;Harrison et al. 2020 J Infect Dis 222:1816-1825		Y	Y
47367	SRR3343493	UK [England]	2013	Neisseria gonorrhoeae	De Silva et al. 2016 Lancet Infect Dis 16:1295-1303;Cehovin et al. 2020 J Infect Dis 222:1826-1836;Harrison et al. 2020 J Infect Dis 222:1816-1825		Y	Y
47368	SRR3343494	UK [England]	2013	Neisseria gonorrhoeae	De Silva et al. 2016 Lancet Infect Dis 16:1295-1303;Cehovin et al. 2020 J Infect Dis 222:1826-1836;Harrison et al. 2020 J Infect Dis 222:1816-1825		Y	Y
47369	SRR3343495	UK [England]	2013	Neisseria gonorrhoeae	De Silva et al. 2016 Lancet Infect Dis 16:1295-1303;Cehovin et al. 2020 J Infect Dis 222:1826-1836;Harrison et al. 2020 J Infect Dis 222:1816-1825	Y	Y	Y	Y
47370	SRR3343496	UK [England]	2013	Neisseria gonorrhoeae	De Silva et al. 2016 Lancet Infect Dis 16:1295-1303;Cehovin et al. 2020 J Infect Dis 222:1826-1836;Harrison et al. 2020 J Infect Dis 222:1816-1825	Y	Y	Y	Y
47371	SRR3343497	UK [England]	2013	Neisseria gonorrhoeae	De Silva et al. 2016 Lancet Infect Dis 16:1295-1303;Cehovin et al. 2020 J Infect Dis 222:1826-1836;Harrison et al. 2020 J Infect Dis 222:1816-1825	Y	Y	Y
47372	SRR3343498	UK [England]	2013	Neisseria gonorrhoeae	De Silva et al. 2016 Lancet Infect Dis 16:1295-1303;Cehovin et al. 2020 J Infect Dis 222:1826-1836;Harrison et al. 2020 J Infect Dis 222:1816-1825		Y	Y
47373	SRR3343499	UK [England]	2013	Neisseria gonorrhoeae	De Silva et al. 2016 Lancet Infect Dis 16:1295-1303;Cehovin et al. 2020 J Infect Dis 222:1826-1836;Harrison et al. 2020 J Infect Dis 222:1816-1825		Y	Y
47374	SRR3343500	UK [England]	2013	Neisseria gonorrhoeae	De Silva et al. 2016 Lancet Infect Dis 16:1295-1303;Cehovin et al. 2020 J Infect Dis 222:1826-1836;Harrison et al. 2020 J Infect Dis 222:1816-1825		Y	Y
47377	SRR3343503	UK [England]	2013	Neisseria gonorrhoeae	De Silva et al. 2016 Lancet Infect Dis 16:1295-1303;Cehovin et al. 2020 J Infect Dis 222:1826-1836;Harrison et al. 2020 J Infect Dis 222:1816-1825	Y	Y	Y	Y
47378	SRR3343504	UK [England]	2013	Neisseria gonorrhoeae	De Silva et al. 2016 Lancet Infect Dis 16:1295-1303;Cehovin et al. 2020 J Infect Dis 222:1826-1836;Harrison et al. 2020 J Infect Dis 222:1816-1825		Y	Y
47380	SRR3343506	UK [England]	2013	Neisseria gonorrhoeae	De Silva et al. 2016 Lancet Infect Dis 16:1295-1303;Cehovin et al. 2020 J Infect Dis 222:1826-1836;Harrison et al. 2020 J Infect Dis 222:1816-1825	Y	Y	Y	Y
47382	SRR3343508	UK [England]	2013	Neisseria gonorrhoeae	De Silva et al. 2016 Lancet Infect Dis 16:1295-1303;Cehovin et al. 2020 J Infect Dis 222:1826-1836;Harrison et al. 2020 J Infect Dis 222:1816-1825	Y	Y	Y
47383	SRR3343509	UK [England]	2013	Neisseria gonorrhoeae	De Silva et al. 2016 Lancet Infect Dis 16:1295-1303;Cehovin et al. 2020 J Infect Dis 222:1826-1836;Harrison et al. 2020 J Infect Dis 222:1816-1825		Y	Y
47384	SRR3343510	UK [England]	2013	Neisseria gonorrhoeae	De Silva et al. 2016 Lancet Infect Dis 16:1295-1303;Cehovin et al. 2020 J Infect Dis 222:1826-1836;Harrison et al. 2020 J Infect Dis 222:1816-1825		Y	Y
47385	SRR3343511	UK [England]	2013	Neisseria gonorrhoeae	De Silva et al. 2016 Lancet Infect Dis 16:1295-1303;Cehovin et al. 2020 J Infect Dis 222:1826-1836;Harrison et al. 2020 J Infect Dis 222:1816-1825	Y	Y	Y
47386	SRR3343512	UK [England]	2013	Neisseria gonorrhoeae	De Silva et al. 2016 Lancet Infect Dis 16:1295-1303;Cehovin et al. 2020 J Infect Dis 222:1826-1836;Harrison et al. 2020 J Infect Dis 222:1816-1825	Y	Y	Y
47387	SRR3343513	UK [England]	2013	Neisseria gonorrhoeae	De Silva et al. 2016 Lancet Infect Dis 16:1295-1303;Cehovin et al. 2020 J Infect Dis 222:1826-1836;Harrison et al. 2020 J Infect Dis 222:1816-1825		Y	Y
47389	SRR3343515	UK [England]	2013	Neisseria gonorrhoeae	De Silva et al. 2016 Lancet Infect Dis 16:1295-1303;Cehovin et al. 2020 J Infect Dis 222:1826-1836;Harrison et al. 2020 J Infect Dis 222:1816-1825		Y	Y
47390	SRR3343516	UK [England]	2013	Neisseria gonorrhoeae	De Silva et al. 2016 Lancet Infect Dis 16:1295-1303;Cehovin et al. 2020 J Infect Dis 222:1826-1836;Harrison et al. 2020 J Infect Dis 222:1816-1825		Y	Y
47391	SRR3343517	UK [England]	2013	Neisseria gonorrhoeae	De Silva et al. 2016 Lancet Infect Dis 16:1295-1303;Cehovin et al. 2020 J Infect Dis 222:1826-1836;Harrison et al. 2020 J Infect Dis 222:1816-1825		Y	Y
47392	SRR3343518	UK [England]	2013	Neisseria gonorrhoeae	De Silva et al. 2016 Lancet Infect Dis 16:1295-1303;Cehovin et al. 2020 J Infect Dis 222:1826-1836;Harrison et al. 2020 J Infect Dis 222:1816-1825	Y	Y	Y
47393	SRR3343519	UK [England]	2013	Neisseria gonorrhoeae	De Silva et al. 2016 Lancet Infect Dis 16:1295-1303;Cehovin et al. 2020 J Infect Dis 222:1826-1836;Harrison et al. 2020 J Infect Dis 222:1816-1825	Y	Y	Y	Y
47394	SRR3343520	UK [England]	2013	Neisseria gonorrhoeae	De Silva et al. 2016 Lancet Infect Dis 16:1295-1303;Cehovin et al. 2020 J Infect Dis 222:1826-1836;Harrison et al. 2020 J Infect Dis 222:1816-1825		Y	Y
47395	SRR3343521	UK [England]	2013	Neisseria gonorrhoeae	De Silva et al. 2016 Lancet Infect Dis 16:1295-1303;Cehovin et al. 2020 J Infect Dis 222:1826-1836;Harrison et al. 2020 J Infect Dis 222:1816-1825		Y	Y
47397	SRR3343523	UK [England]	2013	Neisseria gonorrhoeae	De Silva et al. 2016 Lancet Infect Dis 16:1295-1303;Cehovin et al. 2020 J Infect Dis 222:1826-1836;Harrison et al. 2020 J Infect Dis 222:1816-1825		Y	Y
47398	SRR3343524	UK [England]	2012	Neisseria gonorrhoeae	De Silva et al. 2016 Lancet Infect Dis 16:1295-1303;Cehovin et al. 2020 J Infect Dis 222:1826-1836;Harrison et al. 2020 J Infect Dis 222:1816-1825		Y	Y
47399	SRR3343525	UK [England]	2013	Neisseria gonorrhoeae	De Silva et al. 2016 Lancet Infect Dis 16:1295-1303;Cehovin et al. 2020 J Infect Dis 222:1826-1836;Harrison et al. 2020 J Infect Dis 222:1816-1825	Y	Y	Y
47400	SRR3343526	UK [Wales]	2006	Neisseria gonorrhoeae	De Silva et al. 2016 Lancet Infect Dis 16:1295-1303;Cehovin et al. 2020 J Infect Dis 222:1826-1836	Y	Y	Y	Y
47401	SRR3343527	UK [England]	2013	Neisseria gonorrhoeae	De Silva et al. 2016 Lancet Infect Dis 16:1295-1303;Cehovin et al. 2020 J Infect Dis 222:1826-1836;Harrison et al. 2020 J Infect Dis 222:1816-1825	Y	Y	Y
47402	SRR3343528	UK [Wales]	2006	Neisseria gonorrhoeae	De Silva et al. 2016 Lancet Infect Dis 16:1295-1303;Cehovin et al. 2020 J Infect Dis 222:1826-1836;Harrison et al. 2020 J Infect Dis 222:1816-1825		Y	Y
47403	SRR3343529	UK [England]	2013	Neisseria gonorrhoeae	De Silva et al. 2016 Lancet Infect Dis 16:1295-1303;Cehovin et al. 2020 J Infect Dis 222:1826-1836;Harrison et al. 2020 J Infect Dis 222:1816-1825		Y	Y
47404	SRR3343530	UK [England]	2013	Neisseria gonorrhoeae	De Silva et al. 2016 Lancet Infect Dis 16:1295-1303;Cehovin et al. 2020 J Infect Dis 222:1826-1836;Harrison et al. 2020 J Infect Dis 222:1816-1825		Y	Y
47405	SRR3343531	UK [England]	2013	Neisseria gonorrhoeae	De Silva et al. 2016 Lancet Infect Dis 16:1295-1303;Cehovin et al. 2020 J Infect Dis 222:1826-1836;Harrison et al. 2020 J Infect Dis 222:1816-1825	Y	Y	Y
47408	SRR3343534	UK [England]	2013	Neisseria gonorrhoeae	De Silva et al. 2016 Lancet Infect Dis 16:1295-1303;Cehovin et al. 2020 J Infect Dis 222:1826-1836;Harrison et al. 2020 J Infect Dis 222:1816-1825		Y	Y
47409	SRR3343535	UK [England]	2013	Neisseria gonorrhoeae	De Silva et al. 2016 Lancet Infect Dis 16:1295-1303;Cehovin et al. 2020 J Infect Dis 222:1826-1836;Harrison et al. 2020 J Infect Dis 222:1816-1825		Y	Y
47410	SRR3343536	UK [England]	2013	Neisseria gonorrhoeae	De Silva et al. 2016 Lancet Infect Dis 16:1295-1303;Cehovin et al. 2020 J Infect Dis 222:1826-1836;Harrison et al. 2020 J Infect Dis 222:1816-1825	Y	Y	Y
47411	SRR3343537	UK [England]	2013	Neisseria gonorrhoeae	De Silva et al. 2016 Lancet Infect Dis 16:1295-1303;Cehovin et al. 2020 J Infect Dis 222:1826-1836;Harrison et al. 2020 J Infect Dis 222:1816-1825		Y	Y
47412	SRR3343538	UK [England]	2013	Neisseria gonorrhoeae	De Silva et al. 2016 Lancet Infect Dis 16:1295-1303;Cehovin et al. 2020 J Infect Dis 222:1826-1836;Harrison et al. 2020 J Infect Dis 222:1816-1825		Y	Y
47413	SRR3343539	UK [England]	2013	Neisseria gonorrhoeae	De Silva et al. 2016 Lancet Infect Dis 16:1295-1303;Cehovin et al. 2020 J Infect Dis 222:1826-1836;Harrison et al. 2020 J Infect Dis 222:1816-1825	Y	Y	Y
47414	SRR3343540	UK [Wales]	2005	Neisseria gonorrhoeae	De Silva et al. 2016 Lancet Infect Dis 16:1295-1303;Cehovin et al. 2020 J Infect Dis 222:1826-1836		Y	Y
47415	SRR3343541	UK [England]	2013	Neisseria gonorrhoeae	De Silva et al. 2016 Lancet Infect Dis 16:1295-1303;Cehovin et al. 2020 J Infect Dis 222:1826-1836;Harrison et al. 2020 J Infect Dis 222:1816-1825		Y	Y
47416	SRR3343542	UK [England]	2013	Neisseria gonorrhoeae	De Silva et al. 2016 Lancet Infect Dis 16:1295-1303;Cehovin et al. 2020 J Infect Dis 222:1826-1836;Harrison et al. 2020 J Infect Dis 222:1816-1825	Y	Y	Y
47417	SRR3343543	UK [England]	2012	Neisseria gonorrhoeae	De Silva et al. 2016 Lancet Infect Dis 16:1295-1303;Cehovin et al. 2020 J Infect Dis 222:1826-1836;Harrison et al. 2020 J Infect Dis 222:1816-1825	Y	Y	Y
47418	SRR3343544	UK [England]	2013	Neisseria gonorrhoeae	De Silva et al. 2016 Lancet Infect Dis 16:1295-1303;Cehovin et al. 2020 J Infect Dis 222:1826-1836;Harrison et al. 2020 J Infect Dis 222:1816-1825	Y	Y	Y
47420	SRR3343546	UK [England]	2013	Neisseria gonorrhoeae	De Silva et al. 2016 Lancet Infect Dis 16:1295-1303;Cehovin et al. 2020 J Infect Dis 222:1826-1836;Harrison et al. 2020 J Infect Dis 222:1816-1825	Y	Y	Y
47421	SRR3343547	UK [England]	2013	Neisseria gonorrhoeae	De Silva et al. 2016 Lancet Infect Dis 16:1295-1303;Cehovin et al. 2020 J Infect Dis 222:1826-1836;Harrison et al. 2020 J Infect Dis 222:1816-1825	Y	Y	Y
47423	SRR3343549	UK		Neisseria gonorrhoeae	De Silva et al. 2016 Lancet Infect Dis 16:1295-1303;Cehovin et al. 2020 J Infect Dis 222:1826-1836;Harrison et al. 2020 J Infect Dis 222:1816-1825		Y	Y
47424	SRR3343550	UK [England]	2013	Neisseria gonorrhoeae	De Silva et al. 2016 Lancet Infect Dis 16:1295-1303;Cehovin et al. 2020 J Infect Dis 222:1826-1836;Harrison et al. 2020 J Infect Dis 222:1816-1825	Y	Y	Y	Y
47425	SRR3343551	UK [England]	2013	Neisseria gonorrhoeae	De Silva et al. 2016 Lancet Infect Dis 16:1295-1303;Cehovin et al. 2020 J Infect Dis 222:1826-1836;Harrison et al. 2020 J Infect Dis 222:1816-1825	Y	Y	Y	Y
47426	SRR3343552	UK		Neisseria gonorrhoeae	De Silva et al. 2016 Lancet Infect Dis 16:1295-1303;Cehovin et al. 2020 J Infect Dis 222:1826-1836;Harrison et al. 2020 J Infect Dis 222:1816-1825		Y	Y
47427	SRR3343553	UK [England]	2013	Neisseria gonorrhoeae	De Silva et al. 2016 Lancet Infect Dis 16:1295-1303;Cehovin et al. 2020 J Infect Dis 222:1826-1836;Harrison et al. 2020 J Infect Dis 222:1816-1825		Y	Y
47428	SRR3343554	UK [England]	2013	Neisseria gonorrhoeae	De Silva et al. 2016 Lancet Infect Dis 16:1295-1303;Cehovin et al. 2020 J Infect Dis 222:1826-1836;Harrison et al. 2020 J Infect Dis 222:1816-1825	Y	Y	Y
47429	SRR3343555	UK [England]	2013	Neisseria gonorrhoeae	De Silva et al. 2016 Lancet Infect Dis 16:1295-1303;Cehovin et al. 2020 J Infect Dis 222:1826-1836;Harrison et al. 2020 J Infect Dis 222:1816-1825	Y	Y	Y	Y
47431	SRR3343557	UK [England]	2013	Neisseria gonorrhoeae	De Silva et al. 2016 Lancet Infect Dis 16:1295-1303;Cehovin et al. 2020 J Infect Dis 222:1826-1836;Harrison et al. 2020 J Infect Dis 222:1816-1825		Y	Y
47432	SRR3343558	UK [England]	2013	Neisseria gonorrhoeae	De Silva et al. 2016 Lancet Infect Dis 16:1295-1303;Cehovin et al. 2020 J Infect Dis 222:1826-1836;Harrison et al. 2020 J Infect Dis 222:1816-1825	Y	Y	Y	Y
47434	SRR3343560	UK [England]	2012	Neisseria gonorrhoeae	De Silva et al. 2016 Lancet Infect Dis 16:1295-1303;Cehovin et al. 2020 J Infect Dis 222:1826-1836;Harrison et al. 2020 J Infect Dis 222:1816-1825		Y	Y
47435	SRR3343561	UK [England]	2013	Neisseria gonorrhoeae	De Silva et al. 2016 Lancet Infect Dis 16:1295-1303;Cehovin et al. 2020 J Infect Dis 222:1826-1836;Harrison et al. 2020 J Infect Dis 222:1816-1825	Y	Y	Y
47436	SRR3343562	UK [England]	2013	Neisseria gonorrhoeae	De Silva et al. 2016 Lancet Infect Dis 16:1295-1303;Cehovin et al. 2020 J Infect Dis 222:1826-1836;Harrison et al. 2020 J Infect Dis 222:1816-1825		Y	Y
47437	SRR3343563	UK [England]	2013	Neisseria gonorrhoeae	De Silva et al. 2016 Lancet Infect Dis 16:1295-1303;Cehovin et al. 2020 J Infect Dis 222:1826-1836;Harrison et al. 2020 J Infect Dis 222:1816-1825		Y	Y
47438	SRR3343564	UK [England]	2013	Neisseria gonorrhoeae	De Silva et al. 2016 Lancet Infect Dis 16:1295-1303;Cehovin et al. 2020 J Infect Dis 222:1826-1836;Harrison et al. 2020 J Infect Dis 222:1816-1825	Y	Y	Y
47439	SRR3343565	UK [England]	2013	Neisseria gonorrhoeae	De Silva et al. 2016 Lancet Infect Dis 16:1295-1303;Cehovin et al. 2020 J Infect Dis 222:1826-1836;Harrison et al. 2020 J Infect Dis 222:1816-1825	Y	Y	Y
47440	SRR3343566	UK [England]	2013	Neisseria gonorrhoeae	De Silva et al. 2016 Lancet Infect Dis 16:1295-1303;Cehovin et al. 2020 J Infect Dis 222:1826-1836;Harrison et al. 2020 J Infect Dis 222:1816-1825		Y	Y
47441	SRR3343567	UK [England]	2012	Neisseria gonorrhoeae	De Silva et al. 2016 Lancet Infect Dis 16:1295-1303;Cehovin et al. 2020 J Infect Dis 222:1826-1836;Harrison et al. 2020 J Infect Dis 222:1816-1825		Y	Y
47442	SRR3343568	UK [England]	2013	Neisseria gonorrhoeae	De Silva et al. 2016 Lancet Infect Dis 16:1295-1303;Cehovin et al. 2020 J Infect Dis 222:1826-1836;Harrison et al. 2020 J Infect Dis 222:1816-1825	Y	Y	Y
47443	SRR3343569	UK [England]	2013	Neisseria gonorrhoeae	De Silva et al. 2016 Lancet Infect Dis 16:1295-1303;Cehovin et al. 2020 J Infect Dis 222:1826-1836;Harrison et al. 2020 J Infect Dis 222:1816-1825	Y	Y	Y
47444	SRR3343570	UK [England]	2013	Neisseria gonorrhoeae	De Silva et al. 2016 Lancet Infect Dis 16:1295-1303;Cehovin et al. 2020 J Infect Dis 222:1826-1836;Harrison et al. 2020 J Infect Dis 222:1816-1825		Y	Y
47445	SRR3343571	UK [England]	2013	Neisseria gonorrhoeae	De Silva et al. 2016 Lancet Infect Dis 16:1295-1303;Cehovin et al. 2020 J Infect Dis 222:1826-1836		Y	Y
47446	SRR3343572	UK [England]	2013	Neisseria gonorrhoeae	De Silva et al. 2016 Lancet Infect Dis 16:1295-1303;Cehovin et al. 2020 J Infect Dis 222:1826-1836;Harrison et al. 2020 J Infect Dis 222:1816-1825		Y	Y
47448	SRR3343575	UK [England]	2013	Neisseria gonorrhoeae	De Silva et al. 2016 Lancet Infect Dis 16:1295-1303;Cehovin et al. 2020 J Infect Dis 222:1826-1836;Harrison et al. 2020 J Infect Dis 222:1816-1825	Y	Y	Y	Y
47449	SRR3343576	UK [England]	2013	Neisseria gonorrhoeae	De Silva et al. 2016 Lancet Infect Dis 16:1295-1303;Cehovin et al. 2020 J Infect Dis 222:1826-1836;Harrison et al. 2020 J Infect Dis 222:1816-1825	Y	Y	Y
47450	SRR3343577	UK [England]	2013	Neisseria gonorrhoeae	De Silva et al. 2016 Lancet Infect Dis 16:1295-1303;Cehovin et al. 2020 J Infect Dis 222:1826-1836;Harrison et al. 2020 J Infect Dis 222:1816-1825	Y	Y	Y	Y
47451	SRR3343578	UK [England]	2013	Neisseria gonorrhoeae	De Silva et al. 2016 Lancet Infect Dis 16:1295-1303;Cehovin et al. 2020 J Infect Dis 222:1826-1836;Harrison et al. 2020 J Infect Dis 222:1816-1825	Y	Y	Y	Y
47452	SRR3343579	UK [England]	2013	Neisseria gonorrhoeae	De Silva et al. 2016 Lancet Infect Dis 16:1295-1303;Cehovin et al. 2020 J Infect Dis 222:1826-1836;Harrison et al. 2020 J Infect Dis 222:1816-1825		Y	Y
47453	SRR3343580	UK [England]	2013	Neisseria gonorrhoeae	De Silva et al. 2016 Lancet Infect Dis 16:1295-1303;Cehovin et al. 2020 J Infect Dis 222:1826-1836;Harrison et al. 2020 J Infect Dis 222:1816-1825	Y	Y	Y
47454	SRR3343581	UK [England]	2013	Neisseria gonorrhoeae	De Silva et al. 2016 Lancet Infect Dis 16:1295-1303;Cehovin et al. 2020 J Infect Dis 222:1826-1836;Harrison et al. 2020 J Infect Dis 222:1816-1825	Y	Y	Y
47455	SRR3343582	UK [England]	2013	Neisseria gonorrhoeae	De Silva et al. 2016 Lancet Infect Dis 16:1295-1303;Cehovin et al. 2020 J Infect Dis 222:1826-1836;Harrison et al. 2020 J Infect Dis 222:1816-1825		Y	Y
47457	SRR3343584	UK		Neisseria gonorrhoeae	De Silva et al. 2016 Lancet Infect Dis 16:1295-1303;Cehovin et al. 2020 J Infect Dis 222:1826-1836;Harrison et al. 2020 J Infect Dis 222:1816-1825		Y	Y
47458	SRR3343585	UK [England]	2013	Neisseria gonorrhoeae	De Silva et al. 2016 Lancet Infect Dis 16:1295-1303;Cehovin et al. 2020 J Infect Dis 222:1826-1836;Harrison et al. 2020 J Infect Dis 222:1816-1825		Y	Y
47460	SRR3343587	UK [England]	2013	Neisseria gonorrhoeae	De Silva et al. 2016 Lancet Infect Dis 16:1295-1303;Cehovin et al. 2020 J Infect Dis 222:1826-1836;Harrison et al. 2020 J Infect Dis 222:1816-1825	Y	Y	Y
47461	SRR3343588	UK [England]	2013	Neisseria gonorrhoeae	De Silva et al. 2016 Lancet Infect Dis 16:1295-1303;Cehovin et al. 2020 J Infect Dis 222:1826-1836;Harrison et al. 2020 J Infect Dis 222:1816-1825		Y	Y
47462	SRR3343589	UK [England]	2013	Neisseria gonorrhoeae	De Silva et al. 2016 Lancet Infect Dis 16:1295-1303;Cehovin et al. 2020 J Infect Dis 222:1826-1836;Harrison et al. 2020 J Infect Dis 222:1816-1825	Y	Y	Y
47464	SRR3343591	UK [England]	2013	Neisseria gonorrhoeae	De Silva et al. 2016 Lancet Infect Dis 16:1295-1303;Cehovin et al. 2020 J Infect Dis 222:1826-1836;Harrison et al. 2020 J Infect Dis 222:1816-1825		Y	Y
47465	SRR3343592	UK [England]	2013	Neisseria gonorrhoeae	De Silva et al. 2016 Lancet Infect Dis 16:1295-1303;Cehovin et al. 2020 J Infect Dis 222:1826-1836;Harrison et al. 2020 J Infect Dis 222:1816-1825		Y	Y
47468	SRR3343595	UK [England]	2013	Neisseria gonorrhoeae	De Silva et al. 2016 Lancet Infect Dis 16:1295-1303;Cehovin et al. 2020 J Infect Dis 222:1826-1836;Harrison et al. 2020 J Infect Dis 222:1816-1825		Y	Y
47469	SRR3343596	UK [England]	2013	Neisseria gonorrhoeae	De Silva et al. 2016 Lancet Infect Dis 16:1295-1303;Cehovin et al. 2020 J Infect Dis 222:1826-1836;Harrison et al. 2020 J Infect Dis 222:1816-1825		Y	Y
47470	SRR3343597	UK [England]	2013	Neisseria gonorrhoeae	De Silva et al. 2016 Lancet Infect Dis 16:1295-1303;Cehovin et al. 2020 J Infect Dis 222:1826-1836;Harrison et al. 2020 J Infect Dis 222:1816-1825	Y	Y	Y
47471	SRR3343598	UK [England]	2013	Neisseria gonorrhoeae	De Silva et al. 2016 Lancet Infect Dis 16:1295-1303;Cehovin et al. 2020 J Infect Dis 222:1826-1836;Harrison et al. 2020 J Infect Dis 222:1816-1825		Y	Y
47472	SRR3343599	UK [England]	2013	Neisseria gonorrhoeae	De Silva et al. 2016 Lancet Infect Dis 16:1295-1303;Cehovin et al. 2020 J Infect Dis 222:1826-1836;Harrison et al. 2020 J Infect Dis 222:1816-1825		Y	Y
47474	SRR3343601	UK [England]	2013	Neisseria gonorrhoeae	De Silva et al. 2016 Lancet Infect Dis 16:1295-1303;Cehovin et al. 2020 J Infect Dis 222:1826-1836;Harrison et al. 2020 J Infect Dis 222:1816-1825	Y	Y	Y	Y
47475	SRR3343602	UK [Wales]	2006	Neisseria gonorrhoeae	De Silva et al. 2016 Lancet Infect Dis 16:1295-1303;Cehovin et al. 2020 J Infect Dis 222:1826-1836
47478	SRR3343605	UK [England]	2013	Neisseria gonorrhoeae	De Silva et al. 2016 Lancet Infect Dis 16:1295-1303;Cehovin et al. 2020 J Infect Dis 222:1826-1836;Harrison et al. 2020 J Infect Dis 222:1816-1825	Y	Y	Y
47479	SRR3343606	UK [England]	2013	Neisseria gonorrhoeae	De Silva et al. 2016 Lancet Infect Dis 16:1295-1303;Cehovin et al. 2020 J Infect Dis 222:1826-1836;Harrison et al. 2020 J Infect Dis 222:1816-1825		Y	Y
47480	SRR3343607	UK [England]	2013	Neisseria gonorrhoeae	De Silva et al. 2016 Lancet Infect Dis 16:1295-1303;Cehovin et al. 2020 J Infect Dis 222:1826-1836;Harrison et al. 2020 J Infect Dis 222:1816-1825		Y	Y
47482	SRR3343609	UK [England]	2013	Neisseria gonorrhoeae	De Silva et al. 2016 Lancet Infect Dis 16:1295-1303;Cehovin et al. 2020 J Infect Dis 222:1826-1836;Harrison et al. 2020 J Infect Dis 222:1816-1825		Y	Y
47483	SRR3343610	UK [England]	2013	Neisseria gonorrhoeae	De Silva et al. 2016 Lancet Infect Dis 16:1295-1303;Cehovin et al. 2020 J Infect Dis 222:1826-1836;Harrison et al. 2020 J Infect Dis 222:1816-1825	Y	Y	Y
47484	SRR3343612	UK [England]	2013	Neisseria gonorrhoeae	De Silva et al. 2016 Lancet Infect Dis 16:1295-1303;Cehovin et al. 2020 J Infect Dis 222:1826-1836;Harrison et al. 2020 J Infect Dis 222:1816-1825	Y	Y	Y	Y
47485	SRR3343613	UK [England]	2013	Neisseria gonorrhoeae	De Silva et al. 2016 Lancet Infect Dis 16:1295-1303;Cehovin et al. 2020 J Infect Dis 222:1826-1836;Harrison et al. 2020 J Infect Dis 222:1816-1825		Y	Y
47486	SRR3343614	UK [England]	2013	Neisseria gonorrhoeae	De Silva et al. 2016 Lancet Infect Dis 16:1295-1303;Cehovin et al. 2020 J Infect Dis 222:1826-1836;Harrison et al. 2020 J Infect Dis 222:1816-1825		Y	Y
47488	SRR3343616	UK [England]	2013	Neisseria gonorrhoeae	De Silva et al. 2016 Lancet Infect Dis 16:1295-1303;Cehovin et al. 2020 J Infect Dis 222:1826-1836;Harrison et al. 2020 J Infect Dis 222:1816-1825		Y	Y
47489	SRR3343617	UK [England]	2013	Neisseria gonorrhoeae	De Silva et al. 2016 Lancet Infect Dis 16:1295-1303;Cehovin et al. 2020 J Infect Dis 222:1826-1836;Harrison et al. 2020 J Infect Dis 222:1816-1825		Y	Y
47490	SRR3343618	UK [England]	2013	Neisseria gonorrhoeae	De Silva et al. 2016 Lancet Infect Dis 16:1295-1303;Cehovin et al. 2020 J Infect Dis 222:1826-1836;Harrison et al. 2020 J Infect Dis 222:1816-1825	Y	Y	Y	Y
47491	SRR3343619	UK [Wales]	2005	Neisseria gonorrhoeae	De Silva et al. 2016 Lancet Infect Dis 16:1295-1303;Cehovin et al. 2020 J Infect Dis 222:1826-1836;Harrison et al. 2020 J Infect Dis 222:1816-1825		Y	Y
47493	SRR3343621	UK [England]	2013	Neisseria gonorrhoeae	De Silva et al. 2016 Lancet Infect Dis 16:1295-1303;Cehovin et al. 2020 J Infect Dis 222:1826-1836;Harrison et al. 2020 J Infect Dis 222:1816-1825		Y	Y
47494	SRR3343622	UK [England]	2013	Neisseria gonorrhoeae	De Silva et al. 2016 Lancet Infect Dis 16:1295-1303;Cehovin et al. 2020 J Infect Dis 222:1826-1836;Harrison et al. 2020 J Infect Dis 222:1816-1825		Y	Y
47495	SRR3343623	UK [England]	2013	Neisseria gonorrhoeae	De Silva et al. 2016 Lancet Infect Dis 16:1295-1303;Cehovin et al. 2020 J Infect Dis 222:1826-1836;Harrison et al. 2020 J Infect Dis 222:1816-1825	Y	Y	Y
47496	SRR3343625	UK [England]	2013	Neisseria gonorrhoeae	De Silva et al. 2016 Lancet Infect Dis 16:1295-1303;Cehovin et al. 2020 J Infect Dis 222:1826-1836;Harrison et al. 2020 J Infect Dis 222:1816-1825	Y	Y	Y
47497	SRR3343626	UK		Neisseria gonorrhoeae	De Silva et al. 2016 Lancet Infect Dis 16:1295-1303;Cehovin et al. 2020 J Infect Dis 222:1826-1836;Harrison et al. 2020 J Infect Dis 222:1816-1825		Y	Y
47498	SRR3343627	UK [Wales]	2006	Neisseria gonorrhoeae	De Silva et al. 2016 Lancet Infect Dis 16:1295-1303;Cehovin et al. 2020 J Infect Dis 222:1826-1836;Harrison et al. 2020 J Infect Dis 222:1816-1825		Y	Y
47499	SRR3343628	UK [England]	2013	Neisseria gonorrhoeae	De Silva et al. 2016 Lancet Infect Dis 16:1295-1303;Cehovin et al. 2020 J Infect Dis 222:1826-1836;Harrison et al. 2020 J Infect Dis 222:1816-1825		Y	Y
47501	SRR3343630	UK [England]	2013	Neisseria gonorrhoeae	De Silva et al. 2016 Lancet Infect Dis 16:1295-1303;Cehovin et al. 2020 J Infect Dis 222:1826-1836;Harrison et al. 2020 J Infect Dis 222:1816-1825	Y	Y	Y	Y
47503	SRR3343632	UK [England]	2013	Neisseria gonorrhoeae	De Silva et al. 2016 Lancet Infect Dis 16:1295-1303;Cehovin et al. 2020 J Infect Dis 222:1826-1836;Harrison et al. 2020 J Infect Dis 222:1816-1825		Y	Y
47504	SRR3343633	UK [England]	2013	Neisseria gonorrhoeae	De Silva et al. 2016 Lancet Infect Dis 16:1295-1303;Cehovin et al. 2020 J Infect Dis 222:1826-1836;Harrison et al. 2020 J Infect Dis 222:1816-1825		Y	Y
47505	SRR3343635	UK [England]	2013	Neisseria gonorrhoeae	De Silva et al. 2016 Lancet Infect Dis 16:1295-1303;Cehovin et al. 2020 J Infect Dis 222:1826-1836;Harrison et al. 2020 J Infect Dis 222:1816-1825	Y	Y	Y
47506	SRR3343636	UK [England]	2013	Neisseria gonorrhoeae	De Silva et al. 2016 Lancet Infect Dis 16:1295-1303;Cehovin et al. 2020 J Infect Dis 222:1826-1836;Harrison et al. 2020 J Infect Dis 222:1816-1825	Y	Y	Y
47507	SRR3343638	UK [England]	2013	Neisseria gonorrhoeae	De Silva et al. 2016 Lancet Infect Dis 16:1295-1303;Cehovin et al. 2020 J Infect Dis 222:1826-1836;Harrison et al. 2020 J Infect Dis 222:1816-1825		Y	Y
47508	SRR3343639	UK [England]	2013	Neisseria gonorrhoeae	De Silva et al. 2016 Lancet Infect Dis 16:1295-1303;Cehovin et al. 2020 J Infect Dis 222:1826-1836;Harrison et al. 2020 J Infect Dis 222:1816-1825		Y	Y
47509	SRR3343640	UK [England]	2013	Neisseria gonorrhoeae	De Silva et al. 2016 Lancet Infect Dis 16:1295-1303;Cehovin et al. 2020 J Infect Dis 222:1826-1836;Harrison et al. 2020 J Infect Dis 222:1816-1825	Y	Y	Y
47510	SRR3343641	UK [England]	2013	Neisseria gonorrhoeae	De Silva et al. 2016 Lancet Infect Dis 16:1295-1303;Cehovin et al. 2020 J Infect Dis 222:1826-1836;Harrison et al. 2020 J Infect Dis 222:1816-1825		Y	Y
47512	SRR3343643	UK [England]	2013	Neisseria gonorrhoeae	De Silva et al. 2016 Lancet Infect Dis 16:1295-1303;Cehovin et al. 2020 J Infect Dis 222:1826-1836;Harrison et al. 2020 J Infect Dis 222:1816-1825		Y	Y
47516	SRR3343648	UK [England]	2013	Neisseria gonorrhoeae	De Silva et al. 2016 Lancet Infect Dis 16:1295-1303;Cehovin et al. 2020 J Infect Dis 222:1826-1836;Harrison et al. 2020 J Infect Dis 222:1816-1825		Y	Y
47517	SRR3343649	UK [England]	2013	Neisseria gonorrhoeae	De Silva et al. 2016 Lancet Infect Dis 16:1295-1303;Cehovin et al. 2020 J Infect Dis 222:1826-1836;Harrison et al. 2020 J Infect Dis 222:1816-1825		Y	Y
47518	SRR3343650	UK		Neisseria gonorrhoeae	De Silva et al. 2016 Lancet Infect Dis 16:1295-1303;Cehovin et al. 2020 J Infect Dis 222:1826-1836;Harrison et al. 2020 J Infect Dis 222:1816-1825		Y	Y
47519	SRR3343651	UK [England]	2013	Neisseria gonorrhoeae	De Silva et al. 2016 Lancet Infect Dis 16:1295-1303;Cehovin et al. 2020 J Infect Dis 222:1826-1836;Harrison et al. 2020 J Infect Dis 222:1816-1825		Y	Y
47520	SRR3343653	UK [Wales]	2005	Neisseria gonorrhoeae	De Silva et al. 2016 Lancet Infect Dis 16:1295-1303;Cehovin et al. 2020 J Infect Dis 222:1826-1836;Harrison et al. 2020 J Infect Dis 222:1816-1825		Y	Y
47521	SRR3343654	UK [England]	2013	Neisseria gonorrhoeae	De Silva et al. 2016 Lancet Infect Dis 16:1295-1303;Cehovin et al. 2020 J Infect Dis 222:1826-1836;Harrison et al. 2020 J Infect Dis 222:1816-1825		Y	Y
47522	SRR3343655	UK [England]	2013	Neisseria gonorrhoeae	De Silva et al. 2016 Lancet Infect Dis 16:1295-1303;Cehovin et al. 2020 J Infect Dis 222:1826-1836;Harrison et al. 2020 J Infect Dis 222:1816-1825		Y	Y
47524	SRR3343657	UK [England]	2013	Neisseria gonorrhoeae	De Silva et al. 2016 Lancet Infect Dis 16:1295-1303;Cehovin et al. 2020 J Infect Dis 222:1826-1836;Harrison et al. 2020 J Infect Dis 222:1816-1825	Y	Y	Y	Y
47525	SRR3343659	UK [England]	2013	Neisseria gonorrhoeae	De Silva et al. 2016 Lancet Infect Dis 16:1295-1303;Cehovin et al. 2020 J Infect Dis 222:1826-1836;Harrison et al. 2020 J Infect Dis 222:1816-1825	Y	Y	Y
47526	SRR3343660	UK [Wales]	2006	Neisseria gonorrhoeae	De Silva et al. 2016 Lancet Infect Dis 16:1295-1303;Cehovin et al. 2020 J Infect Dis 222:1826-1836		Y	Y
47527	SRR3343661	UK [England]	2013	Neisseria gonorrhoeae	De Silva et al. 2016 Lancet Infect Dis 16:1295-1303;Cehovin et al. 2020 J Infect Dis 222:1826-1836;Harrison et al. 2020 J Infect Dis 222:1816-1825		Y	Y
47528	SRR3343662	UK [England]	2013	Neisseria gonorrhoeae	De Silva et al. 2016 Lancet Infect Dis 16:1295-1303;Cehovin et al. 2020 J Infect Dis 222:1826-1836;Harrison et al. 2020 J Infect Dis 222:1816-1825		Y	Y
47529	SRR3343663	UK [England]	2013	Neisseria gonorrhoeae	De Silva et al. 2016 Lancet Infect Dis 16:1295-1303;Cehovin et al. 2020 J Infect Dis 222:1826-1836;Harrison et al. 2020 J Infect Dis 222:1816-1825		Y	Y
47530	SRR3343664	UK [England]	2013	Neisseria gonorrhoeae	De Silva et al. 2016 Lancet Infect Dis 16:1295-1303;Cehovin et al. 2020 J Infect Dis 222:1826-1836;Harrison et al. 2020 J Infect Dis 222:1816-1825	Y	Y	Y
47531	SRR3343665	UK [England]	2013	Neisseria gonorrhoeae	De Silva et al. 2016 Lancet Infect Dis 16:1295-1303;Cehovin et al. 2020 J Infect Dis 222:1826-1836;Harrison et al. 2020 J Infect Dis 222:1816-1825	Y	Y	Y
47532	SRR3343666	UK [England]	2012	Neisseria gonorrhoeae	De Silva et al. 2016 Lancet Infect Dis 16:1295-1303;Cehovin et al. 2020 J Infect Dis 222:1826-1836;Harrison et al. 2020 J Infect Dis 222:1816-1825	Y	Y	Y
47533	SRR3343667	UK		Neisseria gonorrhoeae	De Silva et al. 2016 Lancet Infect Dis 16:1295-1303;Cehovin et al. 2020 J Infect Dis 222:1826-1836;Harrison et al. 2020 J Infect Dis 222:1816-1825		Y	Y
47534	SRR3343669	UK [England]	2013	Neisseria gonorrhoeae	De Silva et al. 2016 Lancet Infect Dis 16:1295-1303;Cehovin et al. 2020 J Infect Dis 222:1826-1836;Harrison et al. 2020 J Infect Dis 222:1816-1825	Y	Y	Y	Y
47535	SRR3343670	UK [England]	2013	Neisseria gonorrhoeae	De Silva et al. 2016 Lancet Infect Dis 16:1295-1303;Cehovin et al. 2020 J Infect Dis 222:1826-1836;Harrison et al. 2020 J Infect Dis 222:1816-1825		Y	Y
47536	SRR3343671	UK [England]	2013	Neisseria gonorrhoeae	De Silva et al. 2016 Lancet Infect Dis 16:1295-1303;Cehovin et al. 2020 J Infect Dis 222:1826-1836;Harrison et al. 2020 J Infect Dis 222:1816-1825		Y	Y
47537	SRR3343672	UK [England]	2013	Neisseria gonorrhoeae	De Silva et al. 2016 Lancet Infect Dis 16:1295-1303;Cehovin et al. 2020 J Infect Dis 222:1826-1836;Harrison et al. 2020 J Infect Dis 222:1816-1825	Y	Y	Y
47538	SRR3343673	UK [England]	2013	Neisseria gonorrhoeae	De Silva et al. 2016 Lancet Infect Dis 16:1295-1303;Cehovin et al. 2020 J Infect Dis 222:1826-1836;Harrison et al. 2020 J Infect Dis 222:1816-1825		Y	Y
47539	SRR3343674	UK [England]	2013	Neisseria gonorrhoeae	De Silva et al. 2016 Lancet Infect Dis 16:1295-1303;Cehovin et al. 2020 J Infect Dis 222:1826-1836;Harrison et al. 2020 J Infect Dis 222:1816-1825		Y	Y
47540	SRR3343675	UK [England]	2013	Neisseria gonorrhoeae	De Silva et al. 2016 Lancet Infect Dis 16:1295-1303;Cehovin et al. 2020 J Infect Dis 222:1826-1836;Harrison et al. 2020 J Infect Dis 222:1816-1825		Y	Y
47541	SRR3343676	UK [England]	2012	Neisseria gonorrhoeae	De Silva et al. 2016 Lancet Infect Dis 16:1295-1303;Cehovin et al. 2020 J Infect Dis 222:1826-1836;Harrison et al. 2020 J Infect Dis 222:1816-1825		Y	Y
47542	SRR3343678	UK [England]	2013	Neisseria gonorrhoeae	De Silva et al. 2016 Lancet Infect Dis 16:1295-1303;Cehovin et al. 2020 J Infect Dis 222:1826-1836;Harrison et al. 2020 J Infect Dis 222:1816-1825	Y	Y	Y	Y
47543	SRR3343679	UK [England]	2013	Neisseria gonorrhoeae	De Silva et al. 2016 Lancet Infect Dis 16:1295-1303;Cehovin et al. 2020 J Infect Dis 222:1826-1836;Harrison et al. 2020 J Infect Dis 222:1816-1825	Y	Y	Y
47544	SRR3343680	UK [England]	2013	Neisseria gonorrhoeae	De Silva et al. 2016 Lancet Infect Dis 16:1295-1303;Cehovin et al. 2020 J Infect Dis 222:1826-1836;Harrison et al. 2020 J Infect Dis 222:1816-1825	Y	Y	Y
47545	SRR3343681	UK [England]	2013	Neisseria gonorrhoeae	De Silva et al. 2016 Lancet Infect Dis 16:1295-1303;Cehovin et al. 2020 J Infect Dis 222:1826-1836;Harrison et al. 2020 J Infect Dis 222:1816-1825		Y	Y
47547	SRR3349137	UK [England]	2013	Neisseria gonorrhoeae	De Silva et al. 2016 Lancet Infect Dis 16:1295-1303;Cehovin et al. 2020 J Infect Dis 222:1826-1836;Harrison et al. 2020 J Infect Dis 222:1816-1825	Y	Y	Y
47548	SRR3349138	UK [England]	2013	Neisseria gonorrhoeae	De Silva et al. 2016 Lancet Infect Dis 16:1295-1303;Cehovin et al. 2020 J Infect Dis 222:1826-1836;Harrison et al. 2020 J Infect Dis 222:1816-1825		Y	Y
47549	SRR3349139	UK [England]	2013	Neisseria gonorrhoeae	De Silva et al. 2016 Lancet Infect Dis 16:1295-1303;Cehovin et al. 2020 J Infect Dis 222:1826-1836;Harrison et al. 2020 J Infect Dis 222:1816-1825		Y	Y
47550	SRR3349140	UK [England]	2013	Neisseria gonorrhoeae	De Silva et al. 2016 Lancet Infect Dis 16:1295-1303;Cehovin et al. 2020 J Infect Dis 222:1826-1836;Harrison et al. 2020 J Infect Dis 222:1816-1825		Y	Y
47551	SRR3349141	UK [England]	2013	Neisseria gonorrhoeae	De Silva et al. 2016 Lancet Infect Dis 16:1295-1303;Cehovin et al. 2020 J Infect Dis 222:1826-1836;Harrison et al. 2020 J Infect Dis 222:1816-1825		Y	Y
47552	SRR3349142	UK [England]	2013	Neisseria gonorrhoeae	De Silva et al. 2016 Lancet Infect Dis 16:1295-1303;Cehovin et al. 2020 J Infect Dis 222:1826-1836;Harrison et al. 2020 J Infect Dis 222:1816-1825		Y	Y
47553	SRR3349143	UK [England]	2013	Neisseria gonorrhoeae	De Silva et al. 2016 Lancet Infect Dis 16:1295-1303;Cehovin et al. 2020 J Infect Dis 222:1826-1836;Harrison et al. 2020 J Infect Dis 222:1816-1825		Y	Y
47554	SRR3349145	UK [England]	2013	Neisseria gonorrhoeae	De Silva et al. 2016 Lancet Infect Dis 16:1295-1303;Cehovin et al. 2020 J Infect Dis 222:1826-1836;Harrison et al. 2020 J Infect Dis 222:1816-1825		Y	Y
47555	SRR3349146	UK [England]	2013	Neisseria gonorrhoeae	De Silva et al. 2016 Lancet Infect Dis 16:1295-1303;Cehovin et al. 2020 J Infect Dis 222:1826-1836;Harrison et al. 2020 J Infect Dis 222:1816-1825		Y	Y
47556	SRR3349147	UK [England]	2013	Neisseria gonorrhoeae	De Silva et al. 2016 Lancet Infect Dis 16:1295-1303;Cehovin et al. 2020 J Infect Dis 222:1826-1836;Harrison et al. 2020 J Infect Dis 222:1816-1825	Y	Y	Y
47557	SRR3349148	UK [England]	2013	Neisseria gonorrhoeae	De Silva et al. 2016 Lancet Infect Dis 16:1295-1303;Cehovin et al. 2020 J Infect Dis 222:1826-1836;Harrison et al. 2020 J Infect Dis 222:1816-1825	Y	Y	Y
47558	SRR3349149	UK [England]	2013	Neisseria gonorrhoeae	De Silva et al. 2016 Lancet Infect Dis 16:1295-1303;Cehovin et al. 2020 J Infect Dis 222:1826-1836;Harrison et al. 2020 J Infect Dis 222:1816-1825		Y	Y
47559	SRR3349150	UK [England]	2013	Neisseria gonorrhoeae	De Silva et al. 2016 Lancet Infect Dis 16:1295-1303;Cehovin et al. 2020 J Infect Dis 222:1826-1836;Harrison et al. 2020 J Infect Dis 222:1816-1825		Y	Y
47560	SRR3349151	UK [England]	2013	Neisseria gonorrhoeae	De Silva et al. 2016 Lancet Infect Dis 16:1295-1303;Cehovin et al. 2020 J Infect Dis 222:1826-1836;Harrison et al. 2020 J Infect Dis 222:1816-1825		Y	Y
47561	SRR3349152	UK [England]	2013	Neisseria gonorrhoeae	De Silva et al. 2016 Lancet Infect Dis 16:1295-1303;Cehovin et al. 2020 J Infect Dis 222:1826-1836;Harrison et al. 2020 J Infect Dis 222:1816-1825		Y	Y
47562	SRR3349153	UK [England]	2013	Neisseria gonorrhoeae	De Silva et al. 2016 Lancet Infect Dis 16:1295-1303;Cehovin et al. 2020 J Infect Dis 222:1826-1836;Harrison et al. 2020 J Infect Dis 222:1816-1825		Y	Y
47563	SRR3349154	UK [England]	2013	Neisseria gonorrhoeae	De Silva et al. 2016 Lancet Infect Dis 16:1295-1303;Cehovin et al. 2020 J Infect Dis 222:1826-1836;Harrison et al. 2020 J Infect Dis 222:1816-1825		Y	Y
47564	SRR3349165	UK [England]	2013	Neisseria gonorrhoeae	De Silva et al. 2016 Lancet Infect Dis 16:1295-1303;Cehovin et al. 2020 J Infect Dis 222:1826-1836;Harrison et al. 2020 J Infect Dis 222:1816-1825		Y	Y
47565	SRR3349166	UK [England]	2013	Neisseria gonorrhoeae	De Silva et al. 2016 Lancet Infect Dis 16:1295-1303;Cehovin et al. 2020 J Infect Dis 222:1826-1836;Harrison et al. 2020 J Infect Dis 222:1816-1825	Y	Y	Y
47566	SRR3349167	UK [England]	2013	Neisseria gonorrhoeae	De Silva et al. 2016 Lancet Infect Dis 16:1295-1303;Cehovin et al. 2020 J Infect Dis 222:1826-1836;Harrison et al. 2020 J Infect Dis 222:1816-1825	Y	Y	Y	Y
47567	SRR3349168	UK [England]	2013	Neisseria gonorrhoeae	De Silva et al. 2016 Lancet Infect Dis 16:1295-1303;Cehovin et al. 2020 J Infect Dis 222:1826-1836;Harrison et al. 2020 J Infect Dis 222:1816-1825		Y	Y
47568	SRR3349169	UK [England]	2013	Neisseria gonorrhoeae	De Silva et al. 2016 Lancet Infect Dis 16:1295-1303;Cehovin et al. 2020 J Infect Dis 222:1826-1836;Harrison et al. 2020 J Infect Dis 222:1816-1825	Y	Y	Y
47571	SRR3349172	UK [England]	2013	Neisseria gonorrhoeae	De Silva et al. 2016 Lancet Infect Dis 16:1295-1303;Cehovin et al. 2020 J Infect Dis 222:1826-1836;Harrison et al. 2020 J Infect Dis 222:1816-1825	Y	Y	Y	Y
47572	SRR3349173	UK [England]	2013	Neisseria gonorrhoeae	De Silva et al. 2016 Lancet Infect Dis 16:1295-1303;Cehovin et al. 2020 J Infect Dis 222:1826-1836;Harrison et al. 2020 J Infect Dis 222:1816-1825		Y	Y
47573	SRR3349174	UK [England]	2013	Neisseria gonorrhoeae	De Silva et al. 2016 Lancet Infect Dis 16:1295-1303;Cehovin et al. 2020 J Infect Dis 222:1826-1836;Harrison et al. 2020 J Infect Dis 222:1816-1825		Y	Y
47575	SRR3349176	UK [England]	2013	Neisseria gonorrhoeae	De Silva et al. 2016 Lancet Infect Dis 16:1295-1303;Cehovin et al. 2020 J Infect Dis 222:1826-1836;Harrison et al. 2020 J Infect Dis 222:1816-1825		Y	Y
47576	SRR3349177	UK [England]	2013	Neisseria gonorrhoeae	De Silva et al. 2016 Lancet Infect Dis 16:1295-1303;Cehovin et al. 2020 J Infect Dis 222:1826-1836;Harrison et al. 2020 J Infect Dis 222:1816-1825		Y	Y
47577	SRR3349178	UK [England]	2013	Neisseria gonorrhoeae	De Silva et al. 2016 Lancet Infect Dis 16:1295-1303;Cehovin et al. 2020 J Infect Dis 222:1826-1836;Harrison et al. 2020 J Infect Dis 222:1816-1825		Y	Y
47578	SRR3349179	UK [England]	2013	Neisseria gonorrhoeae	De Silva et al. 2016 Lancet Infect Dis 16:1295-1303;Cehovin et al. 2020 J Infect Dis 222:1826-1836;Harrison et al. 2020 J Infect Dis 222:1816-1825		Y	Y
47579	SRR3349180	UK [England]	2013	Neisseria gonorrhoeae	De Silva et al. 2016 Lancet Infect Dis 16:1295-1303;Cehovin et al. 2020 J Infect Dis 222:1826-1836;Harrison et al. 2020 J Infect Dis 222:1816-1825		Y	Y
47581	SRR3349182	UK [England]	2013	Neisseria gonorrhoeae	De Silva et al. 2016 Lancet Infect Dis 16:1295-1303;Cehovin et al. 2020 J Infect Dis 222:1826-1836;Harrison et al. 2020 J Infect Dis 222:1816-1825	Y	Y	Y
47582	SRR3349183	UK [England]	2013	Neisseria gonorrhoeae	De Silva et al. 2016 Lancet Infect Dis 16:1295-1303;Cehovin et al. 2020 J Infect Dis 222:1826-1836;Harrison et al. 2020 J Infect Dis 222:1816-1825		Y	Y
47583	SRR3349184	UK [England]	2013	Neisseria gonorrhoeae	De Silva et al. 2016 Lancet Infect Dis 16:1295-1303;Cehovin et al. 2020 J Infect Dis 222:1826-1836;Harrison et al. 2020 J Infect Dis 222:1816-1825	Y	Y	Y
47585	SRR3349186	UK [England]	2013	Neisseria gonorrhoeae	De Silva et al. 2016 Lancet Infect Dis 16:1295-1303;Cehovin et al. 2020 J Infect Dis 222:1826-1836;Harrison et al. 2020 J Infect Dis 222:1816-1825	Y	Y	Y
47586	SRR3349187	UK [England]	2013	Neisseria gonorrhoeae	De Silva et al. 2016 Lancet Infect Dis 16:1295-1303;Cehovin et al. 2020 J Infect Dis 222:1826-1836;Harrison et al. 2020 J Infect Dis 222:1816-1825		Y	Y
47587	SRR3349188	UK [England]	2013	Neisseria gonorrhoeae	De Silva et al. 2016 Lancet Infect Dis 16:1295-1303;Cehovin et al. 2020 J Infect Dis 222:1826-1836;Harrison et al. 2020 J Infect Dis 222:1816-1825	Y	Y	Y
47588	SRR3349189	UK [England]	2013	Neisseria gonorrhoeae	De Silva et al. 2016 Lancet Infect Dis 16:1295-1303;Cehovin et al. 2020 J Infect Dis 222:1826-1836;Harrison et al. 2020 J Infect Dis 222:1816-1825	Y	Y	Y
47589	SRR3349190	UK [England]	2013	Neisseria gonorrhoeae	De Silva et al. 2016 Lancet Infect Dis 16:1295-1303;Cehovin et al. 2020 J Infect Dis 222:1826-1836;Harrison et al. 2020 J Infect Dis 222:1816-1825		Y	Y
47590	SRR3349191	UK [England]	2013	Neisseria gonorrhoeae	De Silva et al. 2016 Lancet Infect Dis 16:1295-1303;Cehovin et al. 2020 J Infect Dis 222:1826-1836;Harrison et al. 2020 J Infect Dis 222:1816-1825		Y	Y
47591	SRR3349192	UK [England]	2013	Neisseria gonorrhoeae	De Silva et al. 2016 Lancet Infect Dis 16:1295-1303;Cehovin et al. 2020 J Infect Dis 222:1826-1836;Harrison et al. 2020 J Infect Dis 222:1816-1825	Y	Y	Y
47592	SRR3349193	UK [England]	2013	Neisseria gonorrhoeae	De Silva et al. 2016 Lancet Infect Dis 16:1295-1303;Cehovin et al. 2020 J Infect Dis 222:1826-1836;Harrison et al. 2020 J Infect Dis 222:1816-1825		Y	Y
47593	SRR3349194	UK [England]	2013	Neisseria gonorrhoeae	De Silva et al. 2016 Lancet Infect Dis 16:1295-1303;Cehovin et al. 2020 J Infect Dis 222:1826-1836;Harrison et al. 2020 J Infect Dis 222:1816-1825		Y	Y
47594	SRR3349195	UK [England]	2013	Neisseria gonorrhoeae	De Silva et al. 2016 Lancet Infect Dis 16:1295-1303;Cehovin et al. 2020 J Infect Dis 222:1826-1836;Harrison et al. 2020 J Infect Dis 222:1816-1825		Y	Y
47595	SRR3349196	UK [England]	2013	Neisseria gonorrhoeae	De Silva et al. 2016 Lancet Infect Dis 16:1295-1303;Cehovin et al. 2020 J Infect Dis 222:1826-1836;Harrison et al. 2020 J Infect Dis 222:1816-1825		Y	Y
47596	SRR3349197	UK [England]	2013	Neisseria gonorrhoeae	De Silva et al. 2016 Lancet Infect Dis 16:1295-1303;Cehovin et al. 2020 J Infect Dis 222:1826-1836;Harrison et al. 2020 J Infect Dis 222:1816-1825	Y	Y	Y
47597	SRR3349198	UK [England]	2013	Neisseria gonorrhoeae	De Silva et al. 2016 Lancet Infect Dis 16:1295-1303;Cehovin et al. 2020 J Infect Dis 222:1826-1836;Harrison et al. 2020 J Infect Dis 222:1816-1825	Y	Y	Y
47598	SRR3349199	UK [England]	2013	Neisseria gonorrhoeae	De Silva et al. 2016 Lancet Infect Dis 16:1295-1303;Cehovin et al. 2020 J Infect Dis 222:1826-1836;Harrison et al. 2020 J Infect Dis 222:1816-1825		Y	Y
47599	SRR3349200	UK [England]	2013	Neisseria gonorrhoeae	De Silva et al. 2016 Lancet Infect Dis 16:1295-1303;Cehovin et al. 2020 J Infect Dis 222:1826-1836;Harrison et al. 2020 J Infect Dis 222:1816-1825		Y	Y
47600	SRR3349201	UK [England]	2013	Neisseria gonorrhoeae	De Silva et al. 2016 Lancet Infect Dis 16:1295-1303;Cehovin et al. 2020 J Infect Dis 222:1826-1836;Harrison et al. 2020 J Infect Dis 222:1816-1825		Y	Y
47601	SRR3349202	UK [England]	2013	Neisseria gonorrhoeae	De Silva et al. 2016 Lancet Infect Dis 16:1295-1303;Cehovin et al. 2020 J Infect Dis 222:1826-1836;Harrison et al. 2020 J Infect Dis 222:1816-1825		Y	Y
47602	SRR3349203	UK [England]	2013	Neisseria gonorrhoeae	De Silva et al. 2016 Lancet Infect Dis 16:1295-1303;Cehovin et al. 2020 J Infect Dis 222:1826-1836;Harrison et al. 2020 J Infect Dis 222:1816-1825		Y	Y
47603	SRR3349204	UK [England]	2013	Neisseria gonorrhoeae	De Silva et al. 2016 Lancet Infect Dis 16:1295-1303;Harrison et al. 2020 J Infect Dis 222:1816-1825	Y	Y	Y
47604	SRR3349205	UK [England]	2013	Neisseria gonorrhoeae	De Silva et al. 2016 Lancet Infect Dis 16:1295-1303;Cehovin et al. 2020 J Infect Dis 222:1826-1836;Harrison et al. 2020 J Infect Dis 222:1816-1825	Y	Y	Y
47605	SRR3349206	UK [England]	2013	Neisseria gonorrhoeae	De Silva et al. 2016 Lancet Infect Dis 16:1295-1303;Cehovin et al. 2020 J Infect Dis 222:1826-1836;Harrison et al. 2020 J Infect Dis 222:1816-1825	Y	Y	Y	Y
47609	SRR3349210	UK [England]	2013	Neisseria gonorrhoeae	De Silva et al. 2016 Lancet Infect Dis 16:1295-1303;Cehovin et al. 2020 J Infect Dis 222:1826-1836;Harrison et al. 2020 J Infect Dis 222:1816-1825		Y	Y
47610	SRR3349211	UK [England]	2013	Neisseria gonorrhoeae	De Silva et al. 2016 Lancet Infect Dis 16:1295-1303;Cehovin et al. 2020 J Infect Dis 222:1826-1836;Harrison et al. 2020 J Infect Dis 222:1816-1825		Y	Y
47611	SRR3349212	UK [England]	2013	Neisseria gonorrhoeae	De Silva et al. 2016 Lancet Infect Dis 16:1295-1303;Cehovin et al. 2020 J Infect Dis 222:1826-1836;Harrison et al. 2020 J Infect Dis 222:1816-1825		Y	Y
47612	SRR3349213	UK [England]	2013	Neisseria gonorrhoeae	De Silva et al. 2016 Lancet Infect Dis 16:1295-1303;Cehovin et al. 2020 J Infect Dis 222:1826-1836;Harrison et al. 2020 J Infect Dis 222:1816-1825		Y	Y
47613	SRR3349214	UK [England]	2013	Neisseria gonorrhoeae	De Silva et al. 2016 Lancet Infect Dis 16:1295-1303;Cehovin et al. 2020 J Infect Dis 222:1826-1836;Harrison et al. 2020 J Infect Dis 222:1816-1825		Y	Y
47614	SRR3349215	UK [England]	2013	Neisseria gonorrhoeae	De Silva et al. 2016 Lancet Infect Dis 16:1295-1303;Cehovin et al. 2020 J Infect Dis 222:1826-1836;Harrison et al. 2020 J Infect Dis 222:1816-1825		Y	Y
47615	SRR3349216	UK [England]	2013	Neisseria gonorrhoeae	De Silva et al. 2016 Lancet Infect Dis 16:1295-1303;Cehovin et al. 2020 J Infect Dis 222:1826-1836;Harrison et al. 2020 J Infect Dis 222:1816-1825		Y	Y
47616	SRR3349217	UK [England]	2013	Neisseria gonorrhoeae	De Silva et al. 2016 Lancet Infect Dis 16:1295-1303;Cehovin et al. 2020 J Infect Dis 222:1826-1836;Harrison et al. 2020 J Infect Dis 222:1816-1825		Y	Y
47617	SRR3349218	UK [England]	2013	Neisseria gonorrhoeae	De Silva et al. 2016 Lancet Infect Dis 16:1295-1303;Cehovin et al. 2020 J Infect Dis 222:1826-1836;Harrison et al. 2020 J Infect Dis 222:1816-1825		Y	Y
47618	SRR3349219	UK [England]	2013	Neisseria gonorrhoeae	De Silva et al. 2016 Lancet Infect Dis 16:1295-1303;Cehovin et al. 2020 J Infect Dis 222:1826-1836;Harrison et al. 2020 J Infect Dis 222:1816-1825		Y	Y
47619	SRR3349220	UK [England]	2013	Neisseria gonorrhoeae	De Silva et al. 2016 Lancet Infect Dis 16:1295-1303;Cehovin et al. 2020 J Infect Dis 222:1826-1836;Harrison et al. 2020 J Infect Dis 222:1816-1825	Y	Y	Y	Y
47620	SRR3349221	UK [England]	2013	Neisseria gonorrhoeae	De Silva et al. 2016 Lancet Infect Dis 16:1295-1303;Cehovin et al. 2020 J Infect Dis 222:1826-1836;Harrison et al. 2020 J Infect Dis 222:1816-1825		Y	Y
47621	SRR3349222	UK [England]	2013	Neisseria gonorrhoeae	De Silva et al. 2016 Lancet Infect Dis 16:1295-1303;Cehovin et al. 2020 J Infect Dis 222:1826-1836;Harrison et al. 2020 J Infect Dis 222:1816-1825		Y	Y
47623	SRR3349224	UK [England]	2013	Neisseria gonorrhoeae	De Silva et al. 2016 Lancet Infect Dis 16:1295-1303;Cehovin et al. 2020 J Infect Dis 222:1826-1836;Harrison et al. 2020 J Infect Dis 222:1816-1825		Y	Y
47624	SRR3349225	UK [England]	2013	Neisseria gonorrhoeae	De Silva et al. 2016 Lancet Infect Dis 16:1295-1303;Cehovin et al. 2020 J Infect Dis 222:1826-1836;Harrison et al. 2020 J Infect Dis 222:1816-1825	Y	Y	Y
47625	SRR3349226	UK [England]	2013	Neisseria gonorrhoeae	De Silva et al. 2016 Lancet Infect Dis 16:1295-1303;Cehovin et al. 2020 J Infect Dis 222:1826-1836;Harrison et al. 2020 J Infect Dis 222:1816-1825		Y	Y
47626	SRR3349227	UK [England]	2013	Neisseria gonorrhoeae	De Silva et al. 2016 Lancet Infect Dis 16:1295-1303;Cehovin et al. 2020 J Infect Dis 222:1826-1836;Harrison et al. 2020 J Infect Dis 222:1816-1825	Y	Y	Y	Y
47627	SRR3349228	UK [England]	2013	Neisseria gonorrhoeae	De Silva et al. 2016 Lancet Infect Dis 16:1295-1303;Cehovin et al. 2020 J Infect Dis 222:1826-1836;Harrison et al. 2020 J Infect Dis 222:1816-1825	Y	Y	Y
47628	SRR3349229	UK [England]	2013	Neisseria gonorrhoeae	De Silva et al. 2016 Lancet Infect Dis 16:1295-1303;Cehovin et al. 2020 J Infect Dis 222:1826-1836;Harrison et al. 2020 J Infect Dis 222:1816-1825		Y	Y
47629	SRR3349230	UK [England]	2013	Neisseria gonorrhoeae	De Silva et al. 2016 Lancet Infect Dis 16:1295-1303;Cehovin et al. 2020 J Infect Dis 222:1826-1836;Harrison et al. 2020 J Infect Dis 222:1816-1825		Y	Y
47630	SRR3349231	UK [England]	2013	Neisseria gonorrhoeae	De Silva et al. 2016 Lancet Infect Dis 16:1295-1303;Cehovin et al. 2020 J Infect Dis 222:1826-1836;Harrison et al. 2020 J Infect Dis 222:1816-1825		Y	Y
47631	SRR3349232	UK [England]	2013	Neisseria gonorrhoeae	De Silva et al. 2016 Lancet Infect Dis 16:1295-1303;Cehovin et al. 2020 J Infect Dis 222:1826-1836;Harrison et al. 2020 J Infect Dis 222:1816-1825		Y	Y
47632	SRR3349233	UK [England]	2013	Neisseria gonorrhoeae	De Silva et al. 2016 Lancet Infect Dis 16:1295-1303;Cehovin et al. 2020 J Infect Dis 222:1826-1836;Harrison et al. 2020 J Infect Dis 222:1816-1825		Y	Y
47633	SRR3349234	UK [England]	2013	Neisseria gonorrhoeae	De Silva et al. 2016 Lancet Infect Dis 16:1295-1303;Cehovin et al. 2020 J Infect Dis 222:1826-1836;Harrison et al. 2020 J Infect Dis 222:1816-1825	Y	Y	Y
47634	SRR3349235	UK [England]	2013	Neisseria gonorrhoeae	De Silva et al. 2016 Lancet Infect Dis 16:1295-1303;Cehovin et al. 2020 J Infect Dis 222:1826-1836;Harrison et al. 2020 J Infect Dis 222:1816-1825		Y	Y
47635	SRR3349236	UK [England]	2013	Neisseria gonorrhoeae	De Silva et al. 2016 Lancet Infect Dis 16:1295-1303;Cehovin et al. 2020 J Infect Dis 222:1826-1836;Harrison et al. 2020 J Infect Dis 222:1816-1825		Y	Y
47636	SRR3349237	UK [England]	2013	Neisseria gonorrhoeae	De Silva et al. 2016 Lancet Infect Dis 16:1295-1303;Cehovin et al. 2020 J Infect Dis 222:1826-1836;Harrison et al. 2020 J Infect Dis 222:1816-1825		Y	Y
47639	SRR3349240	UK [England]	2013	Neisseria gonorrhoeae	De Silva et al. 2016 Lancet Infect Dis 16:1295-1303;Cehovin et al. 2020 J Infect Dis 222:1826-1836;Harrison et al. 2020 J Infect Dis 222:1816-1825		Y	Y
47640	SRR3349241	UK [England]	2013	Neisseria gonorrhoeae	De Silva et al. 2016 Lancet Infect Dis 16:1295-1303;Cehovin et al. 2020 J Infect Dis 222:1826-1836;Harrison et al. 2020 J Infect Dis 222:1816-1825	Y	Y	Y
47641	SRR3349242	UK [England]	2013	Neisseria gonorrhoeae	De Silva et al. 2016 Lancet Infect Dis 16:1295-1303;Cehovin et al. 2020 J Infect Dis 222:1826-1836;Harrison et al. 2020 J Infect Dis 222:1816-1825		Y	Y
47642	SRR3349243	UK [England]	2013	Neisseria gonorrhoeae	De Silva et al. 2016 Lancet Infect Dis 16:1295-1303;Cehovin et al. 2020 J Infect Dis 222:1826-1836;Harrison et al. 2020 J Infect Dis 222:1816-1825		Y	Y
47643	SRR3349244	UK [England]	2013	Neisseria gonorrhoeae	De Silva et al. 2016 Lancet Infect Dis 16:1295-1303;Cehovin et al. 2020 J Infect Dis 222:1826-1836;Harrison et al. 2020 J Infect Dis 222:1816-1825		Y	Y
47644	SRR3349245	UK [England]	2013	Neisseria gonorrhoeae	De Silva et al. 2016 Lancet Infect Dis 16:1295-1303;Cehovin et al. 2020 J Infect Dis 222:1826-1836;Harrison et al. 2020 J Infect Dis 222:1816-1825		Y	Y
47645	SRR3349246	UK [England]	2013	Neisseria gonorrhoeae	De Silva et al. 2016 Lancet Infect Dis 16:1295-1303;Cehovin et al. 2020 J Infect Dis 222:1826-1836;Harrison et al. 2020 J Infect Dis 222:1816-1825		Y	Y
47646	SRR3349247	UK [England]	2013	Neisseria gonorrhoeae	De Silva et al. 2016 Lancet Infect Dis 16:1295-1303;Cehovin et al. 2020 J Infect Dis 222:1826-1836;Harrison et al. 2020 J Infect Dis 222:1816-1825		Y	Y
47647	SRR3349248	UK [England]	2013	Neisseria gonorrhoeae	De Silva et al. 2016 Lancet Infect Dis 16:1295-1303;Cehovin et al. 2020 J Infect Dis 222:1826-1836;Harrison et al. 2020 J Infect Dis 222:1816-1825	Y	Y	Y	Y
47648	SRR3349249	UK [England]	2013	Neisseria gonorrhoeae	De Silva et al. 2016 Lancet Infect Dis 16:1295-1303;Cehovin et al. 2020 J Infect Dis 222:1826-1836;Harrison et al. 2020 J Infect Dis 222:1816-1825		Y	Y
47649	SRR3349250	UK [England]	2013	Neisseria gonorrhoeae	De Silva et al. 2016 Lancet Infect Dis 16:1295-1303;Cehovin et al. 2020 J Infect Dis 222:1826-1836;Harrison et al. 2020 J Infect Dis 222:1816-1825		Y	Y
47650	SRR3349251	UK [England]	2013	Neisseria gonorrhoeae	De Silva et al. 2016 Lancet Infect Dis 16:1295-1303;Cehovin et al. 2020 J Infect Dis 222:1826-1836;Harrison et al. 2020 J Infect Dis 222:1816-1825		Y	Y
47651	SRR3349252	UK [England]	2013	Neisseria gonorrhoeae	De Silva et al. 2016 Lancet Infect Dis 16:1295-1303;Cehovin et al. 2020 J Infect Dis 222:1826-1836;Harrison et al. 2020 J Infect Dis 222:1816-1825		Y	Y
47652	SRR3349253	UK [England]	2013	Neisseria gonorrhoeae	De Silva et al. 2016 Lancet Infect Dis 16:1295-1303;Cehovin et al. 2020 J Infect Dis 222:1826-1836;Harrison et al. 2020 J Infect Dis 222:1816-1825		Y	Y
47653	SRR3349254	UK [England]	2013	Neisseria gonorrhoeae	De Silva et al. 2016 Lancet Infect Dis 16:1295-1303;Cehovin et al. 2020 J Infect Dis 222:1826-1836;Harrison et al. 2020 J Infect Dis 222:1816-1825	Y	Y	Y
47654	SRR3349255	UK [England]	2013	Neisseria gonorrhoeae	De Silva et al. 2016 Lancet Infect Dis 16:1295-1303;Cehovin et al. 2020 J Infect Dis 222:1826-1836;Harrison et al. 2020 J Infect Dis 222:1816-1825	Y	Y	Y
47655	SRR3349256	UK [England]	2013	Neisseria gonorrhoeae	De Silva et al. 2016 Lancet Infect Dis 16:1295-1303;Cehovin et al. 2020 J Infect Dis 222:1826-1836;Harrison et al. 2020 J Infect Dis 222:1816-1825		Y	Y
47656	SRR3349257	UK [England]	2013	Neisseria gonorrhoeae	De Silva et al. 2016 Lancet Infect Dis 16:1295-1303;Cehovin et al. 2020 J Infect Dis 222:1826-1836;Harrison et al. 2020 J Infect Dis 222:1816-1825		Y	Y
47657	SRR3349258	UK [England]	2013	Neisseria gonorrhoeae	De Silva et al. 2016 Lancet Infect Dis 16:1295-1303;Cehovin et al. 2020 J Infect Dis 222:1826-1836;Harrison et al. 2020 J Infect Dis 222:1816-1825		Y	Y
47658	SRR3349259	UK [England]	2013	Neisseria gonorrhoeae	De Silva et al. 2016 Lancet Infect Dis 16:1295-1303;Cehovin et al. 2020 J Infect Dis 222:1826-1836;Harrison et al. 2020 J Infect Dis 222:1816-1825		Y	Y
47660	SRR3349261	UK [England]	2013	Neisseria gonorrhoeae	De Silva et al. 2016 Lancet Infect Dis 16:1295-1303;Cehovin et al. 2020 J Infect Dis 222:1826-1836;Harrison et al. 2020 J Infect Dis 222:1816-1825		Y	Y
47661	SRR3349262	UK [England]	2013	Neisseria gonorrhoeae	De Silva et al. 2016 Lancet Infect Dis 16:1295-1303;Cehovin et al. 2020 J Infect Dis 222:1826-1836;Harrison et al. 2020 J Infect Dis 222:1816-1825	Y	Y	Y
47662	SRR3349263	UK [England]	2013	Neisseria gonorrhoeae	De Silva et al. 2016 Lancet Infect Dis 16:1295-1303;Cehovin et al. 2020 J Infect Dis 222:1826-1836;Harrison et al. 2020 J Infect Dis 222:1816-1825		Y	Y
47663	SRR3349264	UK [England]	2013	Neisseria gonorrhoeae	De Silva et al. 2016 Lancet Infect Dis 16:1295-1303;Cehovin et al. 2020 J Infect Dis 222:1826-1836;Harrison et al. 2020 J Infect Dis 222:1816-1825		Y	Y
47665	SRR3349266	UK [England]	2013	Neisseria gonorrhoeae	De Silva et al. 2016 Lancet Infect Dis 16:1295-1303;Cehovin et al. 2020 J Infect Dis 222:1826-1836;Harrison et al. 2020 J Infect Dis 222:1816-1825		Y	Y
47666	SRR3349267	UK [England]	2013	Neisseria gonorrhoeae	De Silva et al. 2016 Lancet Infect Dis 16:1295-1303;Cehovin et al. 2020 J Infect Dis 222:1826-1836;Harrison et al. 2020 J Infect Dis 222:1816-1825		Y	Y
47668	SRR3349269	UK [England]	2013	Neisseria gonorrhoeae	De Silva et al. 2016 Lancet Infect Dis 16:1295-1303;Cehovin et al. 2020 J Infect Dis 222:1826-1836;Harrison et al. 2020 J Infect Dis 222:1816-1825	Y	Y	Y
47669	SRR3349270	UK [England]	2013	Neisseria gonorrhoeae	De Silva et al. 2016 Lancet Infect Dis 16:1295-1303;Cehovin et al. 2020 J Infect Dis 222:1826-1836;Harrison et al. 2020 J Infect Dis 222:1816-1825	Y	Y	Y	Y
47670	SRR3349271	UK [England]	2013	Neisseria gonorrhoeae	De Silva et al. 2016 Lancet Infect Dis 16:1295-1303;Cehovin et al. 2020 J Infect Dis 222:1826-1836;Harrison et al. 2020 J Infect Dis 222:1816-1825	Y	Y	Y
47672	SRR3349273	UK [England]	2013	Neisseria gonorrhoeae	De Silva et al. 2016 Lancet Infect Dis 16:1295-1303;Cehovin et al. 2020 J Infect Dis 222:1826-1836;Harrison et al. 2020 J Infect Dis 222:1816-1825		Y	Y
47673	SRR3349274	UK [England]	2013	Neisseria gonorrhoeae	De Silva et al. 2016 Lancet Infect Dis 16:1295-1303;Cehovin et al. 2020 J Infect Dis 222:1826-1836;Harrison et al. 2020 J Infect Dis 222:1816-1825		Y	Y
47675	SRR3349276	UK [England]	2013	Neisseria gonorrhoeae	De Silva et al. 2016 Lancet Infect Dis 16:1295-1303;Cehovin et al. 2020 J Infect Dis 222:1826-1836;Harrison et al. 2020 J Infect Dis 222:1816-1825	Y	Y	Y
47676	SRR3349277	UK [England]	2013	Neisseria gonorrhoeae	De Silva et al. 2016 Lancet Infect Dis 16:1295-1303;Cehovin et al. 2020 J Infect Dis 222:1826-1836;Harrison et al. 2020 J Infect Dis 222:1816-1825	Y	Y	Y	Y
47677	SRR3349278	UK [England]	2013	Neisseria gonorrhoeae	De Silva et al. 2016 Lancet Infect Dis 16:1295-1303;Cehovin et al. 2020 J Infect Dis 222:1826-1836;Harrison et al. 2020 J Infect Dis 222:1816-1825	Y	Y	Y
47679	SRR3349280	UK [England]	2013	Neisseria gonorrhoeae	De Silva et al. 2016 Lancet Infect Dis 16:1295-1303;Cehovin et al. 2020 J Infect Dis 222:1826-1836;Harrison et al. 2020 J Infect Dis 222:1816-1825		Y	Y
47680	SRR3349281	UK [England]	2013	Neisseria gonorrhoeae	De Silva et al. 2016 Lancet Infect Dis 16:1295-1303;Cehovin et al. 2020 J Infect Dis 222:1826-1836;Harrison et al. 2020 J Infect Dis 222:1816-1825		Y	Y
47681	SRR3349282	UK [England]	2013	Neisseria gonorrhoeae	De Silva et al. 2016 Lancet Infect Dis 16:1295-1303;Cehovin et al. 2020 J Infect Dis 222:1826-1836;Harrison et al. 2020 J Infect Dis 222:1816-1825		Y	Y
47682	SRR3349283	UK [England]	2013	Neisseria gonorrhoeae	De Silva et al. 2016 Lancet Infect Dis 16:1295-1303;Cehovin et al. 2020 J Infect Dis 222:1826-1836;Harrison et al. 2020 J Infect Dis 222:1816-1825	Y	Y	Y
47683	SRR3349284	UK [England]	2013	Neisseria gonorrhoeae	De Silva et al. 2016 Lancet Infect Dis 16:1295-1303;Cehovin et al. 2020 J Infect Dis 222:1826-1836;Harrison et al. 2020 J Infect Dis 222:1816-1825		Y	Y
47685	SRR3349286	UK [England]	2013	Neisseria gonorrhoeae	De Silva et al. 2016 Lancet Infect Dis 16:1295-1303;Cehovin et al. 2020 J Infect Dis 222:1826-1836;Harrison et al. 2020 J Infect Dis 222:1816-1825		Y	Y
47687	SRR3349288	UK [England]	2013	Neisseria gonorrhoeae	De Silva et al. 2016 Lancet Infect Dis 16:1295-1303;Cehovin et al. 2020 J Infect Dis 222:1826-1836;Harrison et al. 2020 J Infect Dis 222:1816-1825		Y	Y
47688	SRR3349289	UK [England]	2013	Neisseria gonorrhoeae	De Silva et al. 2016 Lancet Infect Dis 16:1295-1303;Cehovin et al. 2020 J Infect Dis 222:1826-1836;Harrison et al. 2020 J Infect Dis 222:1816-1825	Y	Y	Y	Y
47689	SRR3349290	UK [England]	2013	Neisseria gonorrhoeae	De Silva et al. 2016 Lancet Infect Dis 16:1295-1303;Cehovin et al. 2020 J Infect Dis 222:1826-1836;Harrison et al. 2020 J Infect Dis 222:1816-1825		Y	Y
47690	SRR3349291	UK [England]	2013	Neisseria gonorrhoeae	De Silva et al. 2016 Lancet Infect Dis 16:1295-1303;Cehovin et al. 2020 J Infect Dis 222:1826-1836;Harrison et al. 2020 J Infect Dis 222:1816-1825		Y	Y
47691	SRR3349292	UK [England]	2013	Neisseria gonorrhoeae	De Silva et al. 2016 Lancet Infect Dis 16:1295-1303;Cehovin et al. 2020 J Infect Dis 222:1826-1836;Harrison et al. 2020 J Infect Dis 222:1816-1825		Y	Y
47692	SRR3349293	UK [England]	2013	Neisseria gonorrhoeae	De Silva et al. 2016 Lancet Infect Dis 16:1295-1303;Cehovin et al. 2020 J Infect Dis 222:1826-1836;Harrison et al. 2020 J Infect Dis 222:1816-1825		Y	Y
47693	SRR3349294	UK [England]	2013	Neisseria gonorrhoeae	De Silva et al. 2016 Lancet Infect Dis 16:1295-1303;Cehovin et al. 2020 J Infect Dis 222:1826-1836;Harrison et al. 2020 J Infect Dis 222:1816-1825		Y	Y
47695	SRR3349296	UK [England]	2013	Neisseria gonorrhoeae	De Silva et al. 2016 Lancet Infect Dis 16:1295-1303;Cehovin et al. 2020 J Infect Dis 222:1826-1836;Harrison et al. 2020 J Infect Dis 222:1816-1825		Y	Y
47696	SRR3349297	UK [England]	2013	Neisseria gonorrhoeae	De Silva et al. 2016 Lancet Infect Dis 16:1295-1303;Cehovin et al. 2020 J Infect Dis 222:1826-1836;Harrison et al. 2020 J Infect Dis 222:1816-1825		Y	Y
47697	SRR3349298	UK [England]	2013	Neisseria gonorrhoeae	De Silva et al. 2016 Lancet Infect Dis 16:1295-1303;Cehovin et al. 2020 J Infect Dis 222:1826-1836;Harrison et al. 2020 J Infect Dis 222:1816-1825		Y	Y
47698	SRR3349299	UK [England]	2013	Neisseria gonorrhoeae	De Silva et al. 2016 Lancet Infect Dis 16:1295-1303;Cehovin et al. 2020 J Infect Dis 222:1826-1836;Harrison et al. 2020 J Infect Dis 222:1816-1825	Y	Y	Y
47699	SRR3349300	UK [England]	2013	Neisseria gonorrhoeae	De Silva et al. 2016 Lancet Infect Dis 16:1295-1303;Cehovin et al. 2020 J Infect Dis 222:1826-1836;Harrison et al. 2020 J Infect Dis 222:1816-1825		Y	Y
47700	SRR3349301	UK [England]	2013	Neisseria gonorrhoeae	De Silva et al. 2016 Lancet Infect Dis 16:1295-1303;Cehovin et al. 2020 J Infect Dis 222:1826-1836;Harrison et al. 2020 J Infect Dis 222:1816-1825		Y	Y
47701	SRR3349302	UK [England]	2013	Neisseria gonorrhoeae	De Silva et al. 2016 Lancet Infect Dis 16:1295-1303;Cehovin et al. 2020 J Infect Dis 222:1826-1836;Harrison et al. 2020 J Infect Dis 222:1816-1825		Y	Y
47702	SRR3349303	UK [England]	2013	Neisseria gonorrhoeae	De Silva et al. 2016 Lancet Infect Dis 16:1295-1303;Cehovin et al. 2020 J Infect Dis 222:1826-1836;Harrison et al. 2020 J Infect Dis 222:1816-1825		Y	Y
47703	SRR3349304	UK [England]	2013	Neisseria gonorrhoeae	De Silva et al. 2016 Lancet Infect Dis 16:1295-1303;Cehovin et al. 2020 J Infect Dis 222:1826-1836;Harrison et al. 2020 J Infect Dis 222:1816-1825		Y	Y
47704	SRR3349305	UK [England]	2013	Neisseria gonorrhoeae	De Silva et al. 2016 Lancet Infect Dis 16:1295-1303;Cehovin et al. 2020 J Infect Dis 222:1826-1836;Harrison et al. 2020 J Infect Dis 222:1816-1825	Y	Y	Y
47705	SRR3349306	UK [England]	2013	Neisseria gonorrhoeae	De Silva et al. 2016 Lancet Infect Dis 16:1295-1303;Cehovin et al. 2020 J Infect Dis 222:1826-1836;Harrison et al. 2020 J Infect Dis 222:1816-1825	Y	Y	Y
47706	SRR3349307	UK [England]	2013	Neisseria gonorrhoeae	De Silva et al. 2016 Lancet Infect Dis 16:1295-1303;Cehovin et al. 2020 J Infect Dis 222:1826-1836;Harrison et al. 2020 J Infect Dis 222:1816-1825		Y	Y
47707	SRR3349308	UK [England]	2013	Neisseria gonorrhoeae	De Silva et al. 2016 Lancet Infect Dis 16:1295-1303;Cehovin et al. 2020 J Infect Dis 222:1826-1836;Harrison et al. 2020 J Infect Dis 222:1816-1825		Y	Y
47709	SRR3349310	UK [England]	2013	Neisseria gonorrhoeae	De Silva et al. 2016 Lancet Infect Dis 16:1295-1303;Cehovin et al. 2020 J Infect Dis 222:1826-1836;Harrison et al. 2020 J Infect Dis 222:1816-1825		Y	Y
47710	SRR3349311	UK [England]	2013	Neisseria gonorrhoeae	De Silva et al. 2016 Lancet Infect Dis 16:1295-1303;Cehovin et al. 2020 J Infect Dis 222:1826-1836;Harrison et al. 2020 J Infect Dis 222:1816-1825	Y	Y	Y
47713	SRR3349314	UK [England]	2013	Neisseria gonorrhoeae	De Silva et al. 2016 Lancet Infect Dis 16:1295-1303;Cehovin et al. 2020 J Infect Dis 222:1826-1836;Harrison et al. 2020 J Infect Dis 222:1816-1825		Y	Y
47714	SRR3349315	UK [England]	2013	Neisseria gonorrhoeae	De Silva et al. 2016 Lancet Infect Dis 16:1295-1303;Cehovin et al. 2020 J Infect Dis 222:1826-1836;Harrison et al. 2020 J Infect Dis 222:1816-1825		Y	Y
47715	SRR3349316	UK [England]	2013	Neisseria gonorrhoeae	De Silva et al. 2016 Lancet Infect Dis 16:1295-1303;Cehovin et al. 2020 J Infect Dis 222:1826-1836;Harrison et al. 2020 J Infect Dis 222:1816-1825		Y	Y
47716	SRR3349317	UK [England]	2013	Neisseria gonorrhoeae	De Silva et al. 2016 Lancet Infect Dis 16:1295-1303;Cehovin et al. 2020 J Infect Dis 222:1826-1836;Harrison et al. 2020 J Infect Dis 222:1816-1825		Y	Y
47717	SRR3349318	UK [England]	2013	Neisseria gonorrhoeae	De Silva et al. 2016 Lancet Infect Dis 16:1295-1303;Cehovin et al. 2020 J Infect Dis 222:1826-1836;Harrison et al. 2020 J Infect Dis 222:1816-1825		Y	Y
47718	SRR3349319	UK [England]	2013	Neisseria gonorrhoeae	De Silva et al. 2016 Lancet Infect Dis 16:1295-1303;Cehovin et al. 2020 J Infect Dis 222:1826-1836;Harrison et al. 2020 J Infect Dis 222:1816-1825		Y	Y
47719	SRR3349320	UK [England]	2013	Neisseria gonorrhoeae	De Silva et al. 2016 Lancet Infect Dis 16:1295-1303;Cehovin et al. 2020 J Infect Dis 222:1826-1836;Harrison et al. 2020 J Infect Dis 222:1816-1825	Y	Y	Y	Y
47720	SRR3349321	UK [England]	2013	Neisseria gonorrhoeae	De Silva et al. 2016 Lancet Infect Dis 16:1295-1303;Cehovin et al. 2020 J Infect Dis 222:1826-1836;Harrison et al. 2020 J Infect Dis 222:1816-1825		Y	Y
47721	SRR3349322	UK [England]	2013	Neisseria gonorrhoeae	De Silva et al. 2016 Lancet Infect Dis 16:1295-1303;Cehovin et al. 2020 J Infect Dis 222:1826-1836;Harrison et al. 2020 J Infect Dis 222:1816-1825		Y	Y
47722	SRR3349323	UK [England]	2013	Neisseria gonorrhoeae	De Silva et al. 2016 Lancet Infect Dis 16:1295-1303;Cehovin et al. 2020 J Infect Dis 222:1826-1836;Harrison et al. 2020 J Infect Dis 222:1816-1825		Y	Y
47724	SRR3349325	UK [England]	2013	Neisseria gonorrhoeae	De Silva et al. 2016 Lancet Infect Dis 16:1295-1303;Cehovin et al. 2020 J Infect Dis 222:1826-1836;Harrison et al. 2020 J Infect Dis 222:1816-1825	Y	Y	Y
47725	SRR3349326	UK [England]	2013	Neisseria gonorrhoeae	De Silva et al. 2016 Lancet Infect Dis 16:1295-1303;Cehovin et al. 2020 J Infect Dis 222:1826-1836;Harrison et al. 2020 J Infect Dis 222:1816-1825		Y	Y
47726	SRR3349327	UK [England]	2013	Neisseria gonorrhoeae	De Silva et al. 2016 Lancet Infect Dis 16:1295-1303;Cehovin et al. 2020 J Infect Dis 222:1826-1836;Harrison et al. 2020 J Infect Dis 222:1816-1825		Y	Y
47727	SRR3349328	UK [England]	2013	Neisseria gonorrhoeae	De Silva et al. 2016 Lancet Infect Dis 16:1295-1303;Cehovin et al. 2020 J Infect Dis 222:1826-1836;Harrison et al. 2020 J Infect Dis 222:1816-1825		Y	Y
47728	SRR3349329	UK [England]	2013	Neisseria gonorrhoeae	De Silva et al. 2016 Lancet Infect Dis 16:1295-1303;Cehovin et al. 2020 J Infect Dis 222:1826-1836;Harrison et al. 2020 J Infect Dis 222:1816-1825		Y	Y
47729	SRR3349330	UK [England]	2013	Neisseria gonorrhoeae	De Silva et al. 2016 Lancet Infect Dis 16:1295-1303;Cehovin et al. 2020 J Infect Dis 222:1826-1836;Harrison et al. 2020 J Infect Dis 222:1816-1825		Y	Y
47731	SRR3349332	UK [England]	2013	Neisseria gonorrhoeae	De Silva et al. 2016 Lancet Infect Dis 16:1295-1303;Cehovin et al. 2020 J Infect Dis 222:1826-1836;Harrison et al. 2020 J Infect Dis 222:1816-1825		Y	Y
47732	SRR3349333	UK [England]	2013	Neisseria gonorrhoeae	De Silva et al. 2016 Lancet Infect Dis 16:1295-1303;Cehovin et al. 2020 J Infect Dis 222:1826-1836;Harrison et al. 2020 J Infect Dis 222:1816-1825		Y	Y
47734	SRR3349335	UK [England]	2013	Neisseria gonorrhoeae	De Silva et al. 2016 Lancet Infect Dis 16:1295-1303;Cehovin et al. 2020 J Infect Dis 222:1826-1836;Harrison et al. 2020 J Infect Dis 222:1816-1825		Y	Y
47735	SRR3349336	UK [England]	2013	Neisseria gonorrhoeae	De Silva et al. 2016 Lancet Infect Dis 16:1295-1303;Cehovin et al. 2020 J Infect Dis 222:1826-1836;Harrison et al. 2020 J Infect Dis 222:1816-1825		Y	Y
47736	SRR3349337	UK [England]	2013	Neisseria gonorrhoeae	De Silva et al. 2016 Lancet Infect Dis 16:1295-1303;Cehovin et al. 2020 J Infect Dis 222:1826-1836;Harrison et al. 2020 J Infect Dis 222:1816-1825		Y	Y
47737	SRR3349338	UK [England]	2013	Neisseria gonorrhoeae	De Silva et al. 2016 Lancet Infect Dis 16:1295-1303;Cehovin et al. 2020 J Infect Dis 222:1826-1836;Harrison et al. 2020 J Infect Dis 222:1816-1825	Y	Y	Y
47738	SRR3349339	UK [England]	2013	Neisseria gonorrhoeae	De Silva et al. 2016 Lancet Infect Dis 16:1295-1303;Cehovin et al. 2020 J Infect Dis 222:1826-1836;Harrison et al. 2020 J Infect Dis 222:1816-1825	Y	Y	Y
47739	SRR3349340	UK [England]	2013	Neisseria gonorrhoeae	De Silva et al. 2016 Lancet Infect Dis 16:1295-1303;Cehovin et al. 2020 J Infect Dis 222:1826-1836;Harrison et al. 2020 J Infect Dis 222:1816-1825		Y	Y
47740	SRR3349341	UK [England]	2013	Neisseria gonorrhoeae	De Silva et al. 2016 Lancet Infect Dis 16:1295-1303;Cehovin et al. 2020 J Infect Dis 222:1826-1836;Harrison et al. 2020 J Infect Dis 222:1816-1825	Y	Y	Y
47741	SRR3349342	UK [England]	2013	Neisseria gonorrhoeae	De Silva et al. 2016 Lancet Infect Dis 16:1295-1303;Cehovin et al. 2020 J Infect Dis 222:1826-1836;Harrison et al. 2020 J Infect Dis 222:1816-1825		Y	Y
47742	SRR3349343	UK [England]	2013	Neisseria gonorrhoeae	De Silva et al. 2016 Lancet Infect Dis 16:1295-1303;Cehovin et al. 2020 J Infect Dis 222:1826-1836;Harrison et al. 2020 J Infect Dis 222:1816-1825	Y	Y	Y
47743	SRR3349344	UK [England]	2013	Neisseria gonorrhoeae	De Silva et al. 2016 Lancet Infect Dis 16:1295-1303;Cehovin et al. 2020 J Infect Dis 222:1826-1836;Harrison et al. 2020 J Infect Dis 222:1816-1825	Y	Y	Y
47745	SRR3349346	UK [England]	2013	Neisseria gonorrhoeae	De Silva et al. 2016 Lancet Infect Dis 16:1295-1303;Cehovin et al. 2020 J Infect Dis 222:1826-1836;Harrison et al. 2020 J Infect Dis 222:1816-1825		Y	Y
47746	SRR3349347	UK [England]	2013	Neisseria gonorrhoeae	De Silva et al. 2016 Lancet Infect Dis 16:1295-1303;Cehovin et al. 2020 J Infect Dis 222:1826-1836;Harrison et al. 2020 J Infect Dis 222:1816-1825		Y	Y
47747	SRR3349514	UK [England]	2013	Neisseria gonorrhoeae	De Silva et al. 2016 Lancet Infect Dis 16:1295-1303;Cehovin et al. 2020 J Infect Dis 222:1826-1836;Harrison et al. 2020 J Infect Dis 222:1816-1825		Y	Y
47748	SRR3349515	UK [England]	2014	Neisseria gonorrhoeae	De Silva et al. 2016 Lancet Infect Dis 16:1295-1303;Cehovin et al. 2020 J Infect Dis 222:1826-1836;Harrison et al. 2020 J Infect Dis 222:1816-1825	Y	Y	Y	Y
47749	SRR3349516	UK [England]	2014	Neisseria gonorrhoeae	De Silva et al. 2016 Lancet Infect Dis 16:1295-1303;Cehovin et al. 2020 J Infect Dis 222:1826-1836;Harrison et al. 2020 J Infect Dis 222:1816-1825		Y	Y
47750	SRR3349517	UK [England]	2014	Neisseria gonorrhoeae	De Silva et al. 2016 Lancet Infect Dis 16:1295-1303;Cehovin et al. 2020 J Infect Dis 222:1826-1836;Harrison et al. 2020 J Infect Dis 222:1816-1825	Y	Y	Y	Y
47751	SRR3349518	UK [England]	2014	Neisseria gonorrhoeae	De Silva et al. 2016 Lancet Infect Dis 16:1295-1303;Cehovin et al. 2020 J Infect Dis 222:1826-1836;Harrison et al. 2020 J Infect Dis 222:1816-1825	Y	Y	Y	Y
47752	SRR3349520	UK [England]	2014	Neisseria gonorrhoeae	De Silva et al. 2016 Lancet Infect Dis 16:1295-1303;Cehovin et al. 2020 J Infect Dis 222:1826-1836;Harrison et al. 2020 J Infect Dis 222:1816-1825		Y	Y
47753	SRR3349521	UK [England]	2014	Neisseria gonorrhoeae	De Silva et al. 2016 Lancet Infect Dis 16:1295-1303;Cehovin et al. 2020 J Infect Dis 222:1826-1836;Harrison et al. 2020 J Infect Dis 222:1816-1825		Y	Y
47754	SRR3349522	UK [England]	2014	Neisseria gonorrhoeae	De Silva et al. 2016 Lancet Infect Dis 16:1295-1303;Cehovin et al. 2020 J Infect Dis 222:1826-1836;Harrison et al. 2020 J Infect Dis 222:1816-1825		Y	Y
47755	SRR3349523	UK [England]	2014	Neisseria gonorrhoeae	De Silva et al. 2016 Lancet Infect Dis 16:1295-1303;Cehovin et al. 2020 J Infect Dis 222:1826-1836;Harrison et al. 2020 J Infect Dis 222:1816-1825	Y	Y	Y
47756	SRR3349524	UK [England]	2014	Neisseria gonorrhoeae	De Silva et al. 2016 Lancet Infect Dis 16:1295-1303;Cehovin et al. 2020 J Infect Dis 222:1826-1836;Harrison et al. 2020 J Infect Dis 222:1816-1825	Y	Y	Y
47757	SRR3349525	UK [England]	2014	Neisseria gonorrhoeae	De Silva et al. 2016 Lancet Infect Dis 16:1295-1303;Cehovin et al. 2020 J Infect Dis 222:1826-1836;Harrison et al. 2020 J Infect Dis 222:1816-1825	Y	Y	Y	Y
47758	SRR3349526	UK [England]	2014	Neisseria gonorrhoeae	De Silva et al. 2016 Lancet Infect Dis 16:1295-1303;Cehovin et al. 2020 J Infect Dis 222:1826-1836;Harrison et al. 2020 J Infect Dis 222:1816-1825		Y	Y
47760	SRR3349528	UK [England]	2014	Neisseria gonorrhoeae	De Silva et al. 2016 Lancet Infect Dis 16:1295-1303;Cehovin et al. 2020 J Infect Dis 222:1826-1836;Harrison et al. 2020 J Infect Dis 222:1816-1825		Y	Y
47761	SRR3349529	UK [England]	2013	Neisseria gonorrhoeae	De Silva et al. 2016 Lancet Infect Dis 16:1295-1303;Cehovin et al. 2020 J Infect Dis 222:1826-1836;Harrison et al. 2020 J Infect Dis 222:1816-1825	Y	Y	Y
47762	SRR3349531	UK [England]	2013	Neisseria gonorrhoeae	De Silva et al. 2016 Lancet Infect Dis 16:1295-1303;Cehovin et al. 2020 J Infect Dis 222:1826-1836;Harrison et al. 2020 J Infect Dis 222:1816-1825		Y	Y
47763	SRR3349532	UK [England]	2014	Neisseria gonorrhoeae	De Silva et al. 2016 Lancet Infect Dis 16:1295-1303;Cehovin et al. 2020 J Infect Dis 222:1826-1836;Harrison et al. 2020 J Infect Dis 222:1816-1825		Y	Y
47764	SRR3349533	UK [England]	2014	Neisseria gonorrhoeae	De Silva et al. 2016 Lancet Infect Dis 16:1295-1303;Cehovin et al. 2020 J Infect Dis 222:1826-1836;Harrison et al. 2020 J Infect Dis 222:1816-1825	Y	Y	Y	Y
47765	SRR3349534	UK [England]	2013	Neisseria gonorrhoeae	De Silva et al. 2016 Lancet Infect Dis 16:1295-1303;Cehovin et al. 2020 J Infect Dis 222:1826-1836;Harrison et al. 2020 J Infect Dis 222:1816-1825		Y	Y
47766	SRR3349535	UK [England]	2013	Neisseria gonorrhoeae	De Silva et al. 2016 Lancet Infect Dis 16:1295-1303;Cehovin et al. 2020 J Infect Dis 222:1826-1836;Harrison et al. 2020 J Infect Dis 222:1816-1825	Y	Y	Y
47767	SRR3349536	UK [England]	2013	Neisseria gonorrhoeae	De Silva et al. 2016 Lancet Infect Dis 16:1295-1303;Cehovin et al. 2020 J Infect Dis 222:1826-1836;Harrison et al. 2020 J Infect Dis 222:1816-1825		Y	Y
47768	SRR3349537	UK [England]	2014	Neisseria gonorrhoeae	De Silva et al. 2016 Lancet Infect Dis 16:1295-1303;Cehovin et al. 2020 J Infect Dis 222:1826-1836;Harrison et al. 2020 J Infect Dis 222:1816-1825		Y	Y
47769	SRR3349538	UK [England]	2014	Neisseria gonorrhoeae	De Silva et al. 2016 Lancet Infect Dis 16:1295-1303;Cehovin et al. 2020 J Infect Dis 222:1826-1836;Harrison et al. 2020 J Infect Dis 222:1816-1825		Y	Y
47770	SRR3349539	UK [England]	2014	Neisseria gonorrhoeae	De Silva et al. 2016 Lancet Infect Dis 16:1295-1303;Cehovin et al. 2020 J Infect Dis 222:1826-1836;Harrison et al. 2020 J Infect Dis 222:1816-1825		Y	Y
47771	SRR3349540	UK [England]	2014	Neisseria gonorrhoeae	De Silva et al. 2016 Lancet Infect Dis 16:1295-1303;Cehovin et al. 2020 J Infect Dis 222:1826-1836;Harrison et al. 2020 J Infect Dis 222:1816-1825	Y	Y	Y	Y
47772	SRR3349542	UK [England]	2014	Neisseria gonorrhoeae	De Silva et al. 2016 Lancet Infect Dis 16:1295-1303;Cehovin et al. 2020 J Infect Dis 222:1826-1836;Harrison et al. 2020 J Infect Dis 222:1816-1825		Y	Y
47773	SRR3349543	UK [England]	2014	Neisseria gonorrhoeae	De Silva et al. 2016 Lancet Infect Dis 16:1295-1303;Cehovin et al. 2020 J Infect Dis 222:1826-1836;Harrison et al. 2020 J Infect Dis 222:1816-1825	Y	Y	Y	Y
47774	SRR3349544	UK [England]	2014	Neisseria gonorrhoeae	De Silva et al. 2016 Lancet Infect Dis 16:1295-1303;Cehovin et al. 2020 J Infect Dis 222:1826-1836;Harrison et al. 2020 J Infect Dis 222:1816-1825		Y	Y
47775	SRR3349545	UK [England]	2013	Neisseria gonorrhoeae	De Silva et al. 2016 Lancet Infect Dis 16:1295-1303;Cehovin et al. 2020 J Infect Dis 222:1826-1836;Harrison et al. 2020 J Infect Dis 222:1816-1825		Y	Y
47776	SRR3349546	UK [England]	2014	Neisseria gonorrhoeae	De Silva et al. 2016 Lancet Infect Dis 16:1295-1303;Cehovin et al. 2020 J Infect Dis 222:1826-1836;Harrison et al. 2020 J Infect Dis 222:1816-1825	Y	Y	Y	Y
47777	SRR3349547	UK [England]	2014	Neisseria gonorrhoeae	De Silva et al. 2016 Lancet Infect Dis 16:1295-1303;Cehovin et al. 2020 J Infect Dis 222:1826-1836;Harrison et al. 2020 J Infect Dis 222:1816-1825	Y	Y	Y
47778	SRR3349548	UK [England]	2014	Neisseria gonorrhoeae	De Silva et al. 2016 Lancet Infect Dis 16:1295-1303;Cehovin et al. 2020 J Infect Dis 222:1826-1836;Harrison et al. 2020 J Infect Dis 222:1816-1825	Y	Y	Y	Y
47779	SRR3349549	UK [England]	2014	Neisseria gonorrhoeae	De Silva et al. 2016 Lancet Infect Dis 16:1295-1303;Cehovin et al. 2020 J Infect Dis 222:1826-1836;Harrison et al. 2020 J Infect Dis 222:1816-1825		Y	Y
47780	SRR3349550	UK [England]	2014	Neisseria gonorrhoeae	De Silva et al. 2016 Lancet Infect Dis 16:1295-1303;Cehovin et al. 2020 J Infect Dis 222:1826-1836;Harrison et al. 2020 J Infect Dis 222:1816-1825		Y	Y
47781	SRR3349551	UK [England]	2014	Neisseria gonorrhoeae	De Silva et al. 2016 Lancet Infect Dis 16:1295-1303;Cehovin et al. 2020 J Infect Dis 222:1826-1836;Harrison et al. 2020 J Infect Dis 222:1816-1825	Y	Y	Y	Y
47782	SRR3349552	UK [England]	2014	Neisseria gonorrhoeae	De Silva et al. 2016 Lancet Infect Dis 16:1295-1303;Cehovin et al. 2020 J Infect Dis 222:1826-1836;Harrison et al. 2020 J Infect Dis 222:1816-1825		Y	Y
47783	SRR3349553	UK [England]	2014	Neisseria gonorrhoeae	De Silva et al. 2016 Lancet Infect Dis 16:1295-1303;Cehovin et al. 2020 J Infect Dis 222:1826-1836;Harrison et al. 2020 J Infect Dis 222:1816-1825		Y	Y
47784	SRR3349554	UK [England]	2014	Neisseria gonorrhoeae	De Silva et al. 2016 Lancet Infect Dis 16:1295-1303;Cehovin et al. 2020 J Infect Dis 222:1826-1836;Harrison et al. 2020 J Infect Dis 222:1816-1825		Y	Y
47785	SRR3349555	UK [England]	2014	Neisseria gonorrhoeae	De Silva et al. 2016 Lancet Infect Dis 16:1295-1303;Cehovin et al. 2020 J Infect Dis 222:1826-1836;Harrison et al. 2020 J Infect Dis 222:1816-1825		Y	Y
47786	SRR3349557	UK [England]	2014	Neisseria gonorrhoeae	De Silva et al. 2016 Lancet Infect Dis 16:1295-1303;Cehovin et al. 2020 J Infect Dis 222:1826-1836;Harrison et al. 2020 J Infect Dis 222:1816-1825		Y	Y
47787	SRR3349558	UK [England]	2014	Neisseria gonorrhoeae	De Silva et al. 2016 Lancet Infect Dis 16:1295-1303;Cehovin et al. 2020 J Infect Dis 222:1826-1836;Harrison et al. 2020 J Infect Dis 222:1816-1825	Y	Y	Y
47788	SRR3349559	UK [England]	2014	Neisseria gonorrhoeae	De Silva et al. 2016 Lancet Infect Dis 16:1295-1303;Cehovin et al. 2020 J Infect Dis 222:1826-1836;Harrison et al. 2020 J Infect Dis 222:1816-1825		Y	Y
47789	SRR3349560	UK [England]	2014	Neisseria gonorrhoeae	De Silva et al. 2016 Lancet Infect Dis 16:1295-1303;Cehovin et al. 2020 J Infect Dis 222:1826-1836;Harrison et al. 2020 J Infect Dis 222:1816-1825	Y	Y	Y
47790	SRR3349561	UK [England]	2014	Neisseria gonorrhoeae	De Silva et al. 2016 Lancet Infect Dis 16:1295-1303;Cehovin et al. 2020 J Infect Dis 222:1826-1836;Harrison et al. 2020 J Infect Dis 222:1816-1825		Y	Y
47792	SRR3349563	UK [England]	2014	Neisseria gonorrhoeae	De Silva et al. 2016 Lancet Infect Dis 16:1295-1303;Cehovin et al. 2020 J Infect Dis 222:1826-1836;Harrison et al. 2020 J Infect Dis 222:1816-1825	Y	Y	Y	Y
47793	SRR3349564	UK [England]	2014	Neisseria gonorrhoeae	De Silva et al. 2016 Lancet Infect Dis 16:1295-1303;Cehovin et al. 2020 J Infect Dis 222:1826-1836;Harrison et al. 2020 J Infect Dis 222:1816-1825	Y	Y	Y	Y
47795	SRR3349566	UK [England]	2014	Neisseria gonorrhoeae	De Silva et al. 2016 Lancet Infect Dis 16:1295-1303;Cehovin et al. 2020 J Infect Dis 222:1826-1836;Harrison et al. 2020 J Infect Dis 222:1816-1825	Y	Y	Y	Y
47796	SRR3349567	UK [England]	2014	Neisseria gonorrhoeae	De Silva et al. 2016 Lancet Infect Dis 16:1295-1303;Cehovin et al. 2020 J Infect Dis 222:1826-1836;Harrison et al. 2020 J Infect Dis 222:1816-1825	Y	Y	Y
47797	SRR3349568	UK [England]	2014	Neisseria gonorrhoeae	De Silva et al. 2016 Lancet Infect Dis 16:1295-1303;Cehovin et al. 2020 J Infect Dis 222:1826-1836;Harrison et al. 2020 J Infect Dis 222:1816-1825	Y	Y	Y	Y
47798	SRR3349569	UK [England]	2014	Neisseria gonorrhoeae	De Silva et al. 2016 Lancet Infect Dis 16:1295-1303;Cehovin et al. 2020 J Infect Dis 222:1826-1836;Harrison et al. 2020 J Infect Dis 222:1816-1825		Y	Y
47799	SRR3349570	UK [England]	2014	Neisseria gonorrhoeae	De Silva et al. 2016 Lancet Infect Dis 16:1295-1303;Cehovin et al. 2020 J Infect Dis 222:1826-1836;Harrison et al. 2020 J Infect Dis 222:1816-1825		Y	Y
47800	SRR3349572	UK [England]	2014	Neisseria gonorrhoeae	De Silva et al. 2016 Lancet Infect Dis 16:1295-1303;Cehovin et al. 2020 J Infect Dis 222:1826-1836;Harrison et al. 2020 J Infect Dis 222:1816-1825	Y	Y	Y
47801	SRR3349573	UK [England]	2014	Neisseria gonorrhoeae	De Silva et al. 2016 Lancet Infect Dis 16:1295-1303;Cehovin et al. 2020 J Infect Dis 222:1826-1836;Harrison et al. 2020 J Infect Dis 222:1816-1825		Y	Y
47802	SRR3349574	UK [England]	2014	Neisseria gonorrhoeae	De Silva et al. 2016 Lancet Infect Dis 16:1295-1303;Cehovin et al. 2020 J Infect Dis 222:1826-1836;Harrison et al. 2020 J Infect Dis 222:1816-1825		Y	Y
47803	SRR3349575	UK [England]	2014	Neisseria gonorrhoeae	De Silva et al. 2016 Lancet Infect Dis 16:1295-1303;Cehovin et al. 2020 J Infect Dis 222:1826-1836;Harrison et al. 2020 J Infect Dis 222:1816-1825		Y	Y
47805	SRR3349577	UK [England]	2014	Neisseria gonorrhoeae	De Silva et al. 2016 Lancet Infect Dis 16:1295-1303;Cehovin et al. 2020 J Infect Dis 222:1826-1836;Harrison et al. 2020 J Infect Dis 222:1816-1825		Y	Y
47806	SRR3349578	UK [England]	2014	Neisseria gonorrhoeae	De Silva et al. 2016 Lancet Infect Dis 16:1295-1303;Cehovin et al. 2020 J Infect Dis 222:1826-1836;Harrison et al. 2020 J Infect Dis 222:1816-1825
47807	SRR3349579	UK [England]	2013	Neisseria gonorrhoeae	De Silva et al. 2016 Lancet Infect Dis 16:1295-1303;Cehovin et al. 2020 J Infect Dis 222:1826-1836;Harrison et al. 2020 J Infect Dis 222:1816-1825		Y	Y
47808	SRR3349580	UK [England]	2014	Neisseria gonorrhoeae	De Silva et al. 2016 Lancet Infect Dis 16:1295-1303;Cehovin et al. 2020 J Infect Dis 222:1826-1836;Harrison et al. 2020 J Infect Dis 222:1816-1825	Y	Y	Y
47809	SRR3349581	UK [England]	2014	Neisseria gonorrhoeae	De Silva et al. 2016 Lancet Infect Dis 16:1295-1303;Cehovin et al. 2020 J Infect Dis 222:1826-1836;Harrison et al. 2020 J Infect Dis 222:1816-1825	Y	Y	Y	Y
47810	SRR3349582	UK [England]	2013	Neisseria gonorrhoeae	De Silva et al. 2016 Lancet Infect Dis 16:1295-1303;Cehovin et al. 2020 J Infect Dis 222:1826-1836;Harrison et al. 2020 J Infect Dis 222:1816-1825		Y	Y
47811	SRR3349583	UK [England]	2014	Neisseria gonorrhoeae	De Silva et al. 2016 Lancet Infect Dis 16:1295-1303;Cehovin et al. 2020 J Infect Dis 222:1826-1836;Harrison et al. 2020 J Infect Dis 222:1816-1825	Y	Y	Y	Y
47812	SRR3349584	UK [England]	2014	Neisseria gonorrhoeae	De Silva et al. 2016 Lancet Infect Dis 16:1295-1303;Cehovin et al. 2020 J Infect Dis 222:1826-1836;Harrison et al. 2020 J Infect Dis 222:1816-1825
47813	SRR3349585	UK [England]	2014	Neisseria gonorrhoeae	De Silva et al. 2016 Lancet Infect Dis 16:1295-1303;Cehovin et al. 2020 J Infect Dis 222:1826-1836;Harrison et al. 2020 J Infect Dis 222:1816-1825		Y	Y
47814	SRR3349587	UK [England]	2014	Neisseria gonorrhoeae	De Silva et al. 2016 Lancet Infect Dis 16:1295-1303;Cehovin et al. 2020 J Infect Dis 222:1826-1836;Harrison et al. 2020 J Infect Dis 222:1816-1825		Y	Y
47815	SRR3349588	UK [England]	2013	Neisseria gonorrhoeae	De Silva et al. 2016 Lancet Infect Dis 16:1295-1303;Cehovin et al. 2020 J Infect Dis 222:1826-1836;Harrison et al. 2020 J Infect Dis 222:1816-1825		Y	Y
47817	SRR3349590	UK [England]	2014	Neisseria gonorrhoeae	De Silva et al. 2016 Lancet Infect Dis 16:1295-1303;Cehovin et al. 2020 J Infect Dis 222:1826-1836;Harrison et al. 2020 J Infect Dis 222:1816-1825	Y	Y	Y	Y
47819	SRR3349592	UK [England]	2014	Neisseria gonorrhoeae	De Silva et al. 2016 Lancet Infect Dis 16:1295-1303;Cehovin et al. 2020 J Infect Dis 222:1826-1836;Harrison et al. 2020 J Infect Dis 222:1816-1825		Y	Y
47820	SRR3349593	UK [England]	2014	Neisseria gonorrhoeae	De Silva et al. 2016 Lancet Infect Dis 16:1295-1303;Cehovin et al. 2020 J Infect Dis 222:1826-1836;Harrison et al. 2020 J Infect Dis 222:1816-1825	Y	Y	Y
47821	SRR3349594	UK [England]	2014	Neisseria gonorrhoeae	De Silva et al. 2016 Lancet Infect Dis 16:1295-1303;Cehovin et al. 2020 J Infect Dis 222:1826-1836;Harrison et al. 2020 J Infect Dis 222:1816-1825		Y	Y
47823	SRR3349597	UK [England]	2014	Neisseria gonorrhoeae	De Silva et al. 2016 Lancet Infect Dis 16:1295-1303;Cehovin et al. 2020 J Infect Dis 222:1826-1836;Harrison et al. 2020 J Infect Dis 222:1816-1825	Y	Y	Y
47824	SRR3349598	UK [England]	2014	Neisseria gonorrhoeae	De Silva et al. 2016 Lancet Infect Dis 16:1295-1303;Cehovin et al. 2020 J Infect Dis 222:1826-1836;Harrison et al. 2020 J Infect Dis 222:1816-1825		Y	Y
47825	SRR3349599	UK [England]	2014	Neisseria gonorrhoeae	De Silva et al. 2016 Lancet Infect Dis 16:1295-1303;Cehovin et al. 2020 J Infect Dis 222:1826-1836;Harrison et al. 2020 J Infect Dis 222:1816-1825		Y	Y
47827	SRR3349601	UK [England]	2014	Neisseria gonorrhoeae	De Silva et al. 2016 Lancet Infect Dis 16:1295-1303;Cehovin et al. 2020 J Infect Dis 222:1826-1836;Harrison et al. 2020 J Infect Dis 222:1816-1825		Y	Y
47828	SRR3349602	UK [England]	2014	Neisseria gonorrhoeae	De Silva et al. 2016 Lancet Infect Dis 16:1295-1303;Cehovin et al. 2020 J Infect Dis 222:1826-1836;Harrison et al. 2020 J Infect Dis 222:1816-1825	Y	Y	Y
47829	SRR3349603	UK [England]	2014	Neisseria gonorrhoeae	De Silva et al. 2016 Lancet Infect Dis 16:1295-1303;Cehovin et al. 2020 J Infect Dis 222:1826-1836;Harrison et al. 2020 J Infect Dis 222:1816-1825	Y	Y	Y	Y
47830	SRR3349604	UK [England]	2014	Neisseria gonorrhoeae	De Silva et al. 2016 Lancet Infect Dis 16:1295-1303;Cehovin et al. 2020 J Infect Dis 222:1826-1836;Harrison et al. 2020 J Infect Dis 222:1816-1825		Y	Y
47831	SRR3349606	UK [England]	2014	Neisseria gonorrhoeae	De Silva et al. 2016 Lancet Infect Dis 16:1295-1303;Cehovin et al. 2020 J Infect Dis 222:1826-1836;Harrison et al. 2020 J Infect Dis 222:1816-1825		Y	Y
47832	SRR3349607	UK [England]	2014	Neisseria gonorrhoeae	De Silva et al. 2016 Lancet Infect Dis 16:1295-1303;Cehovin et al. 2020 J Infect Dis 222:1826-1836;Harrison et al. 2020 J Infect Dis 222:1816-1825		Y	Y
47833	SRR3349608	UK [England]	2014	Neisseria gonorrhoeae	De Silva et al. 2016 Lancet Infect Dis 16:1295-1303;Cehovin et al. 2020 J Infect Dis 222:1826-1836;Harrison et al. 2020 J Infect Dis 222:1816-1825	Y	Y	Y	Y
47835	SRR3349610	UK [England]	2014	Neisseria gonorrhoeae	De Silva et al. 2016 Lancet Infect Dis 16:1295-1303;Cehovin et al. 2020 J Infect Dis 222:1826-1836;Harrison et al. 2020 J Infect Dis 222:1816-1825		Y	Y
47836	SRR3349611	UK [England]	2013	Neisseria gonorrhoeae	De Silva et al. 2016 Lancet Infect Dis 16:1295-1303;Cehovin et al. 2020 J Infect Dis 222:1826-1836;Harrison et al. 2020 J Infect Dis 222:1816-1825		Y	Y
47837	SRR3349612	UK [England]	2014	Neisseria gonorrhoeae	De Silva et al. 2016 Lancet Infect Dis 16:1295-1303;Cehovin et al. 2020 J Infect Dis 222:1826-1836;Harrison et al. 2020 J Infect Dis 222:1816-1825		Y	Y
47838	SRR3349613	UK [England]	2013	Neisseria gonorrhoeae	De Silva et al. 2016 Lancet Infect Dis 16:1295-1303;Cehovin et al. 2020 J Infect Dis 222:1826-1836;Harrison et al. 2020 J Infect Dis 222:1816-1825	Y	Y	Y
47839	SRR3349614	UK [England]	2014	Neisseria gonorrhoeae	De Silva et al. 2016 Lancet Infect Dis 16:1295-1303;Cehovin et al. 2020 J Infect Dis 222:1826-1836;Harrison et al. 2020 J Infect Dis 222:1816-1825		Y	Y
47840	SRR3349615	UK [England]	2014	Neisseria gonorrhoeae	De Silva et al. 2016 Lancet Infect Dis 16:1295-1303;Cehovin et al. 2020 J Infect Dis 222:1826-1836;Harrison et al. 2020 J Infect Dis 222:1816-1825	Y	Y	Y
47841	SRR3349617	UK [England]	2014	Neisseria gonorrhoeae	De Silva et al. 2016 Lancet Infect Dis 16:1295-1303;Cehovin et al. 2020 J Infect Dis 222:1826-1836;Harrison et al. 2020 J Infect Dis 222:1816-1825		Y	Y
47842	SRR3349618	UK [England]	2013	Neisseria gonorrhoeae	De Silva et al. 2016 Lancet Infect Dis 16:1295-1303;Cehovin et al. 2020 J Infect Dis 222:1826-1836;Harrison et al. 2020 J Infect Dis 222:1816-1825		Y	Y
47844	SRR3349620	UK [England]	2014	Neisseria gonorrhoeae	De Silva et al. 2016 Lancet Infect Dis 16:1295-1303;Cehovin et al. 2020 J Infect Dis 222:1826-1836;Harrison et al. 2020 J Infect Dis 222:1816-1825		Y	Y
47845	SRR3349621	UK [England]	2013	Neisseria gonorrhoeae	De Silva et al. 2016 Lancet Infect Dis 16:1295-1303;Cehovin et al. 2020 J Infect Dis 222:1826-1836;Harrison et al. 2020 J Infect Dis 222:1816-1825		Y	Y
47846	SRR3349622	UK [England]	2013	Neisseria gonorrhoeae	De Silva et al. 2016 Lancet Infect Dis 16:1295-1303;Cehovin et al. 2020 J Infect Dis 222:1826-1836;Harrison et al. 2020 J Infect Dis 222:1816-1825	Y	Y	Y	Y
47847	SRR3349623	UK [England]	2014	Neisseria gonorrhoeae	De Silva et al. 2016 Lancet Infect Dis 16:1295-1303;Cehovin et al. 2020 J Infect Dis 222:1826-1836;Harrison et al. 2020 J Infect Dis 222:1816-1825		Y	Y
47848	SRR3349624	UK [England]	2013	Neisseria gonorrhoeae	De Silva et al. 2016 Lancet Infect Dis 16:1295-1303;Cehovin et al. 2020 J Infect Dis 222:1826-1836;Harrison et al. 2020 J Infect Dis 222:1816-1825		Y	Y
47849	SRR3349625	UK [England]	2014	Neisseria gonorrhoeae	De Silva et al. 2016 Lancet Infect Dis 16:1295-1303;Cehovin et al. 2020 J Infect Dis 222:1826-1836;Harrison et al. 2020 J Infect Dis 222:1816-1825	Y	Y	Y
47850	SRR3349626	UK [England]	2014	Neisseria gonorrhoeae	De Silva et al. 2016 Lancet Infect Dis 16:1295-1303;Cehovin et al. 2020 J Infect Dis 222:1826-1836;Harrison et al. 2020 J Infect Dis 222:1816-1825	Y	Y	Y	Y
47851	SRR3349627	UK [England]	2014	Neisseria gonorrhoeae	De Silva et al. 2016 Lancet Infect Dis 16:1295-1303;Cehovin et al. 2020 J Infect Dis 222:1826-1836;Harrison et al. 2020 J Infect Dis 222:1816-1825		Y	Y
47852	SRR3349628	UK [England]	2014	Neisseria gonorrhoeae	De Silva et al. 2016 Lancet Infect Dis 16:1295-1303;Cehovin et al. 2020 J Infect Dis 222:1826-1836;Harrison et al. 2020 J Infect Dis 222:1816-1825		Y	Y
47853	SRR3349630	UK [England]	2014	Neisseria gonorrhoeae	De Silva et al. 2016 Lancet Infect Dis 16:1295-1303;Cehovin et al. 2020 J Infect Dis 222:1826-1836;Harrison et al. 2020 J Infect Dis 222:1816-1825		Y	Y
47854	SRR3349631	UK [England]	2014	Neisseria gonorrhoeae	De Silva et al. 2016 Lancet Infect Dis 16:1295-1303;Cehovin et al. 2020 J Infect Dis 222:1826-1836;Harrison et al. 2020 J Infect Dis 222:1816-1825	Y	Y	Y	Y
47855	SRR3349632	UK [England]	2014	Neisseria gonorrhoeae	De Silva et al. 2016 Lancet Infect Dis 16:1295-1303;Cehovin et al. 2020 J Infect Dis 222:1826-1836;Harrison et al. 2020 J Infect Dis 222:1816-1825		Y	Y
47856	SRR3349633	UK [England]	2014	Neisseria gonorrhoeae	De Silva et al. 2016 Lancet Infect Dis 16:1295-1303;Cehovin et al. 2020 J Infect Dis 222:1826-1836;Harrison et al. 2020 J Infect Dis 222:1816-1825		Y	Y
47857	SRR3349634	UK [England]	2014	Neisseria gonorrhoeae	De Silva et al. 2016 Lancet Infect Dis 16:1295-1303;Cehovin et al. 2020 J Infect Dis 222:1826-1836;Harrison et al. 2020 J Infect Dis 222:1816-1825		Y	Y
47858	SRR3349635	UK [England]	2013	Neisseria gonorrhoeae	De Silva et al. 2016 Lancet Infect Dis 16:1295-1303;Cehovin et al. 2020 J Infect Dis 222:1826-1836;Harrison et al. 2020 J Infect Dis 222:1816-1825		Y	Y
47859	SRR3349636	UK [England]	2014	Neisseria gonorrhoeae	De Silva et al. 2016 Lancet Infect Dis 16:1295-1303;Cehovin et al. 2020 J Infect Dis 222:1826-1836;Harrison et al. 2020 J Infect Dis 222:1816-1825		Y	Y
47860	SRR3349637	UK [England]	2014	Neisseria gonorrhoeae	De Silva et al. 2016 Lancet Infect Dis 16:1295-1303;Cehovin et al. 2020 J Infect Dis 222:1826-1836;Harrison et al. 2020 J Infect Dis 222:1816-1825	Y	Y	Y
47861	SRR3349638	UK [England]	2014	Neisseria gonorrhoeae	De Silva et al. 2016 Lancet Infect Dis 16:1295-1303;Cehovin et al. 2020 J Infect Dis 222:1826-1836;Harrison et al. 2020 J Infect Dis 222:1816-1825	Y	Y	Y	Y
47862	SRR3349639	UK [England]	2014	Neisseria gonorrhoeae	De Silva et al. 2016 Lancet Infect Dis 16:1295-1303;Cehovin et al. 2020 J Infect Dis 222:1826-1836;Harrison et al. 2020 J Infect Dis 222:1816-1825	Y	Y	Y	Y
47863	SRR3349640	UK [England]	2014	Neisseria gonorrhoeae	De Silva et al. 2016 Lancet Infect Dis 16:1295-1303;Cehovin et al. 2020 J Infect Dis 222:1826-1836;Harrison et al. 2020 J Infect Dis 222:1816-1825		Y	Y
47864	SRR3349642	UK [England]	2014	Neisseria gonorrhoeae	De Silva et al. 2016 Lancet Infect Dis 16:1295-1303;Cehovin et al. 2020 J Infect Dis 222:1826-1836;Harrison et al. 2020 J Infect Dis 222:1816-1825		Y	Y
47865	SRR3349643	UK [England]	2014	Neisseria gonorrhoeae	De Silva et al. 2016 Lancet Infect Dis 16:1295-1303;Cehovin et al. 2020 J Infect Dis 222:1826-1836;Harrison et al. 2020 J Infect Dis 222:1816-1825	Y	Y	Y	Y
47866	SRR3349644	UK [England]	2014	Neisseria gonorrhoeae	De Silva et al. 2016 Lancet Infect Dis 16:1295-1303;Cehovin et al. 2020 J Infect Dis 222:1826-1836;Harrison et al. 2020 J Infect Dis 222:1816-1825	Y	Y	Y
47867	SRR3349645	UK [England]	2014	Neisseria gonorrhoeae	De Silva et al. 2016 Lancet Infect Dis 16:1295-1303;Cehovin et al. 2020 J Infect Dis 222:1826-1836;Harrison et al. 2020 J Infect Dis 222:1816-1825	Y	Y	Y	Y
47868	SRR3349646	UK [England]	2014	Neisseria gonorrhoeae	De Silva et al. 2016 Lancet Infect Dis 16:1295-1303;Cehovin et al. 2020 J Infect Dis 222:1826-1836;Harrison et al. 2020 J Infect Dis 222:1816-1825	Y	Y	Y	Y
47869	SRR3349647	UK [England]	2014	Neisseria gonorrhoeae	De Silva et al. 2016 Lancet Infect Dis 16:1295-1303;Cehovin et al. 2020 J Infect Dis 222:1826-1836;Harrison et al. 2020 J Infect Dis 222:1816-1825		Y	Y
47870	SRR3349648	UK [England]	2014	Neisseria gonorrhoeae	De Silva et al. 2016 Lancet Infect Dis 16:1295-1303;Cehovin et al. 2020 J Infect Dis 222:1826-1836;Harrison et al. 2020 J Infect Dis 222:1816-1825	Y	Y	Y	Y
47871	SRR3349649	UK [England]	2013	Neisseria gonorrhoeae	De Silva et al. 2016 Lancet Infect Dis 16:1295-1303;Cehovin et al. 2020 J Infect Dis 222:1826-1836;Harrison et al. 2020 J Infect Dis 222:1816-1825		Y	Y
47873	SRR3349652	UK [England]	2013	Neisseria gonorrhoeae	De Silva et al. 2016 Lancet Infect Dis 16:1295-1303;Cehovin et al. 2020 J Infect Dis 222:1826-1836;Harrison et al. 2020 J Infect Dis 222:1816-1825		Y	Y
47874	SRR3349653	UK [England]	2014	Neisseria gonorrhoeae	De Silva et al. 2016 Lancet Infect Dis 16:1295-1303;Cehovin et al. 2020 J Infect Dis 222:1826-1836;Harrison et al. 2020 J Infect Dis 222:1816-1825;Salmerón et al. 2021 J Antimicrob Chemother 76:930-935		Y	Y
47875	SRR3349654	UK [England]	2014	Neisseria gonorrhoeae	De Silva et al. 2016 Lancet Infect Dis 16:1295-1303;Cehovin et al. 2020 J Infect Dis 222:1826-1836;Harrison et al. 2020 J Infect Dis 222:1816-1825		Y	Y
47876	SRR3349655	UK [England]	2014	Neisseria gonorrhoeae	De Silva et al. 2016 Lancet Infect Dis 16:1295-1303;Cehovin et al. 2020 J Infect Dis 222:1826-1836;Harrison et al. 2020 J Infect Dis 222:1816-1825	Y	Y	Y	Y
47877	SRR3349656	UK [England]	2014	Neisseria gonorrhoeae	De Silva et al. 2016 Lancet Infect Dis 16:1295-1303;Cehovin et al. 2020 J Infect Dis 222:1826-1836;Harrison et al. 2020 J Infect Dis 222:1816-1825	Y	Y	Y	Y
47878	SRR3349657	UK [England]	2014	Neisseria gonorrhoeae	De Silva et al. 2016 Lancet Infect Dis 16:1295-1303;Cehovin et al. 2020 J Infect Dis 222:1826-1836;Harrison et al. 2020 J Infect Dis 222:1816-1825	Y	Y	Y	Y
47879	SRR3349658	UK [England]	2014	Neisseria gonorrhoeae	De Silva et al. 2016 Lancet Infect Dis 16:1295-1303;Cehovin et al. 2020 J Infect Dis 222:1826-1836;Harrison et al. 2020 J Infect Dis 222:1816-1825		Y	Y
47880	SRR3349659	UK [England]	2014	Neisseria gonorrhoeae	De Silva et al. 2016 Lancet Infect Dis 16:1295-1303;Cehovin et al. 2020 J Infect Dis 222:1826-1836;Harrison et al. 2020 J Infect Dis 222:1816-1825		Y	Y
47881	SRR3349661	UK [England]	2014	Neisseria gonorrhoeae	De Silva et al. 2016 Lancet Infect Dis 16:1295-1303;Cehovin et al. 2020 J Infect Dis 222:1826-1836;Harrison et al. 2020 J Infect Dis 222:1816-1825		Y	Y
47882	SRR3349662	UK [England]	2014	Neisseria gonorrhoeae	De Silva et al. 2016 Lancet Infect Dis 16:1295-1303;Cehovin et al. 2020 J Infect Dis 222:1826-1836;Harrison et al. 2020 J Infect Dis 222:1816-1825	Y	Y	Y
47883	SRR3349663	UK [England]	2013	Neisseria gonorrhoeae	De Silva et al. 2016 Lancet Infect Dis 16:1295-1303;Cehovin et al. 2020 J Infect Dis 222:1826-1836;Harrison et al. 2020 J Infect Dis 222:1816-1825		Y	Y
47884	SRR3349664	UK [England]	2014	Neisseria gonorrhoeae	De Silva et al. 2016 Lancet Infect Dis 16:1295-1303;Cehovin et al. 2020 J Infect Dis 222:1826-1836;Harrison et al. 2020 J Infect Dis 222:1816-1825	Y	Y	Y	Y
47885	SRR3349665	UK [England]	2013	Neisseria gonorrhoeae	De Silva et al. 2016 Lancet Infect Dis 16:1295-1303;Cehovin et al. 2020 J Infect Dis 222:1826-1836;Harrison et al. 2020 J Infect Dis 222:1816-1825		Y	Y
47886	SRR3349666	UK [England]	2014	Neisseria gonorrhoeae	De Silva et al. 2016 Lancet Infect Dis 16:1295-1303;Cehovin et al. 2020 J Infect Dis 222:1826-1836;Harrison et al. 2020 J Infect Dis 222:1816-1825		Y	Y
47887	SRR3349667	UK [England]	2013	Neisseria gonorrhoeae	De Silva et al. 2016 Lancet Infect Dis 16:1295-1303;Cehovin et al. 2020 J Infect Dis 222:1826-1836;Harrison et al. 2020 J Infect Dis 222:1816-1825	Y	Y	Y	Y
47888	SRR3349669	UK [England]	2013	Neisseria gonorrhoeae	De Silva et al. 2016 Lancet Infect Dis 16:1295-1303;Cehovin et al. 2020 J Infect Dis 222:1826-1836;Harrison et al. 2020 J Infect Dis 222:1816-1825		Y	Y
47889	SRR3349670	UK [England]	2014	Neisseria gonorrhoeae	De Silva et al. 2016 Lancet Infect Dis 16:1295-1303;Cehovin et al. 2020 J Infect Dis 222:1826-1836;Harrison et al. 2020 J Infect Dis 222:1816-1825	Y	Y	Y	Y
47890	SRR3349671	UK [England]	2014	Neisseria gonorrhoeae	De Silva et al. 2016 Lancet Infect Dis 16:1295-1303;Cehovin et al. 2020 J Infect Dis 222:1826-1836;Harrison et al. 2020 J Infect Dis 222:1816-1825	Y	Y	Y
47891	SRR3349672	UK [England]	2014	Neisseria gonorrhoeae	De Silva et al. 2016 Lancet Infect Dis 16:1295-1303;Cehovin et al. 2020 J Infect Dis 222:1826-1836;Harrison et al. 2020 J Infect Dis 222:1816-1825	Y	Y	Y	Y
47892	SRR3349673	UK [England]	2014	Neisseria gonorrhoeae	De Silva et al. 2016 Lancet Infect Dis 16:1295-1303;Cehovin et al. 2020 J Infect Dis 222:1826-1836;Harrison et al. 2020 J Infect Dis 222:1816-1825		Y
47893	SRR3349674	UK [England]	2014	Neisseria gonorrhoeae	De Silva et al. 2016 Lancet Infect Dis 16:1295-1303;Cehovin et al. 2020 J Infect Dis 222:1826-1836;Harrison et al. 2020 J Infect Dis 222:1816-1825		Y	Y
47894	SRR3349675	UK [England]	2014	Neisseria gonorrhoeae	De Silva et al. 2016 Lancet Infect Dis 16:1295-1303;Cehovin et al. 2020 J Infect Dis 222:1826-1836;Harrison et al. 2020 J Infect Dis 222:1816-1825		Y	Y
47895	SRR3349676	UK [England]	2014	Neisseria gonorrhoeae	De Silva et al. 2016 Lancet Infect Dis 16:1295-1303;Cehovin et al. 2020 J Infect Dis 222:1826-1836;Harrison et al. 2020 J Infect Dis 222:1816-1825	Y	Y	Y	Y
47896	SRR3349677	UK [England]	2014	Neisseria gonorrhoeae	De Silva et al. 2016 Lancet Infect Dis 16:1295-1303;Cehovin et al. 2020 J Infect Dis 222:1826-1836;Harrison et al. 2020 J Infect Dis 222:1816-1825	Y	Y	Y	Y
47898	SRR3349680	UK [England]	2014	Neisseria gonorrhoeae	De Silva et al. 2016 Lancet Infect Dis 16:1295-1303;Cehovin et al. 2020 J Infect Dis 222:1826-1836;Harrison et al. 2020 J Infect Dis 222:1816-1825		Y	Y
47900	SRR3349682	UK [England]	2014	Neisseria gonorrhoeae	De Silva et al. 2016 Lancet Infect Dis 16:1295-1303;Cehovin et al. 2020 J Infect Dis 222:1826-1836;Harrison et al. 2020 J Infect Dis 222:1816-1825	Y	Y	Y
47901	SRR3349683	UK [England]	2013	Neisseria gonorrhoeae	De Silva et al. 2016 Lancet Infect Dis 16:1295-1303;Cehovin et al. 2020 J Infect Dis 222:1826-1836;Harrison et al. 2020 J Infect Dis 222:1816-1825		Y	Y
47902	SRR3349684	UK [England]	2013	Neisseria gonorrhoeae	De Silva et al. 2016 Lancet Infect Dis 16:1295-1303;Cehovin et al. 2020 J Infect Dis 222:1826-1836;Harrison et al. 2020 J Infect Dis 222:1816-1825		Y	Y
47903	SRR3349685	UK [England]	2013	Neisseria gonorrhoeae	De Silva et al. 2016 Lancet Infect Dis 16:1295-1303;Cehovin et al. 2020 J Infect Dis 222:1826-1836;Harrison et al. 2020 J Infect Dis 222:1816-1825		Y	Y
47904	SRR3349686	UK [England]	2014	Neisseria gonorrhoeae	De Silva et al. 2016 Lancet Infect Dis 16:1295-1303;Cehovin et al. 2020 J Infect Dis 222:1826-1836;Harrison et al. 2020 J Infect Dis 222:1816-1825		Y	Y
47905	SRR3349687	UK [England]	2014	Neisseria gonorrhoeae	De Silva et al. 2016 Lancet Infect Dis 16:1295-1303;Cehovin et al. 2020 J Infect Dis 222:1826-1836;Harrison et al. 2020 J Infect Dis 222:1816-1825;Salmerón et al. 2021 J Antimicrob Chemother 76:930-935		Y	Y
47906	SRR3349688	UK [England]	2014	Neisseria gonorrhoeae	De Silva et al. 2016 Lancet Infect Dis 16:1295-1303;Cehovin et al. 2020 J Infect Dis 222:1826-1836;Harrison et al. 2020 J Infect Dis 222:1816-1825		Y	Y
47907	SRR3349689	UK [England]	2014	Neisseria gonorrhoeae	De Silva et al. 2016 Lancet Infect Dis 16:1295-1303;Cehovin et al. 2020 J Infect Dis 222:1826-1836;Harrison et al. 2020 J Infect Dis 222:1816-1825	Y	Y	Y	Y
47908	SRR3349691	UK [England]	2014	Neisseria gonorrhoeae	De Silva et al. 2016 Lancet Infect Dis 16:1295-1303;Cehovin et al. 2020 J Infect Dis 222:1826-1836;Harrison et al. 2020 J Infect Dis 222:1816-1825	Y	Y	Y	Y
47910	SRR3349693	UK [England]	2013	Neisseria gonorrhoeae	De Silva et al. 2016 Lancet Infect Dis 16:1295-1303;Cehovin et al. 2020 J Infect Dis 222:1826-1836;Harrison et al. 2020 J Infect Dis 222:1816-1825		Y	Y
47911	SRR3349694	UK [England]	2014	Neisseria gonorrhoeae	De Silva et al. 2016 Lancet Infect Dis 16:1295-1303;Cehovin et al. 2020 J Infect Dis 222:1826-1836;Harrison et al. 2020 J Infect Dis 222:1816-1825		Y	Y
47912	SRR3349695	UK [England]	2014	Neisseria gonorrhoeae	De Silva et al. 2016 Lancet Infect Dis 16:1295-1303;Cehovin et al. 2020 J Infect Dis 222:1826-1836;Harrison et al. 2020 J Infect Dis 222:1816-1825		Y	Y
47913	SRR3349696	UK [England]	2014	Neisseria gonorrhoeae	De Silva et al. 2016 Lancet Infect Dis 16:1295-1303;Cehovin et al. 2020 J Infect Dis 222:1826-1836;Harrison et al. 2020 J Infect Dis 222:1816-1825		Y	Y
47914	SRR3349697	UK [England]	2014	Neisseria gonorrhoeae	De Silva et al. 2016 Lancet Infect Dis 16:1295-1303;Cehovin et al. 2020 J Infect Dis 222:1826-1836;Harrison et al. 2020 J Infect Dis 222:1816-1825	Y	Y	Y	Y
47915	SRR3349698	UK [England]	2014	Neisseria gonorrhoeae	De Silva et al. 2016 Lancet Infect Dis 16:1295-1303;Cehovin et al. 2020 J Infect Dis 222:1826-1836;Harrison et al. 2020 J Infect Dis 222:1816-1825		Y	Y
47916	SRR3349699	UK [England]	2014	Neisseria gonorrhoeae	De Silva et al. 2016 Lancet Infect Dis 16:1295-1303;Cehovin et al. 2020 J Infect Dis 222:1826-1836;Harrison et al. 2020 J Infect Dis 222:1816-1825	Y	Y	Y	Y
47917	SRR3349700	UK [England]	2013	Neisseria gonorrhoeae	De Silva et al. 2016 Lancet Infect Dis 16:1295-1303;Cehovin et al. 2020 J Infect Dis 222:1826-1836;Harrison et al. 2020 J Infect Dis 222:1816-1825		Y	Y
47918	SRR3349701	UK [England]	2014	Neisseria gonorrhoeae	De Silva et al. 2016 Lancet Infect Dis 16:1295-1303;Cehovin et al. 2020 J Infect Dis 222:1826-1836;Harrison et al. 2020 J Infect Dis 222:1816-1825		Y	Y
47919	SRR3349702	UK [England]	2014	Neisseria gonorrhoeae	De Silva et al. 2016 Lancet Infect Dis 16:1295-1303;Cehovin et al. 2020 J Infect Dis 222:1826-1836;Harrison et al. 2020 J Infect Dis 222:1816-1825		Y	Y
47920	SRR3349703	UK [England]	2014	Neisseria gonorrhoeae	De Silva et al. 2016 Lancet Infect Dis 16:1295-1303;Cehovin et al. 2020 J Infect Dis 222:1826-1836;Harrison et al. 2020 J Infect Dis 222:1816-1825		Y	Y
47921	SRR3349704	UK [England]	2014	Neisseria gonorrhoeae	De Silva et al. 2016 Lancet Infect Dis 16:1295-1303;Cehovin et al. 2020 J Infect Dis 222:1826-1836;Harrison et al. 2020 J Infect Dis 222:1816-1825	Y	Y	Y	Y
47922	SRR3349705	UK [England]	2014	Neisseria gonorrhoeae	De Silva et al. 2016 Lancet Infect Dis 16:1295-1303;Cehovin et al. 2020 J Infect Dis 222:1826-1836;Harrison et al. 2020 J Infect Dis 222:1816-1825	Y	Y	Y
47923	SRR3349706	UK [England]	2014	Neisseria gonorrhoeae	De Silva et al. 2016 Lancet Infect Dis 16:1295-1303;Cehovin et al. 2020 J Infect Dis 222:1826-1836;Harrison et al. 2020 J Infect Dis 222:1816-1825	Y	Y	Y	Y
[truncated: 25,483 more rows]
