# Supplementary material for: Evolution, persistence, and host adaption of a gonococcal AMR plasmid that emerged in the pre-antibiotic era
Source: PLoS Genet. 2023 May 15;19(5):e1010743. doi: 10.1371/journal.pgen.1010743 (PMC10212123; doi:10.1371/journal.pgen.1010743)
Supplement: S2 Table — Available to view or download from https://figshare.com/s/759d74cd19c31c597110 (XLSX) [file pgen.1010743.s008.xlsx]

## Sheet: Export
id	isolate	country	year	references
27274	GCGS0112	USA	2009	Grad et al. 2016 J Infect Dis 214:1579-1587;Cehovin et al. 2020 J Infect Dis 222:1826-1836;Harrison et al. 2020 J Infect Dis 222:1816-1825
27276	GCGS0008	USA	2009	Grad et al. 2014 Lancet Infect Dis 14:220-6;Grad et al. 2016 J Infect Dis 214:1579-1587;Cehovin et al. 2020 J Infect Dis 222:1826-1836;Harrison et al. 2020 J Infect Dis 222:1816-1825
27277	GCGS0186	USA	2009	Grad et al. 2014 Lancet Infect Dis 14:220-6;Grad et al. 2016 J Infect Dis 214:1579-1587;Cehovin et al. 2020 J Infect Dis 222:1826-1836;Harrison et al. 2020 J Infect Dis 222:1816-1825
27280	GCGS154	USA	2009	Grad et al. 2014 Lancet Infect Dis 14:220-6;Cehovin et al. 2020 J Infect Dis 222:1826-1836;Harrison et al. 2020 J Infect Dis 222:1816-1825
27473	GCGS0033	USA	2009	Grad et al. 2014 Lancet Infect Dis 14:220-6;Grad et al. 2016 J Infect Dis 214:1579-1587;Cehovin et al. 2020 J Infect Dis 222:1826-1836;Harrison et al. 2020 J Infect Dis 222:1816-1825;Yahara et al. 2021 Genome Med 13:51
31461	WHO_O	Canada	1991	Sánchez-Busó et al. 2019 Nat Microbiol 4:1941-1950;Cehovin et al. 2020 J Infect Dis 222:1826-1836;Harrison et al. 2020 J Infect Dis 222:1816-1825
31470	BEL_09_12	Belarus	2009	Sánchez-Busó et al. 2019 Nat Microbiol 4:1941-1950;Cehovin et al. 2020 J Infect Dis 222:1826-1836;Harrison et al. 2020 J Infect Dis 222:1816-1825
31523	989000168	China	1998	Sánchez-Busó et al. 2019 Nat Microbiol 4:1941-1950;Cehovin et al. 2020 J Infect Dis 222:1826-1836;Harrison et al. 2020 J Infect Dis 222:1816-1825
31526	989000163	Indonesia	1998	Sánchez-Busó et al. 2019 Nat Microbiol 4:1941-1950;Cehovin et al. 2020 J Infect Dis 222:1826-1836;Harrison et al. 2020 J Infect Dis 222:1816-1825
31529	989000027	Philippines	1998	Sánchez-Busó et al. 2019 Nat Microbiol 4:1941-1950;Cehovin et al. 2020 J Infect Dis 222:1826-1836;Harrison et al. 2020 J Infect Dis 222:1816-1825
31531	989000039	Philippines	1998	Sánchez-Busó et al. 2019 Nat Microbiol 4:1941-1950;Cehovin et al. 2020 J Infect Dis 222:1826-1836;Harrison et al. 2020 J Infect Dis 222:1816-1825
31533	989000070	Thailand	1998	Sánchez-Busó et al. 2019 Nat Microbiol 4:1941-1950;Cehovin et al. 2020 J Infect Dis 222:1826-1836;Harrison et al. 2020 J Infect Dis 222:1816-1825
31534	989000077	Thailand	1998	Sánchez-Busó et al. 2019 Nat Microbiol 4:1941-1950;Cehovin et al. 2020 J Infect Dis 222:1826-1836;Harrison et al. 2020 J Infect Dis 222:1816-1825
31555	989000277	Cuba	1998	Sánchez-Busó et al. 2019 Nat Microbiol 4:1941-1950;Cehovin et al. 2020 J Infect Dis 222:1826-1836;Harrison et al. 2020 J Infect Dis 222:1816-1825
31556	989000371	Cuba	1998	Sánchez-Busó et al. 2019 Nat Microbiol 4:1941-1950;Cehovin et al. 2020 J Infect Dis 222:1826-1836;Harrison et al. 2020 J Infect Dis 222:1816-1825
31557	989000062	Jamaica	1998	Sánchez-Busó et al. 2019 Nat Microbiol 4:1941-1950;Cehovin et al. 2020 J Infect Dis 222:1826-1836;Harrison et al. 2020 J Infect Dis 222:1816-1825
31582	989000120	Norway	1998	Sánchez-Busó et al. 2019 Nat Microbiol 4:1941-1950;Cehovin et al. 2020 J Infect Dis 222:1826-1836;Harrison et al. 2020 J Infect Dis 222:1816-1825
31621	NO_09_3583	Norway	2009	Sánchez-Busó et al. 2019 Nat Microbiol 4:1941-1950;Cehovin et al. 2020 J Infect Dis 222:1826-1836;Harrison et al. 2020 J Infect Dis 222:1816-1825
31630	SI09_11	Slovenia	2009	Sánchez-Busó et al. 2019 Nat Microbiol 4:1941-1950;Cehovin et al. 2020 J Infect Dis 222:1826-1836;Harrison et al. 2020 J Infect Dis 222:1816-1825
31662	215/-02	Thailand	1979	Sánchez-Busó et al. 2019 Nat Microbiol 4:1941-1950;Cehovin et al. 2020 J Infect Dis 222:1826-1836;Harrison et al. 2020 J Infect Dis 222:1816-1825
31664	WHO_L	Australia	1996	Sánchez-Busó et al. 2019 Nat Microbiol 4:1941-1950;Cehovin et al. 2020 J Infect Dis 222:1826-1836;Harrison et al. 2020 J Infect Dis 222:1816-1825
31666	WHO_I	Australia	1997	Sánchez-Busó et al. 2019 Nat Microbiol 4:1941-1950;Cehovin et al. 2020 J Infect Dis 222:1826-1836;Harrison et al. 2020 J Infect Dis 222:1816-1825
31672	989000294	Philippines	1998	Sánchez-Busó et al. 2019 Nat Microbiol 4:1941-1950;Cehovin et al. 2020 J Infect Dis 222:1826-1836;Harrison et al. 2020 J Infect Dis 222:1816-1825
31687	999000027	Thailand	1999	Sánchez-Busó et al. 2019 Nat Microbiol 4:1941-1950;Cehovin et al. 2020 J Infect Dis 222:1826-1836;Harrison et al. 2020 J Infect Dis 222:1816-1825
31700	IN_07_1574	India	2007	Sánchez-Busó et al. 2019 Nat Microbiol 4:1941-1950;Cehovin et al. 2020 J Infect Dis 222:1826-1836;Harrison et al. 2020 J Infect Dis 222:1816-1825
31705	08_590_215	Indonesia	2008	Sánchez-Busó et al. 2019 Nat Microbiol 4:1941-1950;Cehovin et al. 2020 J Infect Dis 222:1826-1836;Harrison et al. 2020 J Infect Dis 222:1816-1825
31707	08_590_372	Philippines	2008	Sánchez-Busó et al. 2019 Nat Microbiol 4:1941-1950;Cehovin et al. 2020 J Infect Dis 222:1826-1836;Harrison et al. 2020 J Infect Dis 222:1816-1825
31756	NG0106	Japan	2001	Sánchez-Busó et al. 2019 Nat Microbiol 4:1941-1950;Cehovin et al. 2020 J Infect Dis 222:1826-1836;Harrison et al. 2020 J Infect Dis 222:1816-1825
31796	08_590_193	Thailand	2008	Sánchez-Busó et al. 2019 Nat Microbiol 4:1941-1950;Cehovin et al. 2020 J Infect Dis 222:1826-1836;Harrison et al. 2020 J Infect Dis 222:1816-1825
31804	03_590_99	Denmark	2002	Sánchez-Busó et al. 2019 Nat Microbiol 4:1941-1950;Cehovin et al. 2020 J Infect Dis 222:1826-1836;Harrison et al. 2020 J Infect Dis 222:1816-1825
31814	IN_08_1570	India	2008	Sánchez-Busó et al. 2019 Nat Microbiol 4:1941-1950;Cehovin et al. 2020 J Infect Dis 222:1826-1836;Harrison et al. 2020 J Infect Dis 222:1816-1825
31817	989000407	The Netherlands	1998	Sánchez-Busó et al. 2019 Nat Microbiol 4:1941-1950;Cehovin et al. 2020 J Infect Dis 222:1826-1836;Harrison et al. 2020 J Infect Dis 222:1816-1825
31931	WHO_M	Philippines	1992
31966	02_225	The Gambia	1989	Sánchez-Busó et al. 2019 Nat Microbiol 4:1941-1950;Cehovin et al. 2020 J Infect Dis 222:1826-1836
31968	02_228	South Africa	1991	Sánchez-Busó et al. 2019 Nat Microbiol 4:1941-1950;Cehovin et al. 2020 J Infect Dis 222:1826-1836;Harrison et al. 2020 J Infect Dis 222:1816-1825
31969	02_229	South Africa	1991	Sánchez-Busó et al. 2019 Nat Microbiol 4:1941-1950;Cehovin et al. 2020 J Infect Dis 222:1826-1836;Harrison et al. 2020 J Infect Dis 222:1816-1825
31978	989000016	Tanzania	1998	Sánchez-Busó et al. 2019 Nat Microbiol 4:1941-1950;Cehovin et al. 2020 J Infect Dis 222:1826-1836;Harrison et al. 2020 J Infect Dis 222:1816-1825
31998	08_590_00142	Guinea-Bissau	2007	Sánchez-Busó et al. 2019 Nat Microbiol 4:1941-1950;Cehovin et al. 2020 J Infect Dis 222:1826-1836;Harrison et al. 2020 J Infect Dis 222:1816-1825
32007	08_590_00153	Guinea-Bissau	2007	Sánchez-Busó et al. 2019 Nat Microbiol 4:1941-1950;Cehovin et al. 2020 J Infect Dis 222:1826-1836;Harrison et al. 2020 J Infect Dis 222:1816-1825
32046	DO17769	Denmark	1965	Golparian et al. 2020 BMC Genomics 21:116;Cehovin et al. 2020 J Infect Dis 222:1826-1836
32056	DO17717	Denmark	1968	Golparian et al. 2020 BMC Genomics 21:116;Cehovin et al. 2020 J Infect Dis 222:1826-1836
32061	DO303	Denmark	1979	Golparian et al. 2020 BMC Genomics 21:116;Cehovin et al. 2020 J Infect Dis 222:1826-1836
32062	DO313	Denmark	1979	Golparian et al. 2020 BMC Genomics 21:116;Cehovin et al. 2020 J Infect Dis 222:1826-1836
32072	DO45046	Denmark	1943	Golparian et al. 2020 BMC Genomics 21:116;Cehovin et al. 2020 J Infect Dis 222:1826-1836
32081	DO17810	Denmark	1940	Golparian et al. 2020 BMC Genomics 21:116;Cehovin et al. 2020 J Infect Dis 222:1826-1836
34747	GC1-182	Canada	1982	Ezewudo et al. 2015 PeerJ 3:e806;Cehovin et al. 2020 J Infect Dis 222:1826-1836
34800	MU_NG21	Pakistan	2008	Ezewudo et al. 2015 PeerJ 3:e806;Cehovin et al. 2020 J Infect Dis 222:1826-1836;Harrison et al. 2020 J Infect Dis 222:1816-1825
36244	56873	Kenya	2012	Cehovin et al. 2018 J Infect Dis 218:801-808;Cehovin et al. 2020 J Infect Dis 222:1826-1836;Harrison et al. 2020 J Infect Dis 222:1816-1825
36247	62017	Kenya	2013	Cehovin et al. 2018 J Infect Dis 218:801-808;Cehovin et al. 2020 J Infect Dis 222:1826-1836;Harrison et al. 2020 J Infect Dis 222:1816-1825
36248	43305	Kenya	2010	Cehovin et al. 2018 J Infect Dis 218:801-808;Cehovin et al. 2020 J Infect Dis 222:1826-1836;Harrison et al. 2020 J Infect Dis 222:1816-1825
36292	60709	Kenya	2013	Cehovin et al. 2018 J Infect Dis 218:801-808;Cehovin et al. 2020 J Infect Dis 222:1826-1836;Harrison et al. 2020 J Infect Dis 222:1816-1825
37122	GCGS0292	USA	2006	Grad et al. 2016 J Infect Dis 214:1579-1587;Cehovin et al. 2020 J Infect Dis 222:1826-1836;Harrison et al. 2020 J Infect Dis 222:1816-1825
37308	GCGS0263	USA	2005	Grad et al. 2016 J Infect Dis 214:1579-1587
39089	64203	Kenya	2014	Cehovin et al. 2018 J Infect Dis 218:801-808;Cehovin et al. 2020 J Infect Dis 222:1826-1836;Harrison et al. 2020 J Infect Dis 222:1816-1825
39091	65318	Kenya	2014	Cehovin et al. 2018 J Infect Dis 218:801-808;Cehovin et al. 2020 J Infect Dis 222:1826-1836;Harrison et al. 2020 J Infect Dis 222:1816-1825
39099	56835	Kenya	2012	Cehovin et al. 2018 J Infect Dis 218:801-808;Cehovin et al. 2020 J Infect Dis 222:1826-1836;Harrison et al. 2020 J Infect Dis 222:1816-1825
39107	45715	Kenya	2010	Cehovin et al. 2018 J Infect Dis 218:801-808;Cehovin et al. 2020 J Infect Dis 222:1826-1836;Harrison et al. 2020 J Infect Dis 222:1816-1825
39109	43208 -1	Kenya	2010	Cehovin et al. 2018 J Infect Dis 218:801-808;Harrison et al. 2020 J Infect Dis 222:1816-1825
39115	43306	Kenya	2010	Cehovin et al. 2018 J Infect Dis 218:801-808;Cehovin et al. 2020 J Infect Dis 222:1826-1836;Harrison et al. 2020 J Infect Dis 222:1816-1825
39123	48437	Kenya	2011	Cehovin et al. 2018 J Infect Dis 218:801-808;Cehovin et al. 2020 J Infect Dis 222:1826-1836;Harrison et al. 2020 J Infect Dis 222:1816-1825
39130	49506	Kenya	2011	Cehovin et al. 2018 J Infect Dis 218:801-808;Cehovin et al. 2020 J Infect Dis 222:1826-1836;Harrison et al. 2020 J Infect Dis 222:1816-1825
39132	49719	Kenya	2011	Cehovin et al. 2018 J Infect Dis 218:801-808;Cehovin et al. 2020 J Infect Dis 222:1826-1836;Harrison et al. 2020 J Infect Dis 222:1816-1825
47031	GNCWGS_061Z	China	2013	McClure et al. 2015 PLoS One 10:e0133982;Harrison et al. 2020 J Infect Dis 222:1816-1825
47477	SRR3343604	UK [Wales]	2006	De Silva et al. 2016 Lancet Infect Dis 16:1295-1303;Cehovin et al. 2020 J Infect Dis 222:1826-1836
48349	SRR3357012	UK [England]	2011	De Silva et al. 2016 Lancet Infect Dis 16:1295-1303;Cehovin et al. 2020 J Infect Dis 222:1826-1836;Harrison et al. 2020 J Infect Dis 222:1816-1825
48598	SRR3360337	UK [Wales]	2005	De Silva et al. 2016 Lancet Infect Dis 16:1295-1303;Cehovin et al. 2020 J Infect Dis 222:1826-1836
48804	SRR3360836	UK [England]	2004	De Silva et al. 2016 Lancet Infect Dis 16:1295-1303;Cehovin et al. 2020 J Infect Dis 222:1826-1836;Harrison et al. 2020 J Infect Dis 222:1816-1825
48871	SRR3360904	UK [England]	2013	De Silva et al. 2016 Lancet Infect Dis 16:1295-1303;Cehovin et al. 2020 J Infect Dis 222:1826-1836;Harrison et al. 2020 J Infect Dis 222:1816-1825
48902	SRR3360936	UK [England]	2004	De Silva et al. 2016 Lancet Infect Dis 16:1295-1303;Cehovin et al. 2020 J Infect Dis 222:1826-1836;Harrison et al. 2020 J Infect Dis 222:1816-1825
48926	SRR3360961	UK [England]	2013	De Silva et al. 2016 Lancet Infect Dis 16:1295-1303;Cehovin et al. 2020 J Infect Dis 222:1826-1836;Harrison et al. 2020 J Infect Dis 222:1816-1825
48929	SRR3360964	UK [England]	2004	De Silva et al. 2016 Lancet Infect Dis 16:1295-1303;Cehovin et al. 2020 J Infect Dis 222:1826-1836;Harrison et al. 2020 J Infect Dis 222:1816-1825
48933	SRR3360968	UK [England]	2013	De Silva et al. 2016 Lancet Infect Dis 16:1295-1303;Cehovin et al. 2020 J Infect Dis 222:1826-1836;Harrison et al. 2020 J Infect Dis 222:1816-1825
48945	SRR3360980	UK [England]	2005	De Silva et al. 2016 Lancet Infect Dis 16:1295-1303;Cehovin et al. 2020 J Infect Dis 222:1826-1836;Harrison et al. 2020 J Infect Dis 222:1816-1825
48947	SRR3360982	UK [England]	2004	De Silva et al. 2016 Lancet Infect Dis 16:1295-1303;Cehovin et al. 2020 J Infect Dis 222:1826-1836;Harrison et al. 2020 J Infect Dis 222:1816-1825
49181	SRR3361319	UK [England]	2009	De Silva et al. 2016 Lancet Infect Dis 16:1295-1303;Cehovin et al. 2020 J Infect Dis 222:1826-1836;Harrison et al. 2020 J Infect Dis 222:1816-1825
49190	SRR3361328	UK [England]	2010	De Silva et al. 2016 Lancet Infect Dis 16:1295-1303;Cehovin et al. 2020 J Infect Dis 222:1826-1836;Harrison et al. 2020 J Infect Dis 222:1816-1825
49211	SRR3361350	UK [England]	2009	De Silva et al. 2016 Lancet Infect Dis 16:1295-1303;Cehovin et al. 2020 J Infect Dis 222:1826-1836
54306	LRRBGS_0074	Brazil	2010	Costa-Lourenço et al. 2017 Infect Genet Evol 58:157-163;Harrison et al. 2020 J Infect Dis 222:1816-1825
60518	KNY_NGAMR22	Kenya	2015	Kivata et al. 2019 BMC Microbiol 19:76;Kivata et al. 2020 BMC Infect Dis 20:703
76141	NG_AMS0259	The Netherlands	2019	de Korne-Elenbaas et al. 2021 J Antimicrob Chemother 76:1759-1768
78481	18438	Canada	1996	Demczuk et al. 2015 J Clin Microbiol 53:191-200
78506	27931	Canada	2006	Demczuk et al. 2015 J Clin Microbiol 53:191-200
78639	DO12954	Denmark	1940	Golparian et al. 2020 BMC Genomics 21:116
78643	DO27508	Denmark	1941	Golparian et al. 2020 BMC Genomics 21:116
78650	DO66180	Denmark	1942	Golparian et al. 2020 BMC Genomics 21:116
78680	DO21958	Denmark	1954	Golparian et al. 2020 BMC Genomics 21:116
78683	DO44672	Denmark	1954	Golparian et al. 2020 BMC Genomics 21:116
78689	DO4522	Denmark	1955	Golparian et al. 2020 BMC Genomics 21:116
78692	DO4976	Denmark	1955	Golparian et al. 2020 BMC Genomics 21:116
78693	DO68768	Denmark	1955	Golparian et al. 2020 BMC Genomics 21:116
78697	DO14998	Denmark	1956	Golparian et al. 2020 BMC Genomics 21:116
78702	DO27557	Denmark	1956	Golparian et al. 2020 BMC Genomics 21:116
78703	DO202	Denmark	1958	Golparian et al. 2020 BMC Genomics 21:116
78710	DO98-95	Denmark	1998	Golparian et al. 2020 BMC Genomics 21:116
78753	DO86-2036	Denmark	1986	Golparian et al. 2020 BMC Genomics 21:116
78757	DO90-619	Denmark	1990	Golparian et al. 2020 BMC Genomics 21:116
78758	DO91-314	Denmark	1991	Golparian et al. 2020 BMC Genomics 21:116
78760	DO92-294	Denmark	1992	Golparian et al. 2020 BMC Genomics 21:116
78770	DONV62-4615	Denmark	1962	Golparian et al. 2020 BMC Genomics 21:116
78790	DONV43-54204	Denmark	1943	Golparian et al. 2020 BMC Genomics 21:116
78859	VNM11-55	Vietnam	2011	Lan et al. 2020 J Antimicrob Chemother 75:1432-1438
79009	VNM16-80	Vietnam	2016	Lan et al. 2020 J Antimicrob Chemother 75:1432-1438
86340	NG371	China	2012	Peng et al. 2019 EClinicalMedicine 7:47-54
86404	NG301	China	2012	Peng et al. 2019 EClinicalMedicine 7:47-54
86464	NG277	China	2013	Peng et al. 2019 EClinicalMedicine 7:47-54
87075	ECDC_AT13_481	Austria	2013	Harris et al. 2018 Lancet Infect Dis 18:758-768
87176	ECDC_BE13_494	Belgium	2013	Harris et al. 2018 Lancet Infect Dis 18:758-768
87302	ECDC_FR13_056	France	2013	Harris et al. 2018 Lancet Infect Dis 18:758-768
87434	ECDC_GE13_080	Germany	2013	Harris et al. 2018 Lancet Infect Dis 18:758-768
87696	ECDC_NL78	The Netherlands	2013	Harris et al. 2018 Lancet Infect Dis 18:758-768
87951	ECDC_SE13_081	Sweden	2013	Harris et al. 2018 Lancet Infect Dis 18:758-768
87984	ECDC_SI13_033	Slovenia	2013	Harris et al. 2018 Lancet Infect Dis 18:758-768
88016	ECDC_SI13_072	Slovenia	2013	Harris et al. 2018 Lancet Infect Dis 18:758-768
95038	09-011	Japan	1997	Yahara et al. 2021 Genome Med 13:51
95792	GHA-TMH-050	Ghana	2012
95876	UMNJ19_04C7	China	2011
108684	NGPT06023	Portugal	2006	Pinto et al. 2021 Microb Genom 7:
108937	NGPT15191	Portugal	2015	Pinto et al. 2021 Microb Genom 7:
108991	NGPT17303	Portugal	2017	Pinto et al. 2021 Microb Genom 7:
109092	NGPT17512	Portugal	2017	Pinto et al. 2021 Microb Genom 7:
109102	SA2018-606	South Africa	2018	Maduna et al. 2020 Antimicrob Agents Chemother 64:
109103	SA2018-607	South Africa	2018	Maduna et al. 2020 Antimicrob Agents Chemother 64:
109945	ERR3201338	USA	2012	Mortimer et al. 2021 Clin Infect Dis 73:e3146-e3155
109952	ERR3201284	USA	2012	Mortimer et al. 2021 Clin Infect Dis 73:e3146-e3155
116256	151	USA	1994	Murphy et al. 2021 Microbiol Resour Announc 10:
116299	206_18	Germany	2018	Banhart et al. 2021 J Infect Dis 224:1398-1404
				All references
			1	Banhart S, Selb R, Oehlmann S, Bender J, Buder S, Jansen K, et al. The mosaic mtr locus as major genetic determinant of azithromycin resistance of Neisseria gonorrhoeae - Germany, 2018. J Infect Dis. 2021;224: 1398–1404.
			2	Cehovin A, Harrison OB, Lewis SB, Ward PN, Ngetsa C, Graham SM, et al. Identification of novel Neisseria gonorrhoeae lineages harboring resistance plasmids in coastal Kenya. J Infect Dis. 2018;218: 801–808.
			3	Cehovin A, Jolley KA, Maiden MCJ, Harrison OB, Tang CM. Association of Neisseria gonorrhoeae plasmids with distinct lineages and the economic status of their country of origin. J Infect Dis. 2020;222: 1826–1836.
			4	Costa-Lourenço APR da, Abrams AJ, dos Santos KTB, Argentino ICV, Coelho-Souza T, Caniné MCA, et al. Phylogeny and antimicrobial resistance in Neisseria gonorrhoeae isolates from Rio de Janeiro, Brazil. Infection, Genetics and Evolution. 2018;58: 157–163.
			5	De Korne-Elenbaas J, Bruisten SM, De Vries HJC, Van Dam AP. Emergence of a Neisseria gonorrhoeae clone with reduced cephalosporin susceptibility between 2014 and 2019 in Amsterdam, the Netherlands, revealed by genomic population analysis. J Antimicrob Chemother. 2021;76: 1759–1768.
			6	De Silva D, Peters J, Cole K, Cole MJ, Cresswell F, Dean G, et al. Whole-genome sequencing to determine transmission of Neisseria gonorrhoeae: an observational study. Lancet Infect Dis. 2016;16: 1295–1303.
			7	Demczuk W, Lynch T, Martin I, Van Domselaar G, Graham M, Bharat A, et al. Whole-genome phylogenomic heterogeneity of Neisseria gonorrhoeae isolates with decreased cephalosporin susceptibility collected in Canada between 1989 and 2013. J Clin Microbiol. 2015;53: 191–200.
			8	Ezewudo MN, Joseph SJ, Castillo-Ramirez S, Dean D, Del Rio C, Didelot X, et al. Population structure of Neisseria gonorrhoeae based on whole genome data and its relationship with antibiotic resistance. PeerJ. 2015;2015.
			9	Golparian D, Harris SR, Sánchez-Busó L, Hoffmann S, Shafer WM, Bentley SD, et al. Genomic evolution of Neisseria gonorrhoeae since the preantibiotic era (1928-2013): Antimicrobial use/misuse selects for resistance and drives evolution. BMC Genomics. 2020;21: 1–13.
			10	Grad YH, Kirkcaldy RD, Trees D, Dordel J, Harris SR, Goldstein E, et al. Genomic epidemiology of Neisseria gonorrhoeae with reduced susceptibility to cefixime in the USA: A retrospective observational study. Lancet Infect Dis. 2014;14: 220–226.
			11	Grad YH, Harris SR, Kirkcaldy RD, Green AG, Marks DS, Bentley SD, et al. Genomic epidemiology of gonococcal resistance to extended-spectrum cephalosporins, macrolides, and fluoroquinolones in the United States, 2000-2013. J Infect Dis. 2016;214: 1579–1587.
			12	Harris SR, Cole MJ, Spiteri G, Sánchez-Busó L, Golparian D, Jacobsson S, et al. Public health surveillance of multidrug-resistant clones of Neisseria gonorrhoeae in Europe: a genomic survey. Lancet Infect Dis. 2018;18: 758–768. doi:10.1016/S1473-3099(18)30225-1
			13	Harrison OB, Cehovin A, Skett J, Jolley KA, Massari P, Genco CA, et al. Neisseria gonorrhoeae population genomics: use of the gonococcal core genome to improve surveillance of antimicrobial resistance. J Infect Dis. 2020;222: 1816–1825.
			14	Kivata MW, Mbuchi M, Eyase FL, Bulimo WD, Kyanya CK, Oundo V, et al. gyrA and parC mutations in fluoroquinolone-resistant Neisseria gonorrhoeae isolates from Kenya. BMC Microbiol. 2019;19.
			15	Kivata MW, Mbuchi M, Eyase F, Bulimo WD, Kyanya CK, Oundo V, et al. Plasmid mediated penicillin and tetracycline resistance among Neisseria gonorrhoeae isolates from Kenya. BMC Infect Dis. 2020;20. 5
			16	Lan PT, Golparian D, Ringlander J, van Hung L, van Thuong N, Unemo M. Genomic analysis and antimicrobial resistance of Neisseria gonorrhoeae isolates from Vietnam in 2011 and 2015-16. J Antimicrob Chemother. 2021;75: 1432–1438.
			17	Maduna LD, Kock MM, van der Veer BMJW, Radebe O, McIntyre J, van Alphen LB, et al. Antimicrobial resistance of Neisseria gonorrhoeae isolates from high-risk men in johannesburg, South Africa. Antimicrob Agents Chemother. 2020;64.
			18	McClure R, Nudel K, Massari P, Tjaden B, Su X, Rice PA, et al. The gonococcal transcriptome during infection of the lower genital tract in women. PLoS One. 2015;10.
			19	Mortimer TD, Pathela P, Crawley A, Rakeman JL, Lin Y, Harris SR, et al. The distribution and spread of susceptible and resistant Neisseria gonorrhoeae across demographic groups in a major metropolitan center. Clin Infect Dis. 2021;73: E3146–E3155.
			20	Murphy TC, Mortimer TD, Nicholas RA, Wadsworth CB. Draft genome sequences of three penicillin-resistant Neisseria gonorrhoeae strains isolated in Cincinnati, Ohio, in 1994. Microbiol Resour Announc. 2021;10.
			21	Peng J, Yang L, Yang F, Yang J, Yan Y, Nie H, et al. Characterization of ST-4821 complex, a unique Neisseria meningitidis clone. Genomics. 2008;91: 78–87.
			22	Pinto M, Borges V, Isidro J, Rodrigues JC, Vieira L, Borrego MJ, et al. Neisseria gonorrhoeae clustering to reveal major European whole-genome-sequencing-based genogroups in association with antimicrobial resistance. Microb Genom. 2021;7: 1–18.
			23	Sánchez-Busó L, Golparian D, Corander J, Grad YH, Ohnishi M, Flemming R, et al. The impact of antimicrobials on gonococcal evolution. Nat Microbiol. 2019;4: 1941–1950.
			24	Yahara K, Ma KC, Mortimer TD, Shimuta K, Nakayama S ichi, Hirabayashi A, et al. Emergence and evolution of antimicrobial resistance genes and mutations in Neisseria gonorrhoeae. Genome Med. 2021;13.
