# Supplementary material for: Evolution, persistence, and host adaption of a gonococcal AMR plasmid that emerged in the pre-antibiotic era
Source: PLoS Genet. 2023 May 15;19(5):e1010743. doi: 10.1371/journal.pgen.1010743 (PMC10212123; doi:10.1371/journal.pgen.1010743)
Supplement: S3 Table — Available to view or download from https://figshare.com/s/23bed34933a306c392e1 (XLSX) [file pgen.1010743.s009.xlsx]

## Sheet: Export
id	isolate	country	year	references
27232	GCGS0138	USA	2010	Grad et al. 2014 Lancet Infect Dis 14:220-6;Grad et al. 2016 J Infect Dis 214:1579-1587;Cehovin et al. 2020 J Infect Dis 222:1826-1836;Harrison et al. 2020 J Infect Dis 222:1816-1825
27236	GCGS0230	USA	2010	Grad et al. 2014 Lancet Infect Dis 14:220-6;Grad et al. 2016 J Infect Dis 214:1579-1587;Cehovin et al. 2020 J Infect Dis 222:1826-1836;Harrison et al. 2020 J Infect Dis 222:1816-1825
27239	GCGS0226	USA	2010	Grad et al. 2014 Lancet Infect Dis 14:220-6;Grad et al. 2016 J Infect Dis 214:1579-1587;Cehovin et al. 2020 J Infect Dis 222:1826-1836;Harrison et al. 2020 J Infect Dis 222:1816-1825
27240	GCGS0098	USA	2010	Grad et al. 2014 Lancet Infect Dis 14:220-6;Grad et al. 2016 J Infect Dis 214:1579-1587;Cehovin et al. 2020 J Infect Dis 222:1826-1836;Harrison et al. 2020 J Infect Dis 222:1816-1825
27241	GCGS0126	USA	2010	Grad et al. 2014 Lancet Infect Dis 14:220-6;Grad et al. 2016 J Infect Dis 214:1579-1587;Cehovin et al. 2020 J Infect Dis 222:1826-1836;Harrison et al. 2020 J Infect Dis 222:1816-1825
27242	GCGS0128	USA	2010	Grad et al. 2014 Lancet Infect Dis 14:220-6;Grad et al. 2016 J Infect Dis 214:1579-1587;Cehovin et al. 2020 J Infect Dis 222:1826-1836;Harrison et al. 2020 J Infect Dis 222:1816-1825
27243	GCGS0174	USA	2010	Grad et al. 2014 Lancet Infect Dis 14:220-6;Grad et al. 2016 J Infect Dis 214:1579-1587;Cehovin et al. 2020 J Infect Dis 222:1826-1836;Harrison et al. 2020 J Infect Dis 222:1816-1825
27244	GCGS0204	USA	2010	Grad et al. 2014 Lancet Infect Dis 14:220-6;Grad et al. 2016 J Infect Dis 214:1579-1587;Cehovin et al. 2020 J Infect Dis 222:1826-1836;Harrison et al. 2020 J Infect Dis 222:1816-1825
27248	GCGS0176	USA	2010	Grad et al. 2014 Lancet Infect Dis 14:220-6;Grad et al. 2016 J Infect Dis 214:1579-1587;Cehovin et al. 2020 J Infect Dis 222:1826-1836;Harrison et al. 2020 J Infect Dis 222:1816-1825
27250	GCGS0156	USA	2010	Grad et al. 2014 Lancet Infect Dis 14:220-6;Grad et al. 2016 J Infect Dis 214:1579-1587;Cehovin et al. 2020 J Infect Dis 222:1826-1836;Harrison et al. 2020 J Infect Dis 222:1816-1825
27253	GCGS0136	USA	2010	Grad et al. 2014 Lancet Infect Dis 14:220-6;Grad et al. 2016 J Infect Dis 214:1579-1587;Cehovin et al. 2020 J Infect Dis 222:1826-1836;Harrison et al. 2020 J Infect Dis 222:1816-1825
27254	GCGS0092	USA	2010	Grad et al. 2014 Lancet Infect Dis 14:220-6;Grad et al. 2016 J Infect Dis 214:1579-1587;Cehovin et al. 2020 J Infect Dis 222:1826-1836;Harrison et al. 2020 J Infect Dis 222:1816-1825
27255	GCGS0118	USA	2010	Grad et al. 2014 Lancet Infect Dis 14:220-6;Grad et al. 2016 J Infect Dis 214:1579-1587;Cehovin et al. 2020 J Infect Dis 222:1826-1836;Harrison et al. 2020 J Infect Dis 222:1816-1825
27257	GCGS0192	USA	2010	Grad et al. 2014 Lancet Infect Dis 14:220-6;Grad et al. 2016 J Infect Dis 214:1579-1587;Cehovin et al. 2020 J Infect Dis 222:1826-1836;Harrison et al. 2020 J Infect Dis 222:1816-1825
27258	GCGS0110	USA	2010	Grad et al. 2014 Lancet Infect Dis 14:220-6;Grad et al. 2016 J Infect Dis 214:1579-1587;Cehovin et al. 2020 J Infect Dis 222:1826-1836;Harrison et al. 2020 J Infect Dis 222:1816-1825
27260	GCGS0096	USA	2010	Grad et al. 2014 Lancet Infect Dis 14:220-6;Grad et al. 2016 J Infect Dis 214:1579-1587;Cehovin et al. 2020 J Infect Dis 222:1826-1836;Harrison et al. 2020 J Infect Dis 222:1816-1825
27266	GCGS0172	USA	2010	Grad et al. 2014 Lancet Infect Dis 14:220-6;Grad et al. 2016 J Infect Dis 214:1579-1587;Cehovin et al. 2020 J Infect Dis 222:1826-1836;Harrison et al. 2020 J Infect Dis 222:1816-1825
27282	GCGS0242	USA	2010	Grad et al. 2014 Lancet Infect Dis 14:220-6;Grad et al. 2016 J Infect Dis 214:1579-1587;Cehovin et al. 2020 J Infect Dis 222:1826-1836;Harrison et al. 2020 J Infect Dis 222:1816-1825;Yahara et al. 2021 Genome Med 13:51
27284	GCGS0117	USA	2010	Grad et al. 2014 Lancet Infect Dis 14:220-6;Grad et al. 2016 J Infect Dis 214:1579-1587;Cehovin et al. 2020 J Infect Dis 222:1826-1836;Harrison et al. 2020 J Infect Dis 222:1816-1825;Yahara et al. 2021 Genome Med 13:51
27287	GCGS0113	USA	2010	Grad et al. 2014 Lancet Infect Dis 14:220-6;Grad et al. 2016 J Infect Dis 214:1579-1587;Cehovin et al. 2020 J Infect Dis 222:1826-1836;Harrison et al. 2020 J Infect Dis 222:1816-1825;Yahara et al. 2021 Genome Med 13:51
27288	GCGS0102	USA	2010	Grad et al. 2014 Lancet Infect Dis 14:220-6;Grad et al. 2016 J Infect Dis 214:1579-1587;Cehovin et al. 2020 J Infect Dis 222:1826-1836;Harrison et al. 2020 J Infect Dis 222:1816-1825;Yahara et al. 2021 Genome Med 13:51
27289	GCGS0179	USA	2010	Grad et al. 2014 Lancet Infect Dis 14:220-6;Grad et al. 2016 J Infect Dis 214:1579-1587;Cehovin et al. 2020 J Infect Dis 222:1826-1836;Harrison et al. 2020 J Infect Dis 222:1816-1825;Yahara et al. 2021 Genome Med 13:51
27290	GCGS0199	USA	2010	Grad et al. 2014 Lancet Infect Dis 14:220-6;Grad et al. 2016 J Infect Dis 214:1579-1587;Cehovin et al. 2020 J Infect Dis 222:1826-1836;Harrison et al. 2020 J Infect Dis 222:1816-1825
27293	GCGS0170	USA	2010	Grad et al. 2014 Lancet Infect Dis 14:220-6;Grad et al. 2016 J Infect Dis 214:1579-1587;Cehovin et al. 2020 J Infect Dis 222:1826-1836;Harrison et al. 2020 J Infect Dis 222:1816-1825
27294	GCGS0223	USA	2010	Grad et al. 2014 Lancet Infect Dis 14:220-6;Grad et al. 2016 J Infect Dis 214:1579-1587;Cehovin et al. 2020 J Infect Dis 222:1826-1836;Harrison et al. 2020 J Infect Dis 222:1816-1825
27296	GCGS0237	USA	2010	Grad et al. 2014 Lancet Infect Dis 14:220-6;Grad et al. 2016 J Infect Dis 214:1579-1587;Cehovin et al. 2020 J Infect Dis 222:1826-1836;Harrison et al. 2020 J Infect Dis 222:1816-1825;Yahara et al. 2021 Genome Med 13:51
27297	GCGS0168	USA	2010	Grad et al. 2014 Lancet Infect Dis 14:220-6;Grad et al. 2016 J Infect Dis 214:1579-1587;Cehovin et al. 2020 J Infect Dis 222:1826-1836;Harrison et al. 2020 J Infect Dis 222:1816-1825
27299	GCGS0105	USA	2010	Grad et al. 2014 Lancet Infect Dis 14:220-6;Grad et al. 2016 J Infect Dis 214:1579-1587;Cehovin et al. 2020 J Infect Dis 222:1826-1836;Harrison et al. 2020 J Infect Dis 222:1816-1825;Yahara et al. 2021 Genome Med 13:51
27300	GCGS0152	USA	2010	Grad et al. 2014 Lancet Infect Dis 14:220-6;Grad et al. 2016 J Infect Dis 214:1579-1587;Cehovin et al. 2020 J Infect Dis 222:1826-1836;Harrison et al. 2020 J Infect Dis 222:1816-1825
27304	GCGS0175	USA	2010	Grad et al. 2014 Lancet Infect Dis 14:220-6;Grad et al. 2016 J Infect Dis 214:1579-1587;Cehovin et al. 2020 J Infect Dis 222:1826-1836;Harrison et al. 2020 J Infect Dis 222:1816-1825
27305	GCGS0219	USA	2010	Grad et al. 2014 Lancet Infect Dis 14:220-6;Grad et al. 2016 J Infect Dis 214:1579-1587;Cehovin et al. 2020 J Infect Dis 222:1826-1836;Harrison et al. 2020 J Infect Dis 222:1816-1825
27308	GCGS239	USA	2010	Grad et al. 2014 Lancet Infect Dis 14:220-6;Cehovin et al. 2020 J Infect Dis 222:1826-1836;Harrison et al. 2020 J Infect Dis 222:1816-1825
27309	GCGS0143	USA	2010	Grad et al. 2014 Lancet Infect Dis 14:220-6;Grad et al. 2016 J Infect Dis 214:1579-1587;Cehovin et al. 2020 J Infect Dis 222:1826-1836;Harrison et al. 2020 J Infect Dis 222:1816-1825;Yahara et al. 2021 Genome Med 13:51
27310	GCGS0093	USA	2010	Grad et al. 2014 Lancet Infect Dis 14:220-6;Grad et al. 2016 J Infect Dis 214:1579-1587;Cehovin et al. 2020 J Infect Dis 222:1826-1836;Harrison et al. 2020 J Infect Dis 222:1816-1825;Yahara et al. 2021 Genome Med 13:51
27311	GCGS0169	USA	2010	Grad et al. 2014 Lancet Infect Dis 14:220-6;Grad et al. 2016 J Infect Dis 214:1579-1587;Cehovin et al. 2020 J Infect Dis 222:1826-1836;Harrison et al. 2020 J Infect Dis 222:1816-1825
27314	GCGS0137	USA	2010	Grad et al. 2014 Lancet Infect Dis 14:220-6;Grad et al. 2016 J Infect Dis 214:1579-1587;Cehovin et al. 2020 J Infect Dis 222:1826-1836;Harrison et al. 2020 J Infect Dis 222:1816-1825;Yahara et al. 2021 Genome Med 13:51
27316	GCGS0091	USA	2010	Grad et al. 2014 Lancet Infect Dis 14:220-6;Grad et al. 2016 J Infect Dis 214:1579-1587;Cehovin et al. 2020 J Infect Dis 222:1826-1836;Harrison et al. 2020 J Infect Dis 222:1816-1825;Yahara et al. 2021 Genome Med 13:51
27317	GCGS0135	USA	2010	Grad et al. 2014 Lancet Infect Dis 14:220-6;Grad et al. 2016 J Infect Dis 214:1579-1587;Cehovin et al. 2020 J Infect Dis 222:1826-1836;Harrison et al. 2020 J Infect Dis 222:1816-1825;Yahara et al. 2021 Genome Med 13:51
27321	GCGS0217	USA	2010	Grad et al. 2014 Lancet Infect Dis 14:220-6;Grad et al. 2016 J Infect Dis 214:1579-1587;Cehovin et al. 2020 J Infect Dis 222:1826-1836;Harrison et al. 2020 J Infect Dis 222:1816-1825
27323	GCGS0163	USA	2010	Grad et al. 2014 Lancet Infect Dis 14:220-6;Grad et al. 2016 J Infect Dis 214:1579-1587;Cehovin et al. 2020 J Infect Dis 222:1826-1836;Harrison et al. 2020 J Infect Dis 222:1816-1825;Yahara et al. 2021 Genome Med 13:51
27324	GCGS0129	USA	2010	Grad et al. 2014 Lancet Infect Dis 14:220-6;Grad et al. 2016 J Infect Dis 214:1579-1587;Cehovin et al. 2020 J Infect Dis 222:1826-1836;Harrison et al. 2020 J Infect Dis 222:1816-1825;Yahara et al. 2021 Genome Med 13:51
27329	GCGS0157	USA	2010	Grad et al. 2014 Lancet Infect Dis 14:220-6;Grad et al. 2016 J Infect Dis 214:1579-1587;Cehovin et al. 2020 J Infect Dis 222:1826-1836;Harrison et al. 2020 J Infect Dis 222:1816-1825;Yahara et al. 2021 Genome Med 13:51
27331	GCGS0127	USA	2010	Grad et al. 2014 Lancet Infect Dis 14:220-6;Grad et al. 2016 J Infect Dis 214:1579-1587;Cehovin et al. 2020 J Infect Dis 222:1826-1836;Harrison et al. 2020 J Infect Dis 222:1816-1825;Yahara et al. 2021 Genome Med 13:51
27332	GCGS0209	USA	2010	Grad et al. 2014 Lancet Infect Dis 14:220-6;Grad et al. 2016 J Infect Dis 214:1579-1587;Cehovin et al. 2020 J Infect Dis 222:1826-1836;Harrison et al. 2020 J Infect Dis 222:1816-1825
27333	GCGS0196	USA	2010	Grad et al. 2014 Lancet Infect Dis 14:220-6;Grad et al. 2016 J Infect Dis 214:1579-1587;Cehovin et al. 2020 J Infect Dis 222:1826-1836;Harrison et al. 2020 J Infect Dis 222:1816-1825;Yahara et al. 2021 Genome Med 13:51
27335	GCGS0187	USA	2010	Grad et al. 2014 Lancet Infect Dis 14:220-6;Grad et al. 2016 J Infect Dis 214:1579-1587;Cehovin et al. 2020 J Infect Dis 222:1826-1836;Harrison et al. 2020 J Infect Dis 222:1816-1825;Yahara et al. 2021 Genome Med 13:51
27338	GCGS0173	USA	2010	Grad et al. 2014 Lancet Infect Dis 14:220-6;Grad et al. 2016 J Infect Dis 214:1579-1587;Cehovin et al. 2020 J Infect Dis 222:1826-1836;Harrison et al. 2020 J Infect Dis 222:1816-1825
27339	GCGS0167	USA	2010	Grad et al. 2014 Lancet Infect Dis 14:220-6;Grad et al. 2016 J Infect Dis 214:1579-1587;Cehovin et al. 2020 J Infect Dis 222:1826-1836;Harrison et al. 2020 J Infect Dis 222:1816-1825
27344	GCGS0197	USA	2010	Grad et al. 2014 Lancet Infect Dis 14:220-6;Grad et al. 2016 J Infect Dis 214:1579-1587;Cehovin et al. 2020 J Infect Dis 222:1826-1836;Harrison et al. 2020 J Infect Dis 222:1816-1825
27345	GCGS0107	USA	2010	Grad et al. 2014 Lancet Infect Dis 14:220-6;Grad et al. 2016 J Infect Dis 214:1579-1587;Cehovin et al. 2020 J Infect Dis 222:1826-1836;Harrison et al. 2020 J Infect Dis 222:1816-1825;Yahara et al. 2021 Genome Med 13:51
27348	GCGS0191	USA	2010	Grad et al. 2014 Lancet Infect Dis 14:220-6;Grad et al. 2016 J Infect Dis 214:1579-1587;Cehovin et al. 2020 J Infect Dis 222:1826-1836;Harrison et al. 2020 J Infect Dis 222:1816-1825
27349	GCGS0234	USA	2010	Grad et al. 2014 Lancet Infect Dis 14:220-6;Grad et al. 2016 J Infect Dis 214:1579-1587;Cehovin et al. 2020 J Infect Dis 222:1826-1836;Harrison et al. 2020 J Infect Dis 222:1816-1825;Yahara et al. 2021 Genome Med 13:51
27350	GCGS0231	USA	2010	Grad et al. 2014 Lancet Infect Dis 14:220-6;Grad et al. 2016 J Infect Dis 214:1579-1587;Cehovin et al. 2020 J Infect Dis 222:1826-1836;Harrison et al. 2020 J Infect Dis 222:1816-1825;Yahara et al. 2021 Genome Med 13:51
27351	GCGS0171	USA	2010	Grad et al. 2014 Lancet Infect Dis 14:220-6;Grad et al. 2016 J Infect Dis 214:1579-1587;Cehovin et al. 2020 J Infect Dis 222:1826-1836;Harrison et al. 2020 J Infect Dis 222:1816-1825
27352	GCGS0115	USA	2010	Grad et al. 2014 Lancet Infect Dis 14:220-6;Grad et al. 2016 J Infect Dis 214:1579-1587;Cehovin et al. 2020 J Infect Dis 222:1826-1836;Harrison et al. 2020 J Infect Dis 222:1816-1825;Yahara et al. 2021 Genome Med 13:51
27354	GCGS0207	USA	2010	Grad et al. 2014 Lancet Infect Dis 14:220-6;Grad et al. 2016 J Infect Dis 214:1579-1587;Cehovin et al. 2020 J Infect Dis 222:1826-1836;Harrison et al. 2020 J Infect Dis 222:1816-1825
27355	GCGS0119	USA	2010	Grad et al. 2014 Lancet Infect Dis 14:220-6;Grad et al. 2016 J Infect Dis 214:1579-1587;Cehovin et al. 2020 J Infect Dis 222:1826-1836;Harrison et al. 2020 J Infect Dis 222:1816-1825;Yahara et al. 2021 Genome Med 13:51
27360	GCGS0124	USA	2010	Grad et al. 2014 Lancet Infect Dis 14:220-6;Grad et al. 2016 J Infect Dis 214:1579-1587;Cehovin et al. 2020 J Infect Dis 222:1826-1836;Harrison et al. 2020 J Infect Dis 222:1816-1825;Yahara et al. 2021 Genome Med 13:51
27361	GCGS0100	USA	2010	Grad et al. 2014 Lancet Infect Dis 14:220-6;Grad et al. 2016 J Infect Dis 214:1579-1587;Cehovin et al. 2020 J Infect Dis 222:1826-1836;Harrison et al. 2020 J Infect Dis 222:1816-1825
27362	GCGS0227	USA	2010	Grad et al. 2014 Lancet Infect Dis 14:220-6;Grad et al. 2016 J Infect Dis 214:1579-1587;Cehovin et al. 2020 J Infect Dis 222:1826-1836;Harrison et al. 2020 J Infect Dis 222:1816-1825;Yahara et al. 2021 Genome Med 13:51
27363	GCGS133	USA	2010	Grad et al. 2014 Lancet Infect Dis 14:220-6;Cehovin et al. 2020 J Infect Dis 222:1826-1836;Harrison et al. 2020 J Infect Dis 222:1816-1825
27368	GCGS0121	USA	2010	Grad et al. 2014 Lancet Infect Dis 14:220-6;Grad et al. 2016 J Infect Dis 214:1579-1587;Cehovin et al. 2020 J Infect Dis 222:1826-1836;Harrison et al. 2020 J Infect Dis 222:1816-1825;Yahara et al. 2021 Genome Med 13:51
27369	GCGS0233	USA	2010	Grad et al. 2014 Lancet Infect Dis 14:220-6;Grad et al. 2016 J Infect Dis 214:1579-1587;Cehovin et al. 2020 J Infect Dis 222:1826-1836;Harrison et al. 2020 J Infect Dis 222:1816-1825;Yahara et al. 2021 Genome Med 13:51
27373	GCGS0097	USA	2010	Grad et al. 2014 Lancet Infect Dis 14:220-6;Grad et al. 2016 J Infect Dis 214:1579-1587;Cehovin et al. 2020 J Infect Dis 222:1826-1836;Harrison et al. 2020 J Infect Dis 222:1816-1825;Yahara et al. 2021 Genome Med 13:51
27376	GCGS0225	USA	2010	Grad et al. 2014 Lancet Infect Dis 14:220-6;Grad et al. 2016 J Infect Dis 214:1579-1587;Cehovin et al. 2020 J Infect Dis 222:1826-1836;Harrison et al. 2020 J Infect Dis 222:1816-1825
27377	GCGS0221	USA	2010	Grad et al. 2014 Lancet Infect Dis 14:220-6;Grad et al. 2016 J Infect Dis 214:1579-1587;Cehovin et al. 2020 J Infect Dis 222:1826-1836;Harrison et al. 2020 J Infect Dis 222:1816-1825
27378	GCGS0211	USA	2010	Grad et al. 2014 Lancet Infect Dis 14:220-6;Grad et al. 2016 J Infect Dis 214:1579-1587;Cehovin et al. 2020 J Infect Dis 222:1826-1836;Harrison et al. 2020 J Infect Dis 222:1816-1825
27381	GCGS0104	USA	2010	Grad et al. 2014 Lancet Infect Dis 14:220-6;Grad et al. 2016 J Infect Dis 214:1579-1587;Cehovin et al. 2020 J Infect Dis 222:1826-1836;Harrison et al. 2020 J Infect Dis 222:1816-1825;Yahara et al. 2021 Genome Med 13:51
27382	GCGS0147	USA	2010	Grad et al. 2014 Lancet Infect Dis 14:220-6;Grad et al. 2016 J Infect Dis 214:1579-1587;Cehovin et al. 2020 J Infect Dis 222:1826-1836;Harrison et al. 2020 J Infect Dis 222:1816-1825;Yahara et al. 2021 Genome Med 13:51
27384	GCGS0190	USA	2010	Grad et al. 2014 Lancet Infect Dis 14:220-6;Grad et al. 2016 J Infect Dis 214:1579-1587;Cehovin et al. 2020 J Infect Dis 222:1826-1836;Harrison et al. 2020 J Infect Dis 222:1816-1825
27386	GCGS0145	USA	2010	Grad et al. 2014 Lancet Infect Dis 14:220-6;Grad et al. 2016 J Infect Dis 214:1579-1587;Cehovin et al. 2020 J Infect Dis 222:1826-1836;Harrison et al. 2020 J Infect Dis 222:1816-1825;Yahara et al. 2021 Genome Med 13:51
27387	GCGS0125	USA	2010	Grad et al. 2014 Lancet Infect Dis 14:220-6;Grad et al. 2016 J Infect Dis 214:1579-1587;Cehovin et al. 2020 J Infect Dis 222:1826-1836;Harrison et al. 2020 J Infect Dis 222:1816-1825;Yahara et al. 2021 Genome Med 13:51
27388	GCGS0141	USA	2010	Grad et al. 2014 Lancet Infect Dis 14:220-6;Grad et al. 2016 J Infect Dis 214:1579-1587;Cehovin et al. 2020 J Infect Dis 222:1826-1836;Harrison et al. 2020 J Infect Dis 222:1816-1825;Yahara et al. 2021 Genome Med 13:51
27392	GCGS0181	USA	2010	Grad et al. 2014 Lancet Infect Dis 14:220-6;Grad et al. 2016 J Infect Dis 214:1579-1587;Cehovin et al. 2020 J Infect Dis 222:1826-1836;Harrison et al. 2020 J Infect Dis 222:1816-1825;Yahara et al. 2021 Genome Med 13:51
27393	GCGS159	USA	2010	Grad et al. 2014 Lancet Infect Dis 14:220-6;Cehovin et al. 2020 J Infect Dis 222:1826-1836;Harrison et al. 2020 J Infect Dis 222:1816-1825
27394	GCGS0235	USA	2010	Grad et al. 2014 Lancet Infect Dis 14:220-6;Grad et al. 2016 J Infect Dis 214:1579-1587;Cehovin et al. 2020 J Infect Dis 222:1826-1836;Harrison et al. 2020 J Infect Dis 222:1816-1825;Yahara et al. 2021 Genome Med 13:51
27396	GCGS0149	USA	2010	Grad et al. 2014 Lancet Infect Dis 14:220-6;Grad et al. 2016 J Infect Dis 214:1579-1587;Cehovin et al. 2020 J Infect Dis 222:1826-1836;Harrison et al. 2020 J Infect Dis 222:1816-1825
27397	GCGS0229	USA	2010	Grad et al. 2014 Lancet Infect Dis 14:220-6;Grad et al. 2016 J Infect Dis 214:1579-1587;Cehovin et al. 2020 J Infect Dis 222:1826-1836;Harrison et al. 2020 J Infect Dis 222:1816-1825;Yahara et al. 2021 Genome Med 13:51
27398	GCGS0139	USA	2010	Grad et al. 2014 Lancet Infect Dis 14:220-6;Grad et al. 2016 J Infect Dis 214:1579-1587;Cehovin et al. 2020 J Infect Dis 222:1826-1836;Harrison et al. 2020 J Infect Dis 222:1816-1825;Yahara et al. 2021 Genome Med 13:51
27399	GCGS0185	USA	2010	Grad et al. 2014 Lancet Infect Dis 14:220-6;Grad et al. 2016 J Infect Dis 214:1579-1587;Cehovin et al. 2020 J Infect Dis 222:1826-1836;Harrison et al. 2020 J Infect Dis 222:1816-1825;Yahara et al. 2021 Genome Med 13:51
27402	GCGS0201	USA	2010	Grad et al. 2014 Lancet Infect Dis 14:220-6;Grad et al. 2016 J Infect Dis 214:1579-1587;Cehovin et al. 2020 J Infect Dis 222:1826-1836;Harrison et al. 2020 J Infect Dis 222:1816-1825
27403	GCGS0213	USA	2010	Grad et al. 2014 Lancet Infect Dis 14:220-6;Grad et al. 2016 J Infect Dis 214:1579-1587;Cehovin et al. 2020 J Infect Dis 222:1826-1836;Harrison et al. 2020 J Infect Dis 222:1816-1825
27407	GCGS0203	USA	2010	Grad et al. 2014 Lancet Infect Dis 14:220-6;Grad et al. 2016 J Infect Dis 214:1579-1587;Cehovin et al. 2020 J Infect Dis 222:1826-1836;Harrison et al. 2020 J Infect Dis 222:1816-1825
27408	GCGS0161	USA	2010	Grad et al. 2014 Lancet Infect Dis 14:220-6;Grad et al. 2016 J Infect Dis 214:1579-1587;Cehovin et al. 2020 J Infect Dis 222:1826-1836;Harrison et al. 2020 J Infect Dis 222:1816-1825
27409	GCGS0215	USA	2010	Grad et al. 2014 Lancet Infect Dis 14:220-6;Grad et al. 2016 J Infect Dis 214:1579-1587;Cehovin et al. 2020 J Infect Dis 222:1826-1836;Harrison et al. 2020 J Infect Dis 222:1816-1825
27412	GCGS0153	USA	2010	Grad et al. 2014 Lancet Infect Dis 14:220-6;Grad et al. 2016 J Infect Dis 214:1579-1587;Cehovin et al. 2020 J Infect Dis 222:1826-1836;Harrison et al. 2020 J Infect Dis 222:1816-1825
27413	GCGS0131	USA	2010	Grad et al. 2014 Lancet Infect Dis 14:220-6;Grad et al. 2016 J Infect Dis 214:1579-1587;Cehovin et al. 2020 J Infect Dis 222:1826-1836;Harrison et al. 2020 J Infect Dis 222:1816-1825;Yahara et al. 2021 Genome Med 13:51
27416	GCGS0189	USA	2010	Grad et al. 2014 Lancet Infect Dis 14:220-6;Grad et al. 2016 J Infect Dis 214:1579-1587;Cehovin et al. 2020 J Infect Dis 222:1826-1836;Harrison et al. 2020 J Infect Dis 222:1816-1825;Yahara et al. 2021 Genome Med 13:51
27417	GCGS0183	USA	2010	Grad et al. 2014 Lancet Infect Dis 14:220-6;Grad et al. 2016 J Infect Dis 214:1579-1587;Cehovin et al. 2020 J Infect Dis 222:1826-1836;Harrison et al. 2020 J Infect Dis 222:1816-1825;Yahara et al. 2021 Genome Med 13:51
27420	GCGS0236	USA	2010	Grad et al. 2014 Lancet Infect Dis 14:220-6;Grad et al. 2016 J Infect Dis 214:1579-1587;Cehovin et al. 2020 J Infect Dis 222:1826-1836;Harrison et al. 2020 J Infect Dis 222:1816-1825;Yahara et al. 2021 Genome Med 13:51
27421	GCGS0109	USA	2010	Grad et al. 2014 Lancet Infect Dis 14:220-6;Grad et al. 2016 J Infect Dis 214:1579-1587;Cehovin et al. 2020 J Infect Dis 222:1826-1836;Harrison et al. 2020 J Infect Dis 222:1816-1825;Yahara et al. 2021 Genome Med 13:51
27423	GCGS0195	USA	2010	Grad et al. 2014 Lancet Infect Dis 14:220-6;Grad et al. 2016 J Infect Dis 214:1579-1587;Cehovin et al. 2020 J Infect Dis 222:1826-1836;Harrison et al. 2020 J Infect Dis 222:1816-1825;Yahara et al. 2021 Genome Med 13:51
27424	GCGS140	USA	2010	Grad et al. 2014 Lancet Infect Dis 14:220-6;Cehovin et al. 2020 J Infect Dis 222:1826-1836;Harrison et al. 2020 J Infect Dis 222:1816-1825
27427	GCGS0151	USA	2010	Grad et al. 2014 Lancet Infect Dis 14:220-6;Grad et al. 2016 J Infect Dis 214:1579-1587;Cehovin et al. 2020 J Infect Dis 222:1826-1836;Harrison et al. 2020 J Infect Dis 222:1816-1825;Yahara et al. 2021 Genome Med 13:51
27428	GCGS0122	USA	2010	Grad et al. 2014 Lancet Infect Dis 14:220-6;Grad et al. 2016 J Infect Dis 214:1579-1587;Cehovin et al. 2020 J Infect Dis 222:1826-1836;Harrison et al. 2020 J Infect Dis 222:1816-1825;Yahara et al. 2021 Genome Med 13:51
27430	GCGS0155	USA	2010	Grad et al. 2014 Lancet Infect Dis 14:220-6;Grad et al. 2016 J Infect Dis 214:1579-1587;Cehovin et al. 2020 J Infect Dis 222:1826-1836;Harrison et al. 2020 J Infect Dis 222:1816-1825;Yahara et al. 2021 Genome Med 13:51
27433	GCGS0111	USA	2010	Grad et al. 2016 J Infect Dis 214:1579-1587;Cehovin et al. 2020 J Infect Dis 222:1826-1836;Harrison et al. 2020 J Infect Dis 222:1816-1825;Yahara et al. 2021 Genome Med 13:51
27434	GCGS0232	USA	2010	Grad et al. 2014 Lancet Infect Dis 14:220-6;Grad et al. 2016 J Infect Dis 214:1579-1587;Cehovin et al. 2020 J Infect Dis 222:1826-1836;Harrison et al. 2020 J Infect Dis 222:1816-1825;Yahara et al. 2021 Genome Med 13:51
27436	GCGS0193	USA	2010	Grad et al. 2014 Lancet Infect Dis 14:220-6;Grad et al. 2016 J Infect Dis 214:1579-1587;Cehovin et al. 2020 J Infect Dis 222:1826-1836;Harrison et al. 2020 J Infect Dis 222:1816-1825
27438	GCGS0123	USA	2010	Grad et al. 2014 Lancet Infect Dis 14:220-6;Grad et al. 2016 J Infect Dis 214:1579-1587;Cehovin et al. 2020 J Infect Dis 222:1826-1836;Harrison et al. 2020 J Infect Dis 222:1816-1825;Yahara et al. 2021 Genome Med 13:51
27440	GCGS0099	USA	2010	Grad et al. 2014 Lancet Infect Dis 14:220-6;Grad et al. 2016 J Infect Dis 214:1579-1587;Cehovin et al. 2020 J Infect Dis 222:1826-1836;Harrison et al. 2020 J Infect Dis 222:1816-1825;Yahara et al. 2021 Genome Med 13:51
27445	GCGS0178	USA	2010	Grad et al. 2014 Lancet Infect Dis 14:220-6;Grad et al. 2016 J Infect Dis 214:1579-1587;Cehovin et al. 2020 J Infect Dis 222:1826-1836;Harrison et al. 2020 J Infect Dis 222:1816-1825;Yahara et al. 2021 Genome Med 13:51
27446	GCGS0205	USA	2010	Grad et al. 2014 Lancet Infect Dis 14:220-6;Grad et al. 2016 J Infect Dis 214:1579-1587;Cehovin et al. 2020 J Infect Dis 222:1826-1836;Harrison et al. 2020 J Infect Dis 222:1816-1825;Yahara et al. 2021 Genome Med 13:51
27448	GCGS0241	USA	2010	Grad et al. 2014 Lancet Infect Dis 14:220-6;Grad et al. 2016 J Infect Dis 214:1579-1587;Cehovin et al. 2020 J Infect Dis 222:1826-1836;Harrison et al. 2020 J Infect Dis 222:1816-1825;Yahara et al. 2021 Genome Med 13:51
27450	GCGS0106	USA	2010	Grad et al. 2014 Lancet Infect Dis 14:220-6;Grad et al. 2016 J Infect Dis 214:1579-1587;Cehovin et al. 2020 J Infect Dis 222:1826-1836;Harrison et al. 2020 J Infect Dis 222:1816-1825
27451	GCGS0165	USA	2010	Grad et al. 2014 Lancet Infect Dis 14:220-6;Grad et al. 2016 J Infect Dis 214:1579-1587;Cehovin et al. 2020 J Infect Dis 222:1826-1836;Harrison et al. 2020 J Infect Dis 222:1816-1825;Yahara et al. 2021 Genome Med 13:51
27453	GCGS0095	USA	2010	Grad et al. 2014 Lancet Infect Dis 14:220-6;Grad et al. 2016 J Infect Dis 214:1579-1587;Cehovin et al. 2020 J Infect Dis 222:1826-1836;Harrison et al. 2020 J Infect Dis 222:1816-1825;Yahara et al. 2021 Genome Med 13:51
27454	GCGS0177	USA	2010	Grad et al. 2014 Lancet Infect Dis 14:220-6;Grad et al. 2016 J Infect Dis 214:1579-1587;Cehovin et al. 2020 J Infect Dis 222:1826-1836;Harrison et al. 2020 J Infect Dis 222:1816-1825;Yahara et al. 2021 Genome Med 13:51
27462	GCGS0103	USA	2010	Grad et al. 2014 Lancet Infect Dis 14:220-6;Grad et al. 2016 J Infect Dis 214:1579-1587;Cehovin et al. 2020 J Infect Dis 222:1826-1836;Harrison et al. 2020 J Infect Dis 222:1816-1825;Yahara et al. 2021 Genome Med 13:51
27464	GCGS0240	USA	2010	Grad et al. 2014 Lancet Infect Dis 14:220-6;Grad et al. 2016 J Infect Dis 214:1579-1587;Cehovin et al. 2020 J Infect Dis 222:1826-1836;Harrison et al. 2020 J Infect Dis 222:1816-1825
27470	GCGS0101	USA	2010	Grad et al. 2014 Lancet Infect Dis 14:220-6;Grad et al. 2016 J Infect Dis 214:1579-1587;Cehovin et al. 2020 J Infect Dis 222:1826-1836;Harrison et al. 2020 J Infect Dis 222:1816-1825;Yahara et al. 2021 Genome Med 13:51
37244	GCGS0591	USA	2010	Grad et al. 2016 J Infect Dis 214:1579-1587;Cehovin et al. 2020 J Infect Dis 222:1826-1836;Harrison et al. 2020 J Infect Dis 222:1816-1825;Yahara et al. 2021 Genome Med 13:51
37249	GCGS0382	USA	2010	Grad et al. 2016 J Infect Dis 214:1579-1587;Cehovin et al. 2020 J Infect Dis 222:1826-1836;Harrison et al. 2020 J Infect Dis 222:1816-1825;Yahara et al. 2021 Genome Med 13:51
37260	GCGS0140	USA	2010	Grad et al. 2016 J Infect Dis 214:1579-1587;Cehovin et al. 2020 J Infect Dis 222:1826-1836;Harrison et al. 2020 J Infect Dis 222:1816-1825;Yahara et al. 2021 Genome Med 13:51
37266	GCGS0836	USA	2010	Grad et al. 2016 J Infect Dis 214:1579-1587;Cehovin et al. 2020 J Infect Dis 222:1826-1836;Harrison et al. 2020 J Infect Dis 222:1816-1825;Yahara et al. 2021 Genome Med 13:51
37273	GCGS0841	USA	2010	Grad et al. 2016 J Infect Dis 214:1579-1587;Cehovin et al. 2020 J Infect Dis 222:1826-1836;Harrison et al. 2020 J Infect Dis 222:1816-1825;Yahara et al. 2021 Genome Med 13:51
37285	GCGS0609	USA	2010	Grad et al. 2016 J Infect Dis 214:1579-1587;Cehovin et al. 2020 J Infect Dis 222:1826-1836;Harrison et al. 2020 J Infect Dis 222:1816-1825;Yahara et al. 2021 Genome Med 13:51
37286	GCGS0610	USA	2010	Grad et al. 2016 J Infect Dis 214:1579-1587;Cehovin et al. 2020 J Infect Dis 222:1826-1836;Harrison et al. 2020 J Infect Dis 222:1816-1825
37287	GCGS0401	USA	2010	Grad et al. 2016 J Infect Dis 214:1579-1587;Cehovin et al. 2020 J Infect Dis 222:1826-1836;Harrison et al. 2020 J Infect Dis 222:1816-1825
37288	GCGS0763	USA	2010	Grad et al. 2016 J Infect Dis 214:1579-1587;Cehovin et al. 2020 J Infect Dis 222:1826-1836;Harrison et al. 2020 J Infect Dis 222:1816-1825
37392	GCGS0820	USA	2010	Grad et al. 2016 J Infect Dis 214:1579-1587;Cehovin et al. 2020 J Infect Dis 222:1826-1836;Harrison et al. 2020 J Infect Dis 222:1816-1825
37393	GCGS0725	USA	2010	Grad et al. 2016 J Infect Dis 214:1579-1587;Cehovin et al. 2020 J Infect Dis 222:1826-1836;Harrison et al. 2020 J Infect Dis 222:1816-1825;Yahara et al. 2021 Genome Med 13:51
37394	GCGS0557	USA	2010	Grad et al. 2016 J Infect Dis 214:1579-1587;Cehovin et al. 2020 J Infect Dis 222:1826-1836;Harrison et al. 2020 J Infect Dis 222:1816-1825;Yahara et al. 2021 Genome Med 13:51
37395	GCGS0344	USA	2010	Grad et al. 2016 J Infect Dis 214:1579-1587;Cehovin et al. 2020 J Infect Dis 222:1826-1836;Harrison et al. 2020 J Infect Dis 222:1816-1825;Yahara et al. 2021 Genome Med 13:51
37396	GCGS0345	USA	2010	Grad et al. 2016 J Infect Dis 214:1579-1587;Cehovin et al. 2020 J Infect Dis 222:1826-1836;Harrison et al. 2020 J Infect Dis 222:1816-1825
37397	GCGS0742	USA	2010	Grad et al. 2016 J Infect Dis 214:1579-1587;Cehovin et al. 2020 J Infect Dis 222:1826-1836;Harrison et al. 2020 J Infect Dis 222:1816-1825
37398	GCGS0743	USA	2010	Grad et al. 2016 J Infect Dis 214:1579-1587;Cehovin et al. 2020 J Infect Dis 222:1826-1836;Harrison et al. 2020 J Infect Dis 222:1816-1825
37399	GCGS0744	USA	2010	Grad et al. 2016 J Infect Dis 214:1579-1587;Cehovin et al. 2020 J Infect Dis 222:1826-1836;Harrison et al. 2020 J Infect Dis 222:1816-1825
37400	GCGS0133	USA	2010	Grad et al. 2016 J Infect Dis 214:1579-1587;Cehovin et al. 2020 J Infect Dis 222:1826-1836;Harrison et al. 2020 J Infect Dis 222:1816-1825;Yahara et al. 2021 Genome Med 13:51
37444	GCGS0848	USA	2010	Grad et al. 2016 J Infect Dis 214:1579-1587;Cehovin et al. 2020 J Infect Dis 222:1826-1836;Harrison et al. 2020 J Infect Dis 222:1816-1825;Yahara et al. 2021 Genome Med 13:51
37445	GCGS0706	USA	2010	Grad et al. 2016 J Infect Dis 214:1579-1587;Cehovin et al. 2020 J Infect Dis 222:1826-1836;Harrison et al. 2020 J Infect Dis 222:1816-1825;Yahara et al. 2021 Genome Med 13:51
37446	GCGS0159	USA	2010	Grad et al. 2016 J Infect Dis 214:1579-1587;Cehovin et al. 2020 J Infect Dis 222:1826-1836;Harrison et al. 2020 J Infect Dis 222:1816-1825;Yahara et al. 2021 Genome Med 13:51
37447	GCGS0693	USA	2010	Grad et al. 2016 J Infect Dis 214:1579-1587;Cehovin et al. 2020 J Infect Dis 222:1826-1836;Harrison et al. 2020 J Infect Dis 222:1816-1825;Yahara et al. 2021 Genome Med 13:51
37448	GCGS0655	USA	2010	Grad et al. 2016 J Infect Dis 214:1579-1587;Cehovin et al. 2020 J Infect Dis 222:1826-1836;Harrison et al. 2020 J Infect Dis 222:1816-1825
37449	GCGS0448	USA	2010	Grad et al. 2016 J Infect Dis 214:1579-1587;Cehovin et al. 2020 J Infect Dis 222:1826-1836;Harrison et al. 2020 J Infect Dis 222:1816-1825;Yahara et al. 2021 Genome Med 13:51
37450	GCGS0239	USA	2010	Grad et al. 2016 J Infect Dis 214:1579-1587;Harrison et al. 2020 J Infect Dis 222:1816-1825;Yahara et al. 2021 Genome Med 13:51
37451	GCGS0637	USA	2010	Grad et al. 2016 J Infect Dis 214:1579-1587;Cehovin et al. 2020 J Infect Dis 222:1826-1836;Harrison et al. 2020 J Infect Dis 222:1816-1825;Yahara et al. 2021 Genome Med 13:51
37452	GCGS0692	USA	2010	Grad et al. 2016 J Infect Dis 214:1579-1587;Cehovin et al. 2020 J Infect Dis 222:1826-1836;Harrison et al. 2020 J Infect Dis 222:1816-1825
37453	GCGS0486	USA	2010	Grad et al. 2016 J Infect Dis 214:1579-1587;Cehovin et al. 2020 J Infect Dis 222:1826-1836;Harrison et al. 2020 J Infect Dis 222:1816-1825
37454	GCGS0707	USA	2010	Grad et al. 2016 J Infect Dis 214:1579-1587;Cehovin et al. 2020 J Infect Dis 222:1826-1836;Harrison et al. 2020 J Infect Dis 222:1816-1825;Yahara et al. 2021 Genome Med 13:51
37503	GCGS0436	USA	2010	Grad et al. 2016 J Infect Dis 214:1579-1587;Cehovin et al. 2020 J Infect Dis 222:1826-1836;Harrison et al. 2020 J Infect Dis 222:1816-1825
37504	GCGS0694	USA	2010	Grad et al. 2016 J Infect Dis 214:1579-1587;Cehovin et al. 2020 J Infect Dis 222:1826-1836;Harrison et al. 2020 J Infect Dis 222:1816-1825
37505	GCGS0638	USA	2010	Grad et al. 2016 J Infect Dis 214:1579-1587;Cehovin et al. 2020 J Infect Dis 222:1826-1836;Harrison et al. 2020 J Infect Dis 222:1816-1825
34768	ALB_2011_03_03	USA	2011	Ezewudo et al. 2015 PeerJ 3:e806;Cehovin et al. 2020 J Infect Dis 222:1826-1836;Harrison et al. 2020 J Infect Dis 222:1816-1825
34769	ALB_2011_04_03	USA	2011	Ezewudo et al. 2015 PeerJ 3:e806;Cehovin et al. 2020 J Infect Dis 222:1826-1836;Harrison et al. 2020 J Infect Dis 222:1816-1825;Yahara et al. 2021 Genome Med 13:51
34770	ATL_2011_01_03	USA	2011	Ezewudo et al. 2015 PeerJ 3:e806;Cehovin et al. 2020 J Infect Dis 222:1826-1836;Harrison et al. 2020 J Infect Dis 222:1816-1825
34771	ATL_2011_01_05	USA	2011	Ezewudo et al. 2015 PeerJ 3:e806;Cehovin et al. 2020 J Infect Dis 222:1826-1836;Harrison et al. 2020 J Infect Dis 222:1816-1825
34772	ATL_2011_01_08	USA	2011	Ezewudo et al. 2015 PeerJ 3:e806;Cehovin et al. 2020 J Infect Dis 222:1826-1836;Harrison et al. 2020 J Infect Dis 222:1816-1825
34773	ATL_2011_01_17	USA	2011	Ezewudo et al. 2015 PeerJ 3:e806;Cehovin et al. 2020 J Infect Dis 222:1826-1836;Harrison et al. 2020 J Infect Dis 222:1816-1825
34774	ATL_2011_01-21	USA	2011	Ezewudo et al. 2015 PeerJ 3:e806;Cehovin et al. 2020 J Infect Dis 222:1826-1836;Harrison et al. 2020 J Infect Dis 222:1816-1825
34775	ATL_2011_01-25	USA	2011	Ezewudo et al. 2015 PeerJ 3:e806;Cehovin et al. 2020 J Infect Dis 222:1826-1836;Harrison et al. 2020 J Infect Dis 222:1816-1825;Yahara et al. 2021 Genome Med 13:51
34776	ATL_2011_05-08	USA	2011	Ezewudo et al. 2015 PeerJ 3:e806;Cehovin et al. 2020 J Infect Dis 222:1826-1836;Harrison et al. 2020 J Infect Dis 222:1816-1825
34777	ATL_2011_05-13	USA	2011	Ezewudo et al. 2015 PeerJ 3:e806;Cehovin et al. 2020 J Infect Dis 222:1826-1836;Harrison et al. 2020 J Infect Dis 222:1816-1825
34778	MIA_2011_02_02	USA	2011	Ezewudo et al. 2015 PeerJ 3:e806;Cehovin et al. 2020 J Infect Dis 222:1826-1836;Harrison et al. 2020 J Infect Dis 222:1816-1825
34779	MIA_2011_03-09	USA	2011	Ezewudo et al. 2015 PeerJ 3:e806;Cehovin et al. 2020 J Infect Dis 222:1826-1836;Harrison et al. 2020 J Infect Dis 222:1816-1825
34780	MIA_2011_03-10	USA	2011	Ezewudo et al. 2015 PeerJ 3:e806;Cehovin et al. 2020 J Infect Dis 222:1826-1836;Harrison et al. 2020 J Infect Dis 222:1816-1825
34781	MIA_2011_05-15	USA	2011	Ezewudo et al. 2015 PeerJ 3:e806;Cehovin et al. 2020 J Infect Dis 222:1826-1836;Harrison et al. 2020 J Infect Dis 222:1816-1825;Yahara et al. 2021 Genome Med 13:51
34782	MIA_2011_05-16	USA	2011
34783	MIA_2011_05-10	USA	2011	Ezewudo et al. 2015 PeerJ 3:e806;Cehovin et al. 2020 J Infect Dis 222:1826-1836;Harrison et al. 2020 J Infect Dis 222:1816-1825;Yahara et al. 2021 Genome Med 13:51
34784	NOR_2011_03-06	USA	2011	Ezewudo et al. 2015 PeerJ 3:e806;Cehovin et al. 2020 J Infect Dis 222:1826-1836;Harrison et al. 2020 J Infect Dis 222:1816-1825
34785	NYC_2011_05_07	USA	2011	Ezewudo et al. 2015 PeerJ 3:e806;Cehovin et al. 2020 J Infect Dis 222:1826-1836;Harrison et al. 2020 J Infect Dis 222:1816-1825;Yahara et al. 2021 Genome Med 13:51
34786	NYC_2011_05_13	USA	2011	Ezewudo et al. 2015 PeerJ 3:e806;Cehovin et al. 2020 J Infect Dis 222:1826-1836;Harrison et al. 2020 J Infect Dis 222:1816-1825
34804	ALB_2011_01-02	USA	2011	Ezewudo et al. 2015 PeerJ 3:e806;Cehovin et al. 2020 J Infect Dis 222:1826-1836;Harrison et al. 2020 J Infect Dis 222:1816-1825;Yahara et al. 2021 Genome Med 13:51
37036	GCGS0558	USA	2011	Grad et al. 2016 J Infect Dis 214:1579-1587;Cehovin et al. 2020 J Infect Dis 222:1826-1836;Harrison et al. 2020 J Infect Dis 222:1816-1825;Yahara et al. 2021 Genome Med 13:51
37129	GCGS0543	USA	2011	Grad et al. 2016 J Infect Dis 214:1579-1587;Cehovin et al. 2020 J Infect Dis 222:1826-1836;Harrison et al. 2020 J Infect Dis 222:1816-1825
37131	GCGS0548	USA	2011	Grad et al. 2016 J Infect Dis 214:1579-1587;Cehovin et al. 2020 J Infect Dis 222:1826-1836;Harrison et al. 2020 J Infect Dis 222:1816-1825;Yahara et al. 2021 Genome Med 13:51
37132	GCGS0549	USA	2011	Grad et al. 2016 J Infect Dis 214:1579-1587;Cehovin et al. 2020 J Infect Dis 222:1826-1836;Harrison et al. 2020 J Infect Dis 222:1816-1825;Yahara et al. 2021 Genome Med 13:51
37133	GCGS0319	USA	2011	Grad et al. 2016 J Infect Dis 214:1579-1587;Cehovin et al. 2020 J Infect Dis 222:1826-1836;Harrison et al. 2020 J Infect Dis 222:1816-1825;Yahara et al. 2021 Genome Med 13:51
37134	GCGS0320	USA	2011	Grad et al. 2016 J Infect Dis 214:1579-1587;Cehovin et al. 2020 J Infect Dis 222:1826-1836;Harrison et al. 2020 J Infect Dis 222:1816-1825;Yahara et al. 2021 Genome Med 13:51
37135	GCGS0321	USA	2011	Grad et al. 2016 J Infect Dis 214:1579-1587;Cehovin et al. 2020 J Infect Dis 222:1826-1836;Harrison et al. 2020 J Infect Dis 222:1816-1825
37136	GCGS0331	USA	2011	Grad et al. 2016 J Infect Dis 214:1579-1587;Cehovin et al. 2020 J Infect Dis 222:1826-1836;Harrison et al. 2020 J Infect Dis 222:1816-1825
37137	GCGS0333	USA	2011	Grad et al. 2016 J Infect Dis 214:1579-1587;Cehovin et al. 2020 J Infect Dis 222:1826-1836;Harrison et al. 2020 J Infect Dis 222:1816-1825;Yahara et al. 2021 Genome Med 13:51
37138	GCGS0334	USA	2011	Grad et al. 2016 J Infect Dis 214:1579-1587;Cehovin et al. 2020 J Infect Dis 222:1826-1836;Harrison et al. 2020 J Infect Dis 222:1816-1825
37139	GCGS0731	USA	2011	Grad et al. 2016 J Infect Dis 214:1579-1587;Cehovin et al. 2020 J Infect Dis 222:1826-1836;Harrison et al. 2020 J Infect Dis 222:1816-1825;Yahara et al. 2021 Genome Med 13:51
37140	GCGS0346	USA	2011	Grad et al. 2016 J Infect Dis 214:1579-1587;Cehovin et al. 2020 J Infect Dis 222:1826-1836;Harrison et al. 2020 J Infect Dis 222:1816-1825
37141	GCGS0739	USA	2011	Grad et al. 2016 J Infect Dis 214:1579-1587;Cehovin et al. 2020 J Infect Dis 222:1826-1836;Harrison et al. 2020 J Infect Dis 222:1816-1825
37142	GCGS0353	USA	2011	Grad et al. 2016 J Infect Dis 214:1579-1587;Cehovin et al. 2020 J Infect Dis 222:1826-1836;Harrison et al. 2020 J Infect Dis 222:1816-1825
37143	GCGS0369	USA	2011	Grad et al. 2016 J Infect Dis 214:1579-1587;Cehovin et al. 2020 J Infect Dis 222:1826-1836;Harrison et al. 2020 J Infect Dis 222:1816-1825
37145	GCGS0383	USA	2011	Grad et al. 2016 J Infect Dis 214:1579-1587;Cehovin et al. 2020 J Infect Dis 222:1826-1836;Harrison et al. 2020 J Infect Dis 222:1816-1825
37146	GCGS0384	USA	2011	Grad et al. 2016 J Infect Dis 214:1579-1587;Cehovin et al. 2020 J Infect Dis 222:1826-1836;Harrison et al. 2020 J Infect Dis 222:1816-1825;Yahara et al. 2021 Genome Med 13:51
37147	GCGS0593	USA	2011	Grad et al. 2016 J Infect Dis 214:1579-1587;Cehovin et al. 2020 J Infect Dis 222:1826-1836;Harrison et al. 2020 J Infect Dis 222:1816-1825
37148	GCGS0754	USA	2011	Grad et al. 2016 J Infect Dis 214:1579-1587;Cehovin et al. 2020 J Infect Dis 222:1826-1836;Harrison et al. 2020 J Infect Dis 222:1816-1825;Yahara et al. 2021 Genome Med 13:51
37149	GCGS0755	USA	2011	Grad et al. 2016 J Infect Dis 214:1579-1587;Cehovin et al. 2020 J Infect Dis 222:1826-1836;Harrison et al. 2020 J Infect Dis 222:1816-1825
37150	GCGS0594	USA	2011	Grad et al. 2016 J Infect Dis 214:1579-1587;Cehovin et al. 2020 J Infect Dis 222:1826-1836;Harrison et al. 2020 J Infect Dis 222:1816-1825
37151	GCGS0757	USA	2011	Grad et al. 2016 J Infect Dis 214:1579-1587;Cehovin et al. 2020 J Infect Dis 222:1826-1836;Harrison et al. 2020 J Infect Dis 222:1816-1825;Yahara et al. 2021 Genome Med 13:51
37152	GCGS0428	USA	2011	Grad et al. 2016 J Infect Dis 214:1579-1587;Cehovin et al. 2020 J Infect Dis 222:1826-1836;Harrison et al. 2020 J Infect Dis 222:1816-1825
37153	GCGS0639	USA	2011	Grad et al. 2016 J Infect Dis 214:1579-1587;Cehovin et al. 2020 J Infect Dis 222:1826-1836;Harrison et al. 2020 J Infect Dis 222:1816-1825;Yahara et al. 2021 Genome Med 13:51
37154	GCGS0640	USA	2011	Grad et al. 2016 J Infect Dis 214:1579-1587;Cehovin et al. 2020 J Infect Dis 222:1826-1836;Harrison et al. 2020 J Infect Dis 222:1816-1825
37155	GCGS0450	USA	2011	Grad et al. 2016 J Infect Dis 214:1579-1587;Cehovin et al. 2020 J Infect Dis 222:1826-1836;Harrison et al. 2020 J Infect Dis 222:1816-1825
37156	GCGS0656	USA	2011	Grad et al. 2016 J Infect Dis 214:1579-1587;Cehovin et al. 2020 J Infect Dis 222:1826-1836;Harrison et al. 2020 J Infect Dis 222:1816-1825;Yahara et al. 2021 Genome Med 13:51
37157	GCGS0451	USA	2011	Grad et al. 2016 J Infect Dis 214:1579-1587;Cehovin et al. 2020 J Infect Dis 222:1826-1836;Harrison et al. 2020 J Infect Dis 222:1816-1825;Yahara et al. 2021 Genome Med 13:51
37158	GCGS0312	USA	2011	Grad et al. 2016 J Infect Dis 214:1579-1587;Cehovin et al. 2020 J Infect Dis 222:1826-1836;Harrison et al. 2020 J Infect Dis 222:1816-1825
37159	GCGS0730	USA	2011	Grad et al. 2016 J Infect Dis 214:1579-1587;Cehovin et al. 2020 J Infect Dis 222:1826-1836;Harrison et al. 2020 J Infect Dis 222:1816-1825
37160	GCGS0559	USA	2011	Grad et al. 2016 J Infect Dis 214:1579-1587;Cehovin et al. 2020 J Infect Dis 222:1826-1836;Harrison et al. 2020 J Infect Dis 222:1816-1825
37161	GCGS0370	USA	2011	Grad et al. 2016 J Infect Dis 214:1579-1587;Cehovin et al. 2020 J Infect Dis 222:1826-1836;Harrison et al. 2020 J Infect Dis 222:1816-1825
37162	GCGS0375	USA	2011	Grad et al. 2016 J Infect Dis 214:1579-1587;Cehovin et al. 2020 J Infect Dis 222:1826-1836;Harrison et al. 2020 J Infect Dis 222:1816-1825
37163	GCGS0592	USA	2011	Grad et al. 2016 J Infect Dis 214:1579-1587;Cehovin et al. 2020 J Infect Dis 222:1826-1836;Harrison et al. 2020 J Infect Dis 222:1816-1825;Yahara et al. 2021 Genome Med 13:51
37164	GCGS0603	USA	2011	Grad et al. 2016 J Infect Dis 214:1579-1587;Cehovin et al. 2020 J Infect Dis 222:1826-1836;Harrison et al. 2020 J Infect Dis 222:1816-1825
37165	GCGS0764	USA	2011	Grad et al. 2016 J Infect Dis 214:1579-1587;Cehovin et al. 2020 J Infect Dis 222:1826-1836;Harrison et al. 2020 J Infect Dis 222:1816-1825
37166	GCGS0767	USA	2011	Grad et al. 2016 J Infect Dis 214:1579-1587;Cehovin et al. 2020 J Infect Dis 222:1826-1836;Harrison et al. 2020 J Infect Dis 222:1816-1825;Yahara et al. 2021 Genome Med 13:51
37167	GCGS0768	USA	2011	Grad et al. 2016 J Infect Dis 214:1579-1587;Cehovin et al. 2020 J Infect Dis 222:1826-1836;Harrison et al. 2020 J Infect Dis 222:1816-1825
37168	GCGS0779	USA	2011	Grad et al. 2016 J Infect Dis 214:1579-1587;Cehovin et al. 2020 J Infect Dis 222:1826-1836;Harrison et al. 2020 J Infect Dis 222:1816-1825;Yahara et al. 2021 Genome Med 13:51
37169	GCGS0437	USA	2011	Grad et al. 2016 J Infect Dis 214:1579-1587;Cehovin et al. 2020 J Infect Dis 222:1826-1836;Harrison et al. 2020 J Infect Dis 222:1816-1825;Yahara et al. 2021 Genome Med 13:51
37170	GCGS0641	USA	2011	Grad et al. 2016 J Infect Dis 214:1579-1587;Cehovin et al. 2020 J Infect Dis 222:1826-1836;Harrison et al. 2020 J Infect Dis 222:1816-1825
37171	GCGS0449	USA	2011	Grad et al. 2016 J Infect Dis 214:1579-1587;Cehovin et al. 2020 J Infect Dis 222:1826-1836;Harrison et al. 2020 J Infect Dis 222:1816-1825
37172	GCGS0452	USA	2011	Grad et al. 2016 J Infect Dis 214:1579-1587;Cehovin et al. 2020 J Infect Dis 222:1826-1836;Harrison et al. 2020 J Infect Dis 222:1816-1825;Yahara et al. 2021 Genome Med 13:51
37173	GCGS0465	USA	2011	Grad et al. 2016 J Infect Dis 214:1579-1587;Cehovin et al. 2020 J Infect Dis 222:1826-1836;Harrison et al. 2020 J Infect Dis 222:1816-1825
37174	GCGS0466	USA	2011	Grad et al. 2016 J Infect Dis 214:1579-1587;Cehovin et al. 2020 J Infect Dis 222:1826-1836;Harrison et al. 2020 J Infect Dis 222:1816-1825;Yahara et al. 2021 Genome Med 13:51
37175	GCGS0667	USA	2011	Grad et al. 2016 J Infect Dis 214:1579-1587;Cehovin et al. 2020 J Infect Dis 222:1826-1836;Harrison et al. 2020 J Infect Dis 222:1816-1825
37176	GCGS0469	USA	2011	Grad et al. 2016 J Infect Dis 214:1579-1587;Cehovin et al. 2020 J Infect Dis 222:1826-1836;Harrison et al. 2020 J Infect Dis 222:1816-1825
37177	GCGS0675	USA	2011	Grad et al. 2016 J Infect Dis 214:1579-1587;Cehovin et al. 2020 J Infect Dis 222:1826-1836;Harrison et al. 2020 J Infect Dis 222:1816-1825;Yahara et al. 2021 Genome Med 13:51
37178	GCGS0483	USA	2011	Grad et al. 2016 J Infect Dis 214:1579-1587;Cehovin et al. 2020 J Infect Dis 222:1826-1836;Harrison et al. 2020 J Infect Dis 222:1816-1825;Yahara et al. 2021 Genome Med 13:51
37179	GCGS0794	USA	2011	Grad et al. 2016 J Infect Dis 214:1579-1587;Cehovin et al. 2020 J Infect Dis 222:1826-1836;Harrison et al. 2020 J Infect Dis 222:1816-1825
37180	GCGS0494	USA	2011	Grad et al. 2016 J Infect Dis 214:1579-1587;Cehovin et al. 2020 J Infect Dis 222:1826-1836;Harrison et al. 2020 J Infect Dis 222:1816-1825
37181	GCGS0806	USA	2011	Grad et al. 2016 J Infect Dis 214:1579-1587;Cehovin et al. 2020 J Infect Dis 222:1826-1836;Harrison et al. 2020 J Infect Dis 222:1816-1825
37182	GCGS0808	USA	2011	Grad et al. 2016 J Infect Dis 214:1579-1587;Cehovin et al. 2020 J Infect Dis 222:1826-1836;Harrison et al. 2020 J Infect Dis 222:1816-1825
37183	GCGS0809	USA	2011	Grad et al. 2016 J Infect Dis 214:1579-1587;Cehovin et al. 2020 J Infect Dis 222:1826-1836;Harrison et al. 2020 J Infect Dis 222:1816-1825
37184	GCGS0700	USA	2011	Grad et al. 2016 J Infect Dis 214:1579-1587;Cehovin et al. 2020 J Infect Dis 222:1826-1836;Harrison et al. 2020 J Infect Dis 222:1816-1825
37291	GCGS0332	USA	2011	Grad et al. 2016 J Infect Dis 214:1579-1587;Cehovin et al. 2020 J Infect Dis 222:1826-1836;Harrison et al. 2020 J Infect Dis 222:1816-1825
37292	GCGS0363	USA	2011	Grad et al. 2016 J Infect Dis 214:1579-1587;Cehovin et al. 2020 J Infect Dis 222:1826-1836;Harrison et al. 2020 J Infect Dis 222:1816-1825
37293	GCGS0394	USA	2011	Grad et al. 2016 J Infect Dis 214:1579-1587;Cehovin et al. 2020 J Infect Dis 222:1826-1836;Harrison et al. 2020 J Infect Dis 222:1816-1825
37294	GCGS0842	USA	2011	Grad et al. 2016 J Infect Dis 214:1579-1587;Cehovin et al. 2020 J Infect Dis 222:1826-1836;Harrison et al. 2020 J Infect Dis 222:1816-1825;Yahara et al. 2021 Genome Med 13:51
37295	GCGS0467	USA	2011	Grad et al. 2016 J Infect Dis 214:1579-1587;Cehovin et al. 2020 J Infect Dis 222:1826-1836;Harrison et al. 2020 J Infect Dis 222:1816-1825
37296	GCGS0852	USA	2011	Grad et al. 2016 J Infect Dis 214:1579-1587;Cehovin et al. 2020 J Infect Dis 222:1826-1836;Harrison et al. 2020 J Infect Dis 222:1816-1825
37297	GCGS0468	USA	2011	Grad et al. 2016 J Infect Dis 214:1579-1587;Cehovin et al. 2020 J Infect Dis 222:1826-1836;Harrison et al. 2020 J Infect Dis 222:1816-1825
37298	GCGS0470	USA	2011	Grad et al. 2016 J Infect Dis 214:1579-1587;Cehovin et al. 2020 J Infect Dis 222:1826-1836;Harrison et al. 2020 J Infect Dis 222:1816-1825
37299	GCGS0482	USA	2011	Grad et al. 2016 J Infect Dis 214:1579-1587;Cehovin et al. 2020 J Infect Dis 222:1826-1836;Harrison et al. 2020 J Infect Dis 222:1816-1825
37300	GCGS0856	USA	2011	Grad et al. 2016 J Infect Dis 214:1579-1587;Cehovin et al. 2020 J Infect Dis 222:1826-1836;Harrison et al. 2020 J Infect Dis 222:1816-1825;Yahara et al. 2021 Genome Med 13:51
37301	GCGS0484	USA	2011	Grad et al. 2016 J Infect Dis 214:1579-1587;Cehovin et al. 2020 J Infect Dis 222:1826-1836;Harrison et al. 2020 J Infect Dis 222:1816-1825
37302	GCGS0696	USA	2011	Grad et al. 2016 J Infect Dis 214:1579-1587;Cehovin et al. 2020 J Infect Dis 222:1826-1836;Harrison et al. 2020 J Infect Dis 222:1816-1825
37303	GCGS0698	USA	2011	Grad et al. 2016 J Infect Dis 214:1579-1587;Cehovin et al. 2020 J Infect Dis 222:1826-1836;Harrison et al. 2020 J Infect Dis 222:1816-1825
37304	GCGS0708	USA	2011	Grad et al. 2016 J Infect Dis 214:1579-1587;Cehovin et al. 2020 J Infect Dis 222:1826-1836;Harrison et al. 2020 J Infect Dis 222:1816-1825
37305	GCGS0516	USA	2011	Grad et al. 2016 J Infect Dis 214:1579-1587;Cehovin et al. 2020 J Infect Dis 222:1826-1836;Harrison et al. 2020 J Infect Dis 222:1816-1825
37403	GCGS0817	USA	2011	Grad et al. 2016 J Infect Dis 214:1579-1587;Cehovin et al. 2020 J Infect Dis 222:1826-1836;Harrison et al. 2020 J Infect Dis 222:1816-1825
37404	GCGS0816	USA	2011	Grad et al. 2016 J Infect Dis 214:1579-1587;Cehovin et al. 2020 J Infect Dis 222:1826-1836;Harrison et al. 2020 J Infect Dis 222:1816-1825
37405	GCGS0515	USA	2011	Grad et al. 2016 J Infect Dis 214:1579-1587;Cehovin et al. 2020 J Infect Dis 222:1826-1836;Harrison et al. 2020 J Infect Dis 222:1816-1825
37406	GCGS0815	USA	2011	Grad et al. 2016 J Infect Dis 214:1579-1587;Cehovin et al. 2020 J Infect Dis 222:1826-1836;Harrison et al. 2020 J Infect Dis 222:1816-1825
37407	GCGS0517	USA	2011	Grad et al. 2016 J Infect Dis 214:1579-1587;Cehovin et al. 2020 J Infect Dis 222:1826-1836;Harrison et al. 2020 J Infect Dis 222:1816-1825
37408	GCGS0717	USA	2011	Grad et al. 2016 J Infect Dis 214:1579-1587;Cehovin et al. 2020 J Infect Dis 222:1826-1836;Harrison et al. 2020 J Infect Dis 222:1816-1825
37409	GCGS0514	USA	2011	Grad et al. 2016 J Infect Dis 214:1579-1587;Cehovin et al. 2020 J Infect Dis 222:1826-1836;Harrison et al. 2020 J Infect Dis 222:1816-1825
37410	GCGS0818	USA	2011	Grad et al. 2016 J Infect Dis 214:1579-1587;Cehovin et al. 2020 J Infect Dis 222:1826-1836;Harrison et al. 2020 J Infect Dis 222:1816-1825
37412	GCGS0716	USA	2011	Grad et al. 2016 J Infect Dis 214:1579-1587;Cehovin et al. 2020 J Infect Dis 222:1826-1836;Harrison et al. 2020 J Infect Dis 222:1816-1825;Yahara et al. 2021 Genome Med 13:51
37413	GCGS0714	USA	2011	Grad et al. 2016 J Infect Dis 214:1579-1587;Cehovin et al. 2020 J Infect Dis 222:1826-1836;Harrison et al. 2020 J Infect Dis 222:1816-1825
37414	GCGS0487	USA	2011	Grad et al. 2016 J Infect Dis 214:1579-1587;Cehovin et al. 2020 J Infect Dis 222:1826-1836;Harrison et al. 2020 J Infect Dis 222:1816-1825;Yahara et al. 2021 Genome Med 13:51
37415	GCGS0805	USA	2011	Grad et al. 2016 J Infect Dis 214:1579-1587;Cehovin et al. 2020 J Infect Dis 222:1826-1836;Harrison et al. 2020 J Infect Dis 222:1816-1825
37416	GCGS0697	USA	2011	Grad et al. 2016 J Infect Dis 214:1579-1587;Cehovin et al. 2020 J Infect Dis 222:1826-1836;Harrison et al. 2020 J Infect Dis 222:1816-1825
37417	GCGS0814	USA	2011	Grad et al. 2016 J Infect Dis 214:1579-1587;Cehovin et al. 2020 J Infect Dis 222:1826-1836;Harrison et al. 2020 J Infect Dis 222:1816-1825
37418	GCGS0715	USA	2011	Grad et al. 2016 J Infect Dis 214:1579-1587;Cehovin et al. 2020 J Infect Dis 222:1826-1836;Harrison et al. 2020 J Infect Dis 222:1816-1825;Yahara et al. 2021 Genome Med 13:51
37419	GCGS0513	USA	2011	Grad et al. 2016 J Infect Dis 214:1579-1587;Cehovin et al. 2020 J Infect Dis 222:1826-1836;Harrison et al. 2020 J Infect Dis 222:1816-1825;Yahara et al. 2021 Genome Med 13:51
37420	GCGS0512	USA	2011	Grad et al. 2016 J Infect Dis 214:1579-1587;Cehovin et al. 2020 J Infect Dis 222:1826-1836;Harrison et al. 2020 J Infect Dis 222:1816-1825
37422	GCGS0964	USA	2011	Grad et al. 2016 J Infect Dis 214:1579-1587;Cehovin et al. 2020 J Infect Dis 222:1826-1836;Harrison et al. 2020 J Infect Dis 222:1816-1825
37423	GCGS1013	USA	2011	Grad et al. 2016 J Infect Dis 214:1579-1587;Cehovin et al. 2020 J Infect Dis 222:1826-1836;Harrison et al. 2020 J Infect Dis 222:1816-1825
37424	GCGS1001	USA	2011	Grad et al. 2016 J Infect Dis 214:1579-1587;Cehovin et al. 2020 J Infect Dis 222:1826-1836;Harrison et al. 2020 J Infect Dis 222:1816-1825;Yahara et al. 2021 Genome Med 13:51
37425	GCGS0971	USA	2011	Grad et al. 2016 J Infect Dis 214:1579-1587;Cehovin et al. 2020 J Infect Dis 222:1826-1836;Harrison et al. 2020 J Infect Dis 222:1816-1825;Yahara et al. 2021 Genome Med 13:51
37426	GCGS0969	USA	2011	Grad et al. 2016 J Infect Dis 214:1579-1587;Cehovin et al. 2020 J Infect Dis 222:1826-1836;Harrison et al. 2020 J Infect Dis 222:1816-1825;Yahara et al. 2021 Genome Med 13:51
37427	GCGS0993	USA	2011	Grad et al. 2016 J Infect Dis 214:1579-1587;Cehovin et al. 2020 J Infect Dis 222:1826-1836;Harrison et al. 2020 J Infect Dis 222:1816-1825;Yahara et al. 2021 Genome Med 13:51
37428	GCGS0976	USA	2011	Grad et al. 2016 J Infect Dis 214:1579-1587;Cehovin et al. 2020 J Infect Dis 222:1826-1836;Harrison et al. 2020 J Infect Dis 222:1816-1825;Yahara et al. 2021 Genome Med 13:51
37429	GCGS0952	USA	2011	Grad et al. 2016 J Infect Dis 214:1579-1587;Cehovin et al. 2020 J Infect Dis 222:1826-1836;Harrison et al. 2020 J Infect Dis 222:1816-1825;Yahara et al. 2021 Genome Med 13:51
37430	GCGS0954	USA	2011	Grad et al. 2016 J Infect Dis 214:1579-1587;Cehovin et al. 2020 J Infect Dis 222:1826-1836;Harrison et al. 2020 J Infect Dis 222:1816-1825;Yahara et al. 2021 Genome Med 13:51
37431	GCGS0956	USA	2011	Grad et al. 2016 J Infect Dis 214:1579-1587;Cehovin et al. 2020 J Infect Dis 222:1826-1836;Harrison et al. 2020 J Infect Dis 222:1816-1825;Yahara et al. 2021 Genome Med 13:51
37432	GCGS0967	USA	2011	Grad et al. 2016 J Infect Dis 214:1579-1587;Cehovin et al. 2020 J Infect Dis 222:1826-1836;Harrison et al. 2020 J Infect Dis 222:1816-1825;Yahara et al. 2021 Genome Med 13:51
37433	GCGS0873	USA	2011	Grad et al. 2016 J Infect Dis 214:1579-1587;Cehovin et al. 2020 J Infect Dis 222:1826-1836;Harrison et al. 2020 J Infect Dis 222:1816-1825;Yahara et al. 2021 Genome Med 13:51
37434	GCGS0925	USA	2011	Grad et al. 2016 J Infect Dis 214:1579-1587;Cehovin et al. 2020 J Infect Dis 222:1826-1836;Harrison et al. 2020 J Infect Dis 222:1816-1825;Yahara et al. 2021 Genome Med 13:51
37435	GCGS0953	USA	2011	Grad et al. 2016 J Infect Dis 214:1579-1587;Cehovin et al. 2020 J Infect Dis 222:1826-1836;Harrison et al. 2020 J Infect Dis 222:1816-1825;Yahara et al. 2021 Genome Med 13:51
37436	GCGS0972	USA	2011	Grad et al. 2016 J Infect Dis 214:1579-1587;Cehovin et al. 2020 J Infect Dis 222:1826-1836;Harrison et al. 2020 J Infect Dis 222:1816-1825;Yahara et al. 2021 Genome Med 13:51
37437	GCGS0893	USA	2011	Grad et al. 2016 J Infect Dis 214:1579-1587;Cehovin et al. 2020 J Infect Dis 222:1826-1836;Harrison et al. 2020 J Infect Dis 222:1816-1825;Yahara et al. 2021 Genome Med 13:51
37438	GCGS0888	USA	2011	Grad et al. 2016 J Infect Dis 214:1579-1587;Cehovin et al. 2020 J Infect Dis 222:1826-1836;Harrison et al. 2020 J Infect Dis 222:1816-1825;Yahara et al. 2021 Genome Med 13:51
37439	GCGS0973	USA	2011	Grad et al. 2016 J Infect Dis 214:1579-1587;Cehovin et al. 2020 J Infect Dis 222:1826-1836;Harrison et al. 2020 J Infect Dis 222:1816-1825;Yahara et al. 2021 Genome Med 13:51
37443	GCGS0889	USA	2011	Grad et al. 2016 J Infect Dis 214:1579-1587;Cehovin et al. 2020 J Infect Dis 222:1826-1836;Harrison et al. 2020 J Infect Dis 222:1816-1825;Yahara et al. 2021 Genome Med 13:51
37455	GCGS0677	USA	2011	Grad et al. 2016 J Infect Dis 214:1579-1587;Cehovin et al. 2020 J Infect Dis 222:1826-1836;Harrison et al. 2020 J Infect Dis 222:1816-1825;Yahara et al. 2021 Genome Med 13:51
37456	GCGS0360	USA	2011	Grad et al. 2016 J Infect Dis 214:1579-1587;Cehovin et al. 2020 J Infect Dis 222:1826-1836;Harrison et al. 2020 J Infect Dis 222:1816-1825;Yahara et al. 2021 Genome Med 13:51
37457	GCGS0699	USA	2011	Grad et al. 2016 J Infect Dis 214:1579-1587;Cehovin et al. 2020 J Infect Dis 222:1826-1836;Harrison et al. 2020 J Infect Dis 222:1816-1825
37458	GCGS0858	USA	2011	Grad et al. 2016 J Infect Dis 214:1579-1587;Cehovin et al. 2020 J Infect Dis 222:1826-1836;Harrison et al. 2020 J Infect Dis 222:1816-1825;Yahara et al. 2021 Genome Med 13:51
37459	GCGS0804	USA	2011	Grad et al. 2016 J Infect Dis 214:1579-1587;Cehovin et al. 2020 J Infect Dis 222:1826-1836;Harrison et al. 2020 J Infect Dis 222:1816-1825
37460	GCGS0857	USA	2011	Grad et al. 2016 J Infect Dis 214:1579-1587;Cehovin et al. 2020 J Infect Dis 222:1826-1836;Harrison et al. 2020 J Infect Dis 222:1816-1825
37461	GCGS0602	USA	2011	Grad et al. 2016 J Infect Dis 214:1579-1587;Cehovin et al. 2020 J Infect Dis 222:1826-1836;Harrison et al. 2020 J Infect Dis 222:1816-1825
37462	GCGS0807	USA	2011	Grad et al. 2016 J Infect Dis 214:1579-1587;Cehovin et al. 2020 J Infect Dis 222:1826-1836;Harrison et al. 2020 J Infect Dis 222:1816-1825
37463	GCGS0810	USA	2011	Grad et al. 2016 J Infect Dis 214:1579-1587;Cehovin et al. 2020 J Infect Dis 222:1826-1836;Harrison et al. 2020 J Infect Dis 222:1816-1825
37464	GCGS0821	USA	2011	Grad et al. 2016 J Infect Dis 214:1579-1587;Cehovin et al. 2020 J Infect Dis 222:1826-1836;Harrison et al. 2020 J Infect Dis 222:1816-1825
37465	GCGS0853	USA	2011	Grad et al. 2016 J Infect Dis 214:1579-1587;Cehovin et al. 2020 J Infect Dis 222:1826-1836;Harrison et al. 2020 J Infect Dis 222:1816-1825
37466	GCGS0666	USA	2011	Grad et al. 2016 J Infect Dis 214:1579-1587;Cehovin et al. 2020 J Infect Dis 222:1826-1836;Harrison et al. 2020 J Infect Dis 222:1816-1825
37467	GCGS0695	USA	2011	Grad et al. 2016 J Infect Dis 214:1579-1587;Cehovin et al. 2020 J Infect Dis 222:1826-1836;Harrison et al. 2020 J Infect Dis 222:1816-1825;Yahara et al. 2021 Genome Med 13:51
37468	GCGS0901	USA	2011	Grad et al. 2016 J Infect Dis 214:1579-1587;Cehovin et al. 2020 J Infect Dis 222:1826-1836;Harrison et al. 2020 J Infect Dis 222:1816-1825;Yahara et al. 2021 Genome Med 13:51
37469	GCGS0832	USA	2011	Grad et al. 2016 J Infect Dis 214:1579-1587;Cehovin et al. 2020 J Infect Dis 222:1826-1836;Harrison et al. 2020 J Infect Dis 222:1816-1825
37470	GCGS0676	USA	2011	Grad et al. 2016 J Infect Dis 214:1579-1587;Cehovin et al. 2020 J Infect Dis 222:1826-1836;Harrison et al. 2020 J Infect Dis 222:1816-1825;Yahara et al. 2021 Genome Med 13:51
37478	GCGS0642	USA	2011	Grad et al. 2016 J Infect Dis 214:1579-1587;Cehovin et al. 2020 J Infect Dis 222:1826-1836;Harrison et al. 2020 J Infect Dis 222:1816-1825
37498	GCGS0884	USA	2011	Grad et al. 2016 J Infect Dis 214:1579-1587;Cehovin et al. 2020 J Infect Dis 222:1826-1836;Harrison et al. 2020 J Infect Dis 222:1816-1825;Yahara et al. 2021 Genome Med 13:51
37541	GCGS0924	USA	2011	Grad et al. 2016 J Infect Dis 214:1579-1587;Cehovin et al. 2020 J Infect Dis 222:1826-1836;Harrison et al. 2020 J Infect Dis 222:1816-1825;Yahara et al. 2021 Genome Med 13:51
37557	GCGS0947	USA	2011	Grad et al. 2016 J Infect Dis 214:1579-1587;Cehovin et al. 2020 J Infect Dis 222:1826-1836;Harrison et al. 2020 J Infect Dis 222:1816-1825;Yahara et al. 2021 Genome Med 13:51
37563	GCGS0946	USA	2011	Grad et al. 2016 J Infect Dis 214:1579-1587;Cehovin et al. 2020 J Infect Dis 222:1826-1836;Harrison et al. 2020 J Infect Dis 222:1816-1825;Yahara et al. 2021 Genome Med 13:51
37564	GCGS1000	USA	2011	Grad et al. 2016 J Infect Dis 214:1579-1587;Cehovin et al. 2020 J Infect Dis 222:1826-1836;Harrison et al. 2020 J Infect Dis 222:1816-1825;Yahara et al. 2021 Genome Med 13:51
37565	GCGS0948	USA	2011	Grad et al. 2016 J Infect Dis 214:1579-1587;Cehovin et al. 2020 J Infect Dis 222:1826-1836;Harrison et al. 2020 J Infect Dis 222:1816-1825;Yahara et al. 2021 Genome Med 13:51
37566	GCGS0931	USA	2011	Grad et al. 2016 J Infect Dis 214:1579-1587;Cehovin et al. 2020 J Infect Dis 222:1826-1836;Harrison et al. 2020 J Infect Dis 222:1816-1825
37567	GCGS0890	USA	2011	Grad et al. 2016 J Infect Dis 214:1579-1587;Cehovin et al. 2020 J Infect Dis 222:1826-1836;Harrison et al. 2020 J Infect Dis 222:1816-1825
37568	GCGS0911	USA	2011	Grad et al. 2016 J Infect Dis 214:1579-1587;Cehovin et al. 2020 J Infect Dis 222:1826-1836;Harrison et al. 2020 J Infect Dis 222:1816-1825;Yahara et al. 2021 Genome Med 13:51
37569	GCGS0885	USA	2011	Grad et al. 2016 J Infect Dis 214:1579-1587;Cehovin et al. 2020 J Infect Dis 222:1826-1836;Harrison et al. 2020 J Infect Dis 222:1816-1825;Yahara et al. 2021 Genome Med 13:51
37570	GCGS0936	USA	2011	Grad et al. 2016 J Infect Dis 214:1579-1587;Cehovin et al. 2020 J Infect Dis 222:1826-1836;Harrison et al. 2020 J Infect Dis 222:1816-1825;Yahara et al. 2021 Genome Med 13:51
37571	GCGS0891	USA	2011	Grad et al. 2016 J Infect Dis 214:1579-1587;Cehovin et al. 2020 J Infect Dis 222:1826-1836;Harrison et al. 2020 J Infect Dis 222:1816-1825;Yahara et al. 2021 Genome Med 13:51
37572	GCGS0968	USA	2011	Grad et al. 2016 J Infect Dis 214:1579-1587;Cehovin et al. 2020 J Infect Dis 222:1826-1836;Harrison et al. 2020 J Infect Dis 222:1816-1825;Yahara et al. 2021 Genome Med 13:51
37573	GCGS0937	USA	2011	Grad et al. 2016 J Infect Dis 214:1579-1587;Cehovin et al. 2020 J Infect Dis 222:1826-1836;Harrison et al. 2020 J Infect Dis 222:1816-1825;Yahara et al. 2021 Genome Med 13:51
37574	GCGS0898	USA	2011	Grad et al. 2016 J Infect Dis 214:1579-1587;Cehovin et al. 2020 J Infect Dis 222:1826-1836;Harrison et al. 2020 J Infect Dis 222:1816-1825;Yahara et al. 2021 Genome Med 13:51
37575	GCGS1016	USA	2011	Grad et al. 2016 J Infect Dis 214:1579-1587;Cehovin et al. 2020 J Infect Dis 222:1826-1836;Harrison et al. 2020 J Infect Dis 222:1816-1825;Yahara et al. 2021 Genome Med 13:51
37576	GCGS0958	USA	2011	Grad et al. 2016 J Infect Dis 214:1579-1587;Cehovin et al. 2020 J Infect Dis 222:1826-1836;Harrison et al. 2020 J Infect Dis 222:1816-1825;Yahara et al. 2021 Genome Med 13:51
37577	GCGS0892	USA	2011	Grad et al. 2016 J Infect Dis 214:1579-1587;Cehovin et al. 2020 J Infect Dis 222:1826-1836;Harrison et al. 2020 J Infect Dis 222:1816-1825;Yahara et al. 2021 Genome Med 13:51
37578	GCGS0910	USA	2011	Grad et al. 2016 J Infect Dis 214:1579-1587;Cehovin et al. 2020 J Infect Dis 222:1826-1836;Harrison et al. 2020 J Infect Dis 222:1816-1825;Yahara et al. 2021 Genome Med 13:51
37579	GCGS0897	USA	2011	Grad et al. 2016 J Infect Dis 214:1579-1587;Cehovin et al. 2020 J Infect Dis 222:1826-1836;Harrison et al. 2020 J Infect Dis 222:1816-1825;Yahara et al. 2021 Genome Med 13:51
37580	GCGS0945	USA	2011	Grad et al. 2016 J Infect Dis 214:1579-1587;Cehovin et al. 2020 J Infect Dis 222:1826-1836;Harrison et al. 2020 J Infect Dis 222:1816-1825;Yahara et al. 2021 Genome Med 13:51
37581	GCGS0871	USA	2011	Grad et al. 2016 J Infect Dis 214:1579-1587;Cehovin et al. 2020 J Infect Dis 222:1826-1836;Harrison et al. 2020 J Infect Dis 222:1816-1825;Yahara et al. 2021 Genome Med 13:51
37582	GCGS1017	USA	2011	Grad et al. 2016 J Infect Dis 214:1579-1587;Cehovin et al. 2020 J Infect Dis 222:1826-1836;Harrison et al. 2020 J Infect Dis 222:1816-1825
37583	GCGS0895	USA	2011	Grad et al. 2016 J Infect Dis 214:1579-1587;Cehovin et al. 2020 J Infect Dis 222:1826-1836;Harrison et al. 2020 J Infect Dis 222:1816-1825;Yahara et al. 2021 Genome Med 13:51
37584	GCGS0966	USA	2011	Grad et al. 2016 J Infect Dis 214:1579-1587;Cehovin et al. 2020 J Infect Dis 222:1826-1836;Harrison et al. 2020 J Infect Dis 222:1816-1825;Yahara et al. 2021 Genome Med 13:51
37585	GCGS0970	USA	2011	Grad et al. 2016 J Infect Dis 214:1579-1587;Cehovin et al. 2020 J Infect Dis 222:1826-1836;Harrison et al. 2020 J Infect Dis 222:1816-1825;Yahara et al. 2021 Genome Med 13:51
37586	GCGS0874	USA	2011	Grad et al. 2016 J Infect Dis 214:1579-1587;Cehovin et al. 2020 J Infect Dis 222:1826-1836;Harrison et al. 2020 J Infect Dis 222:1816-1825;Yahara et al. 2021 Genome Med 13:51
37587	GCGS1005	USA	2011	Grad et al. 2016 J Infect Dis 214:1579-1587;Cehovin et al. 2020 J Infect Dis 222:1826-1836;Harrison et al. 2020 J Infect Dis 222:1816-1825;Yahara et al. 2021 Genome Med 13:51
37588	GCGS0999	USA	2011	Grad et al. 2016 J Infect Dis 214:1579-1587;Cehovin et al. 2020 J Infect Dis 222:1826-1836;Harrison et al. 2020 J Infect Dis 222:1816-1825;Yahara et al. 2021 Genome Med 13:51
37589	GCGS0955	USA	2011	Grad et al. 2016 J Infect Dis 214:1579-1587;Harrison et al. 2020 J Infect Dis 222:1816-1825;Yahara et al. 2021 Genome Med 13:51
37590	GCGS0908	USA	2011	Grad et al. 2016 J Infect Dis 214:1579-1587;Cehovin et al. 2020 J Infect Dis 222:1826-1836;Harrison et al. 2020 J Infect Dis 222:1816-1825;Yahara et al. 2021 Genome Med 13:51
82286	GCGS0886	USA	2011	Grad et al. 2016 J Infect Dis 214:1579-1587;Yahara et al. 2021 Genome Med 13:51
82287	GCGS0896	USA	2011	Grad et al. 2016 J Infect Dis 214:1579-1587;Yahara et al. 2021 Genome Med 13:51
82288	GCGS0899	USA	2011	Grad et al. 2016 J Infect Dis 214:1579-1587;Yahara et al. 2021 Genome Med 13:51
82289	GCGS0900	USA	2011	Grad et al. 2016 J Infect Dis 214:1579-1587;Yahara et al. 2021 Genome Med 13:51
82290	GCGS0902	USA	2011	Grad et al. 2016 J Infect Dis 214:1579-1587;Yahara et al. 2021 Genome Med 13:51
82292	GCGS0909	USA	2011	Grad et al. 2016 J Infect Dis 214:1579-1587;Yahara et al. 2021 Genome Med 13:51
82293	GCGS0913	USA	2011	Grad et al. 2016 J Infect Dis 214:1579-1587;Yahara et al. 2021 Genome Med 13:51
82294	GCGS0949	USA	2011	Grad et al. 2016 J Infect Dis 214:1579-1587;Yahara et al. 2021 Genome Med 13:51
82295	GCGS0950	USA	2011	Grad et al. 2016 J Infect Dis 214:1579-1587;Yahara et al. 2021 Genome Med 13:51
82296	GCGS0951	USA	2011	Grad et al. 2016 J Infect Dis 214:1579-1587;Yahara et al. 2021 Genome Med 13:51
82297	GCGS0957	USA	2011	Grad et al. 2016 J Infect Dis 214:1579-1587;Yahara et al. 2021 Genome Med 13:51
82299	GCGS0965	USA	2011	Grad et al. 2016 J Infect Dis 214:1579-1587;Yahara et al. 2021 Genome Med 13:51
82300	GCGS0974	USA	2011	Grad et al. 2016 J Infect Dis 214:1579-1587;Yahara et al. 2021 Genome Med 13:51
82301	GCGS0975	USA	2011	Grad et al. 2016 J Infect Dis 214:1579-1587;Yahara et al. 2021 Genome Med 13:51
82303	GCGS0992	USA	2011	Grad et al. 2016 J Infect Dis 214:1579-1587;Yahara et al. 2021 Genome Med 13:51
82304	GCGS0994	USA	2011	Grad et al. 2016 J Infect Dis 214:1579-1587;Yahara et al. 2021 Genome Med 13:51
82305	GCGS0995	USA	2011	Grad et al. 2016 J Infect Dis 214:1579-1587;Yahara et al. 2021 Genome Med 13:51
82306	GCGS1002	USA	2011	Grad et al. 2016 J Infect Dis 214:1579-1587;Yahara et al. 2021 Genome Med 13:51
82307	GCGS1003	USA	2011	Grad et al. 2016 J Infect Dis 214:1579-1587;Yahara et al. 2021 Genome Med 13:51
82308	GCGS1004	USA	2011	Grad et al. 2016 J Infect Dis 214:1579-1587;Yahara et al. 2021 Genome Med 13:51
82309	GCGS1012	USA	2011	Grad et al. 2016 J Infect Dis 214:1579-1587;Yahara et al. 2021 Genome Med 13:51
109495	ERR2631837	USA	2011	Mortimer et al. 2021 Clin Infect Dis 73:e3146-e3155
109516	ERR2631835	USA	2011	Mortimer et al. 2021 Clin Infect Dis 73:e3146-e3155
109517	ERR2631836	USA	2011	Mortimer et al. 2021 Clin Infect Dis 73:e3146-e3155
109590	ERR2631834	USA	2011	Mortimer et al. 2021 Clin Infect Dis 73:e3146-e3155
109655	ERR2631833	USA	2011	Mortimer et al. 2021 Clin Infect Dis 73:e3146-e3155
109812	ERR2631831	USA	2011	Mortimer et al. 2021 Clin Infect Dis 73:e3146-e3155
109865	ERR2631829	USA	2011	Mortimer et al. 2021 Clin Infect Dis 73:e3146-e3155
37037	GCGS0877	USA	2012	Grad et al. 2016 J Infect Dis 214:1579-1587;Cehovin et al. 2020 J Infect Dis 222:1826-1836;Harrison et al. 2020 J Infect Dis 222:1816-1825;Yahara et al. 2021 Genome Med 13:51
37038	GCGS0906	USA	2012	Grad et al. 2016 J Infect Dis 214:1579-1587;Cehovin et al. 2020 J Infect Dis 222:1826-1836;Harrison et al. 2020 J Infect Dis 222:1816-1825;Yahara et al. 2021 Genome Med 13:51
37039	GCGS0927	USA	2012	Grad et al. 2016 J Infect Dis 214:1579-1587;Cehovin et al. 2020 J Infect Dis 222:1826-1836;Harrison et al. 2020 J Infect Dis 222:1816-1825;Yahara et al. 2021 Genome Med 13:51
37040	GCGS0881	USA	2012	Grad et al. 2016 J Infect Dis 214:1579-1587;Cehovin et al. 2020 J Infect Dis 222:1826-1836;Harrison et al. 2020 J Infect Dis 222:1816-1825;Yahara et al. 2021 Genome Med 13:51
37041	GCGS0887	USA	2012	Grad et al. 2016 J Infect Dis 214:1579-1587;Cehovin et al. 2020 J Infect Dis 222:1826-1836;Harrison et al. 2020 J Infect Dis 222:1816-1825;Yahara et al. 2021 Genome Med 13:51
37042	GCGS1006	USA	2012	Grad et al. 2016 J Infect Dis 214:1579-1587;Cehovin et al. 2020 J Infect Dis 222:1826-1836;Harrison et al. 2020 J Infect Dis 222:1816-1825;Yahara et al. 2021 Genome Med 13:51
37043	GCGS0922	USA	2012	Grad et al. 2016 J Infect Dis 214:1579-1587;Cehovin et al. 2020 J Infect Dis 222:1826-1836;Harrison et al. 2020 J Infect Dis 222:1816-1825;Yahara et al. 2021 Genome Med 13:51
37044	GCGS0943	USA	2012	Grad et al. 2016 J Infect Dis 214:1579-1587;Cehovin et al. 2020 J Infect Dis 222:1826-1836;Harrison et al. 2020 J Infect Dis 222:1816-1825;Yahara et al. 2021 Genome Med 13:51
37045	GCGS1095	USA	2012	Grad et al. 2016 J Infect Dis 214:1579-1587;Cehovin et al. 2020 J Infect Dis 222:1826-1836;Harrison et al. 2020 J Infect Dis 222:1816-1825
37046	GCGS0879	USA	2012	Grad et al. 2016 J Infect Dis 214:1579-1587;Cehovin et al. 2020 J Infect Dis 222:1826-1836;Harrison et al. 2020 J Infect Dis 222:1816-1825;Yahara et al. 2021 Genome Med 13:51
37047	GCGS0880	USA	2012	Grad et al. 2016 J Infect Dis 214:1579-1587;Cehovin et al. 2020 J Infect Dis 222:1826-1836;Harrison et al. 2020 J Infect Dis 222:1816-1825;Yahara et al. 2021 Genome Med 13:51
37048	GCGS0961	USA	2012	Grad et al. 2016 J Infect Dis 214:1579-1587;Cehovin et al. 2020 J Infect Dis 222:1826-1836;Harrison et al. 2020 J Infect Dis 222:1816-1825;Yahara et al. 2021 Genome Med 13:51
37050	GCGS0985	USA	2012	Grad et al. 2016 J Infect Dis 214:1579-1587;Cehovin et al. 2020 J Infect Dis 222:1826-1836;Harrison et al. 2020 J Infect Dis 222:1816-1825;Yahara et al. 2021 Genome Med 13:51
37051	GCGS0984	USA	2012	Grad et al. 2016 J Infect Dis 214:1579-1587;Cehovin et al. 2020 J Infect Dis 222:1826-1836;Harrison et al. 2020 J Infect Dis 222:1816-1825;Yahara et al. 2021 Genome Med 13:51
37052	GCGS0960	USA	2012	Grad et al. 2016 J Infect Dis 214:1579-1587;Cehovin et al. 2020 J Infect Dis 222:1826-1836;Harrison et al. 2020 J Infect Dis 222:1816-1825;Yahara et al. 2021 Genome Med 13:51
37053	GCGS0894	USA	2012	Grad et al. 2016 J Infect Dis 214:1579-1587;Cehovin et al. 2020 J Infect Dis 222:1826-1836;Harrison et al. 2020 J Infect Dis 222:1816-1825;Yahara et al. 2021 Genome Med 13:51
37054	GCGS0875	USA	2012	Grad et al. 2016 J Infect Dis 214:1579-1587;Cehovin et al. 2020 J Infect Dis 222:1826-1836;Harrison et al. 2020 J Infect Dis 222:1816-1825;Yahara et al. 2021 Genome Med 13:51
37055	GCGS0932	USA	2012	Grad et al. 2016 J Infect Dis 214:1579-1587;Cehovin et al. 2020 J Infect Dis 222:1826-1836;Harrison et al. 2020 J Infect Dis 222:1816-1825;Yahara et al. 2021 Genome Med 13:51
37056	GCGS0905	USA	2012	Grad et al. 2016 J Infect Dis 214:1579-1587;Cehovin et al. 2020 J Infect Dis 222:1826-1836;Harrison et al. 2020 J Infect Dis 222:1816-1825;Yahara et al. 2021 Genome Med 13:51
37057	GCGS0929	USA	2012	Grad et al. 2016 J Infect Dis 214:1579-1587;Cehovin et al. 2020 J Infect Dis 222:1826-1836;Harrison et al. 2020 J Infect Dis 222:1816-1825;Yahara et al. 2021 Genome Med 13:51
37058	GCGS0863	USA	2012	Grad et al. 2016 J Infect Dis 214:1579-1587;Cehovin et al. 2020 J Infect Dis 222:1826-1836;Harrison et al. 2020 J Infect Dis 222:1816-1825;Yahara et al. 2021 Genome Med 13:51
37059	GCGS0912	USA	2012	Grad et al. 2016 J Infect Dis 214:1579-1587;Cehovin et al. 2020 J Infect Dis 222:1826-1836;Harrison et al. 2020 J Infect Dis 222:1816-1825;Yahara et al. 2021 Genome Med 13:51
37060	GCGS0962	USA	2012	Grad et al. 2016 J Infect Dis 214:1579-1587;Cehovin et al. 2020 J Infect Dis 222:1826-1836;Harrison et al. 2020 J Infect Dis 222:1816-1825;Yahara et al. 2021 Genome Med 13:51
37061	GCGS0997	USA	2012	Grad et al. 2016 J Infect Dis 214:1579-1587;Cehovin et al. 2020 J Infect Dis 222:1826-1836;Harrison et al. 2020 J Infect Dis 222:1816-1825;Yahara et al. 2021 Genome Med 13:51
37062	GCGS0864	USA	2012	Grad et al. 2016 J Infect Dis 214:1579-1587;Cehovin et al. 2020 J Infect Dis 222:1826-1836;Harrison et al. 2020 J Infect Dis 222:1816-1825;Yahara et al. 2021 Genome Med 13:51
37063	GCGS0876	USA	2012	Grad et al. 2016 J Infect Dis 214:1579-1587;Cehovin et al. 2020 J Infect Dis 222:1826-1836;Harrison et al. 2020 J Infect Dis 222:1816-1825;Yahara et al. 2021 Genome Med 13:51
37064	GCGS0915	USA	2012	Grad et al. 2016 J Infect Dis 214:1579-1587;Cehovin et al. 2020 J Infect Dis 222:1826-1836;Harrison et al. 2020 J Infect Dis 222:1816-1825;Yahara et al. 2021 Genome Med 13:51
37065	GCGS0872	USA	2012	Grad et al. 2016 J Infect Dis 214:1579-1587;Cehovin et al. 2020 J Infect Dis 222:1826-1836;Harrison et al. 2020 J Infect Dis 222:1816-1825;Yahara et al. 2021 Genome Med 13:51
37067	GCGS0979	USA	2012	Grad et al. 2016 J Infect Dis 214:1579-1587;Cehovin et al. 2020 J Infect Dis 222:1826-1836;Harrison et al. 2020 J Infect Dis 222:1816-1825;Yahara et al. 2021 Genome Med 13:51
37068	GCGS0938	USA	2012	Grad et al. 2016 J Infect Dis 214:1579-1587;Cehovin et al. 2020 J Infect Dis 222:1826-1836;Harrison et al. 2020 J Infect Dis 222:1816-1825;Yahara et al. 2021 Genome Med 13:51
37070	GCGS0959	USA	2012	Grad et al. 2016 J Infect Dis 214:1579-1587;Cehovin et al. 2020 J Infect Dis 222:1826-1836;Harrison et al. 2020 J Infect Dis 222:1816-1825;Yahara et al. 2021 Genome Med 13:51
37071	GCGS0982	USA	2012	Grad et al. 2016 J Infect Dis 214:1579-1587;Cehovin et al. 2020 J Infect Dis 222:1826-1836;Harrison et al. 2020 J Infect Dis 222:1816-1825;Yahara et al. 2021 Genome Med 13:51
37072	GCGS0986	USA	2012	Grad et al. 2016 J Infect Dis 214:1579-1587;Cehovin et al. 2020 J Infect Dis 222:1826-1836;Harrison et al. 2020 J Infect Dis 222:1816-1825;Yahara et al. 2021 Genome Med 13:51
37073	GCGS0914	USA	2012	Grad et al. 2016 J Infect Dis 214:1579-1587;Cehovin et al. 2020 J Infect Dis 222:1826-1836;Harrison et al. 2020 J Infect Dis 222:1816-1825;Yahara et al. 2021 Genome Med 13:51
37074	GCGS0983	USA	2012	Grad et al. 2016 J Infect Dis 214:1579-1587;Cehovin et al. 2020 J Infect Dis 222:1826-1836;Harrison et al. 2020 J Infect Dis 222:1816-1825;Yahara et al. 2021 Genome Med 13:51
37076	GCGS0998	USA	2012	Grad et al. 2016 J Infect Dis 214:1579-1587;Cehovin et al. 2020 J Infect Dis 222:1826-1836;Harrison et al. 2020 J Infect Dis 222:1816-1825;Yahara et al. 2021 Genome Med 13:51
37077	GCGS1007	USA	2012	Grad et al. 2016 J Infect Dis 214:1579-1587;Cehovin et al. 2020 J Infect Dis 222:1826-1836;Harrison et al. 2020 J Infect Dis 222:1816-1825;Yahara et al. 2021 Genome Med 13:51
37078	GCGS0878	USA	2012	Grad et al. 2016 J Infect Dis 214:1579-1587;Cehovin et al. 2020 J Infect Dis 222:1826-1836;Harrison et al. 2020 J Infect Dis 222:1816-1825;Yahara et al. 2021 Genome Med 13:51
37079	GCGS0862	USA	2012	Grad et al. 2016 J Infect Dis 214:1579-1587;Cehovin et al. 2020 J Infect Dis 222:1826-1836;Harrison et al. 2020 J Infect Dis 222:1816-1825;Yahara et al. 2021 Genome Med 13:51
37080	GCGS0981	USA	2012	Grad et al. 2016 J Infect Dis 214:1579-1587;Cehovin et al. 2020 J Infect Dis 222:1826-1836;Harrison et al. 2020 J Infect Dis 222:1816-1825;Yahara et al. 2021 Genome Med 13:51
37081	GCGS0883	USA	2012	Grad et al. 2016 J Infect Dis 214:1579-1587;Cehovin et al. 2020 J Infect Dis 222:1826-1836;Harrison et al. 2020 J Infect Dis 222:1816-1825;Yahara et al. 2021 Genome Med 13:51
37082	GCGS0996	USA	2012	Grad et al. 2016 J Infect Dis 214:1579-1587;Cehovin et al. 2020 J Infect Dis 222:1826-1836;Harrison et al. 2020 J Infect Dis 222:1816-1825;Yahara et al. 2021 Genome Med 13:51
37083	GCGS0903	USA	2012	Grad et al. 2016 J Infect Dis 214:1579-1587;Cehovin et al. 2020 J Infect Dis 222:1826-1836;Harrison et al. 2020 J Infect Dis 222:1816-1825;Yahara et al. 2021 Genome Med 13:51
37086	GCGS1011	USA	2012	Grad et al. 2016 J Infect Dis 214:1579-1587;Cehovin et al. 2020 J Infect Dis 222:1826-1836;Harrison et al. 2020 J Infect Dis 222:1816-1825;Yahara et al. 2021 Genome Med 13:51
37093	GCGS0313	USA	2012	Grad et al. 2016 J Infect Dis 214:1579-1587;Cehovin et al. 2020 J Infect Dis 222:1826-1836;Harrison et al. 2020 J Infect Dis 222:1816-1825
37094	GCGS0545	USA	2012	Grad et al. 2016 J Infect Dis 214:1579-1587;Cehovin et al. 2020 J Infect Dis 222:1826-1836;Harrison et al. 2020 J Infect Dis 222:1816-1825
37095	GCGS0551	USA	2012	Grad et al. 2016 J Infect Dis 214:1579-1587;Cehovin et al. 2020 J Infect Dis 222:1826-1836;Harrison et al. 2020 J Infect Dis 222:1816-1825;Yahara et al. 2021 Genome Med 13:51
37096	GCGS0552	USA	2012	Grad et al. 2016 J Infect Dis 214:1579-1587;Cehovin et al. 2020 J Infect Dis 222:1826-1836;Harrison et al. 2020 J Infect Dis 222:1816-1825
37097	GCGS0335	USA	2012	Grad et al. 2016 J Infect Dis 214:1579-1587;Cehovin et al. 2020 J Infect Dis 222:1826-1836;Harrison et al. 2020 J Infect Dis 222:1816-1825
37098	GCGS0560	USA	2012	Grad et al. 2016 J Infect Dis 214:1579-1587;Cehovin et al. 2020 J Infect Dis 222:1826-1836;Harrison et al. 2020 J Infect Dis 222:1816-1825
37099	GCGS0732	USA	2012	Grad et al. 2016 J Infect Dis 214:1579-1587;Cehovin et al. 2020 J Infect Dis 222:1826-1836;Harrison et al. 2020 J Infect Dis 222:1816-1825
37100	GCGS0347	USA	2012	Grad et al. 2016 J Infect Dis 214:1579-1587;Cehovin et al. 2020 J Infect Dis 222:1826-1836;Harrison et al. 2020 J Infect Dis 222:1816-1825
37101	GCGS0571	USA	2012	Grad et al. 2016 J Infect Dis 214:1579-1587;Cehovin et al. 2020 J Infect Dis 222:1826-1836;Harrison et al. 2020 J Infect Dis 222:1816-1825
37102	GCGS0348	USA	2012	Grad et al. 2016 J Infect Dis 214:1579-1587;Cehovin et al. 2020 J Infect Dis 222:1826-1836;Harrison et al. 2020 J Infect Dis 222:1816-1825
37103	GCGS0349	USA	2012	Grad et al. 2016 J Infect Dis 214:1579-1587;Cehovin et al. 2020 J Infect Dis 222:1826-1836;Harrison et al. 2020 J Infect Dis 222:1816-1825
37104	GCGS0572	USA	2012	Grad et al. 2016 J Infect Dis 214:1579-1587;Cehovin et al. 2020 J Infect Dis 222:1826-1836;Harrison et al. 2020 J Infect Dis 222:1816-1825
37105	GCGS0350	USA	2012	Grad et al. 2016 J Infect Dis 214:1579-1587;Cehovin et al. 2020 J Infect Dis 222:1826-1836;Harrison et al. 2020 J Infect Dis 222:1816-1825
37106	GCGS0740	USA	2012	Grad et al. 2016 J Infect Dis 214:1579-1587;Cehovin et al. 2020 J Infect Dis 222:1826-1836;Harrison et al. 2020 J Infect Dis 222:1816-1825;Yahara et al. 2021 Genome Med 13:51
37107	GCGS0376	USA	2012	Grad et al. 2016 J Infect Dis 214:1579-1587;Cehovin et al. 2020 J Infect Dis 222:1826-1836;Harrison et al. 2020 J Infect Dis 222:1816-1825
37108	GCGS0377	USA	2012	Grad et al. 2016 J Infect Dis 214:1579-1587;Cehovin et al. 2020 J Infect Dis 222:1826-1836;Harrison et al. 2020 J Infect Dis 222:1816-1825
37109	GCGS0378	USA	2012	Grad et al. 2016 J Infect Dis 214:1579-1587;Cehovin et al. 2020 J Infect Dis 222:1826-1836;Harrison et al. 2020 J Infect Dis 222:1816-1825
37110	GCGS0379	USA	2012	Grad et al. 2016 J Infect Dis 214:1579-1587;Cehovin et al. 2020 J Infect Dis 222:1826-1836;Harrison et al. 2020 J Infect Dis 222:1816-1825
37111	GCGS0395	USA	2012	Grad et al. 2016 J Infect Dis 214:1579-1587;Cehovin et al. 2020 J Infect Dis 222:1826-1836;Harrison et al. 2020 J Infect Dis 222:1816-1825
37112	GCGS0396	USA	2012	Cehovin et al. 2020 J Infect Dis 222:1826-1836;Harrison et al. 2020 J Infect Dis 222:1816-1825
37113	GCGS0397	USA	2012	Grad et al. 2016 J Infect Dis 214:1579-1587;Cehovin et al. 2020 J Infect Dis 222:1826-1836;Harrison et al. 2020 J Infect Dis 222:1816-1825
37114	GCGS0398	USA	2012	Grad et al. 2016 J Infect Dis 214:1579-1587;Cehovin et al. 2020 J Infect Dis 222:1826-1836;Harrison et al. 2020 J Infect Dis 222:1816-1825
37115	GCGS0399	USA	2012	Grad et al. 2016 J Infect Dis 214:1579-1587;Cehovin et al. 2020 J Infect Dis 222:1826-1836;Harrison et al. 2020 J Infect Dis 222:1816-1825
37116	GCGS0758	USA	2012	Grad et al. 2016 J Infect Dis 214:1579-1587;Cehovin et al. 2020 J Infect Dis 222:1826-1836;Harrison et al. 2020 J Infect Dis 222:1816-1825
37185	GCGS0615	USA	2012	Grad et al. 2016 J Infect Dis 214:1579-1587;Cehovin et al. 2020 J Infect Dis 222:1826-1836;Harrison et al. 2020 J Infect Dis 222:1816-1825
37186	GCGS0423	USA	2012	Grad et al. 2016 J Infect Dis 214:1579-1587;Cehovin et al. 2020 J Infect Dis 222:1826-1836;Harrison et al. 2020 J Infect Dis 222:1816-1825
37187	GCGS0429	USA	2012	Grad et al. 2016 J Infect Dis 214:1579-1587;Cehovin et al. 2020 J Infect Dis 222:1826-1836;Harrison et al. 2020 J Infect Dis 222:1816-1825
37188	GCGS0769	USA	2012	Grad et al. 2016 J Infect Dis 214:1579-1587;Cehovin et al. 2020 J Infect Dis 222:1826-1836;Harrison et al. 2020 J Infect Dis 222:1816-1825
37189	GCGS0430	USA	2012	Grad et al. 2016 J Infect Dis 214:1579-1587;Cehovin et al. 2020 J Infect Dis 222:1826-1836;Harrison et al. 2020 J Infect Dis 222:1816-1825
37190	GCGS0431	USA	2012	Grad et al. 2016 J Infect Dis 214:1579-1587;Cehovin et al. 2020 J Infect Dis 222:1826-1836;Harrison et al. 2020 J Infect Dis 222:1816-1825
37191	GCGS0453	USA	2012	Grad et al. 2016 J Infect Dis 214:1579-1587;Cehovin et al. 2020 J Infect Dis 222:1826-1836;Harrison et al. 2020 J Infect Dis 222:1816-1825
37192	GCGS0454	USA	2012	Grad et al. 2016 J Infect Dis 214:1579-1587;Cehovin et al. 2020 J Infect Dis 222:1826-1836;Harrison et al. 2020 J Infect Dis 222:1816-1825
37193	GCGS0658	USA	2012	Grad et al. 2016 J Infect Dis 214:1579-1587;Cehovin et al. 2020 J Infect Dis 222:1826-1836;Harrison et al. 2020 J Infect Dis 222:1816-1825
37194	GCGS0787	USA	2012	Grad et al. 2016 J Infect Dis 214:1579-1587;Cehovin et al. 2020 J Infect Dis 222:1826-1836;Harrison et al. 2020 J Infect Dis 222:1816-1825
37195	GCGS0456	USA	2012	Grad et al. 2016 J Infect Dis 214:1579-1587;Cehovin et al. 2020 J Infect Dis 222:1826-1836;Harrison et al. 2020 J Infect Dis 222:1816-1825
37196	GCGS0457	USA	2012	Grad et al. 2016 J Infect Dis 214:1579-1587;Cehovin et al. 2020 J Infect Dis 222:1826-1836;Harrison et al. 2020 J Infect Dis 222:1816-1825
37197	GCGS0471	USA	2012	Grad et al. 2016 J Infect Dis 214:1579-1587;Cehovin et al. 2020 J Infect Dis 222:1826-1836;Harrison et al. 2020 J Infect Dis 222:1816-1825
37198	GCGS0668	USA	2012	Grad et al. 2016 J Infect Dis 214:1579-1587;Cehovin et al. 2020 J Infect Dis 222:1826-1836;Harrison et al. 2020 J Infect Dis 222:1816-1825
37199	GCGS0472	USA	2012	Grad et al. 2016 J Infect Dis 214:1579-1587;Cehovin et al. 2020 J Infect Dis 222:1826-1836;Harrison et al. 2020 J Infect Dis 222:1816-1825
37200	GCGS0479	USA	2012	Grad et al. 2016 J Infect Dis 214:1579-1587;Cehovin et al. 2020 J Infect Dis 222:1826-1836;Harrison et al. 2020 J Infect Dis 222:1816-1825
37201	GCGS0488	USA	2012	Grad et al. 2016 J Infect Dis 214:1579-1587;Cehovin et al. 2020 J Infect Dis 222:1826-1836;Harrison et al. 2020 J Infect Dis 222:1816-1825
37202	GCGS0489	USA	2012	Grad et al. 2016 J Infect Dis 214:1579-1587;Cehovin et al. 2020 J Infect Dis 222:1826-1836;Harrison et al. 2020 J Infect Dis 222:1816-1825
37203	GCGS0678	USA	2012	Grad et al. 2016 J Infect Dis 214:1579-1587;Cehovin et al. 2020 J Infect Dis 222:1826-1836;Harrison et al. 2020 J Infect Dis 222:1816-1825
37204	GCGS0495	USA	2012	Grad et al. 2016 J Infect Dis 214:1579-1587;Cehovin et al. 2020 J Infect Dis 222:1826-1836;Harrison et al. 2020 J Infect Dis 222:1816-1825
37205	GCGS0496	USA	2012	Grad et al. 2016 J Infect Dis 214:1579-1587;Cehovin et al. 2020 J Infect Dis 222:1826-1836;Harrison et al. 2020 J Infect Dis 222:1816-1825
37206	GCGS0553	USA	2012	Grad et al. 2016 J Infect Dis 214:1579-1587;Cehovin et al. 2020 J Infect Dis 222:1826-1836;Harrison et al. 2020 J Infect Dis 222:1816-1825;Yahara et al. 2021 Genome Med 13:51
37207	GCGS0336	USA	2012	Grad et al. 2016 J Infect Dis 214:1579-1587;Cehovin et al. 2020 J Infect Dis 222:1826-1836;Harrison et al. 2020 J Infect Dis 222:1816-1825
37208	GCGS0337	USA	2012	Grad et al. 2016 J Infect Dis 214:1579-1587;Cehovin et al. 2020 J Infect Dis 222:1826-1836;Harrison et al. 2020 J Infect Dis 222:1816-1825
37209	GCGS0643	USA	2012	Grad et al. 2016 J Infect Dis 214:1579-1587;Cehovin et al. 2020 J Infect Dis 222:1826-1836;Harrison et al. 2020 J Infect Dis 222:1816-1825
37210	GCGS0679	USA	2012	Grad et al. 2016 J Infect Dis 214:1579-1587;Cehovin et al. 2020 J Infect Dis 222:1826-1836;Harrison et al. 2020 J Infect Dis 222:1816-1825
37211	GCGS0811	USA	2012	Grad et al. 2016 J Infect Dis 214:1579-1587;Cehovin et al. 2020 J Infect Dis 222:1826-1836;Harrison et al. 2020 J Infect Dis 222:1816-1825;Yahara et al. 2021 Genome Med 13:51
37440	GCGS0942	USA	2012	Grad et al. 2016 J Infect Dis 214:1579-1587;Cehovin et al. 2020 J Infect Dis 222:1826-1836;Harrison et al. 2020 J Infect Dis 222:1816-1825;Yahara et al. 2021 Genome Med 13:51
37441	GCGS0977	USA	2012	Grad et al. 2016 J Infect Dis 214:1579-1587;Cehovin et al. 2020 J Infect Dis 222:1826-1836;Harrison et al. 2020 J Infect Dis 222:1816-1825;Yahara et al. 2021 Genome Med 13:51
37442	GCGS0926	USA	2012	Grad et al. 2016 J Infect Dis 214:1579-1587;Cehovin et al. 2020 J Infect Dis 222:1826-1836;Harrison et al. 2020 J Infect Dis 222:1816-1825
37471	GCGS0614	USA	2012	Grad et al. 2016 J Infect Dis 214:1579-1587;Cehovin et al. 2020 J Infect Dis 222:1826-1836;Harrison et al. 2020 J Infect Dis 222:1816-1825
37472	GCGS0701	USA	2012	Grad et al. 2016 J Infect Dis 214:1579-1587;Cehovin et al. 2020 J Infect Dis 222:1826-1836;Harrison et al. 2020 J Infect Dis 222:1816-1825
37473	GCGS0750	USA	2012	Grad et al. 2016 J Infect Dis 214:1579-1587;Cehovin et al. 2020 J Infect Dis 222:1826-1836;Harrison et al. 2020 J Infect Dis 222:1816-1825
37474	GCGS0722	USA	2012	Grad et al. 2016 J Infect Dis 214:1579-1587;Cehovin et al. 2020 J Infect Dis 222:1826-1836;Harrison et al. 2020 J Infect Dis 222:1816-1825;Yahara et al. 2021 Genome Med 13:51
37475	GCGS0837	USA	2012	Grad et al. 2016 J Infect Dis 214:1579-1587;Cehovin et al. 2020 J Infect Dis 222:1826-1836;Harrison et al. 2020 J Infect Dis 222:1816-1825;Yahara et al. 2021 Genome Med 13:51
37476	GCGS0657	USA	2012	Grad et al. 2016 J Infect Dis 214:1579-1587;Cehovin et al. 2020 J Infect Dis 222:1826-1836;Harrison et al. 2020 J Infect Dis 222:1816-1825
37477	GCGS0822	USA	2012	Grad et al. 2016 J Infect Dis 214:1579-1587;Cehovin et al. 2020 J Infect Dis 222:1826-1836;Harrison et al. 2020 J Infect Dis 222:1816-1825;Yahara et al. 2021 Genome Med 13:51
37481	GCGS0422	USA	2012	Grad et al. 2016 J Infect Dis 214:1579-1587;Cehovin et al. 2020 J Infect Dis 222:1826-1836;Harrison et al. 2020 J Infect Dis 222:1816-1825
37482	GCGS0455	USA	2012	Grad et al. 2016 J Infect Dis 214:1579-1587;Cehovin et al. 2020 J Infect Dis 222:1826-1836;Harrison et al. 2020 J Infect Dis 222:1816-1825
37483	GCGS0544	USA	2012	Grad et al. 2016 J Infect Dis 214:1579-1587;Cehovin et al. 2020 J Infect Dis 222:1826-1836;Harrison et al. 2020 J Infect Dis 222:1816-1825
37484	GCGS0833	USA	2012	Grad et al. 2016 J Infect Dis 214:1579-1587;Cehovin et al. 2020 J Infect Dis 222:1826-1836;Harrison et al. 2020 J Infect Dis 222:1816-1825;Yahara et al. 2021 Genome Med 13:51
37485	GCGS0659	USA	2012	Grad et al. 2016 J Infect Dis 214:1579-1587;Cehovin et al. 2020 J Infect Dis 222:1826-1836;Harrison et al. 2020 J Infect Dis 222:1816-1825;Yahara et al. 2021 Genome Med 13:51
37506	GCGS0619	USA	2012	Grad et al. 2016 J Infect Dis 214:1579-1587;Cehovin et al. 2020 J Infect Dis 222:1826-1836;Harrison et al. 2020 J Infect Dis 222:1816-1825
37507	GCGS0550	USA	2012	Grad et al. 2016 J Infect Dis 214:1579-1587;Cehovin et al. 2020 J Infect Dis 222:1826-1836;Harrison et al. 2020 J Infect Dis 222:1816-1825
37508	GCGS0849	USA	2012	Grad et al. 2016 J Infect Dis 214:1579-1587;Cehovin et al. 2020 J Infect Dis 222:1826-1836;Harrison et al. 2020 J Infect Dis 222:1816-1825;Yahara et al. 2021 Genome Med 13:51
37509	GCGS0371	USA	2012	Grad et al. 2016 J Infect Dis 214:1579-1587;Cehovin et al. 2020 J Infect Dis 222:1826-1836;Harrison et al. 2020 J Infect Dis 222:1816-1825
37510	GCGS0574	USA	2012	Grad et al. 2016 J Infect Dis 214:1579-1587;Cehovin et al. 2020 J Infect Dis 222:1826-1836;Harrison et al. 2020 J Infect Dis 222:1816-1825
37511	GCGS0354	USA	2012	Grad et al. 2016 J Infect Dis 214:1579-1587;Cehovin et al. 2020 J Infect Dis 222:1826-1836;Harrison et al. 2020 J Infect Dis 222:1816-1825
37512	GCGS0745	USA	2012	Grad et al. 2016 J Infect Dis 214:1579-1587;Cehovin et al. 2020 J Infect Dis 222:1826-1836;Harrison et al. 2020 J Infect Dis 222:1816-1825
37513	GCGS0671	USA	2012	Grad et al. 2016 J Infect Dis 214:1579-1587;Cehovin et al. 2020 J Infect Dis 222:1826-1836;Harrison et al. 2020 J Infect Dis 222:1816-1825
37514	GCGS0485	USA	2012	Grad et al. 2016 J Infect Dis 214:1579-1587;Cehovin et al. 2020 J Infect Dis 222:1826-1836;Harrison et al. 2020 J Infect Dis 222:1816-1825
37515	GCGS0834	USA	2012	Grad et al. 2016 J Infect Dis 214:1579-1587;Cehovin et al. 2020 J Infect Dis 222:1826-1836;Harrison et al. 2020 J Infect Dis 222:1816-1825;Yahara et al. 2021 Genome Med 13:51
37517	GCGS0604	USA	2012	Grad et al. 2016 J Infect Dis 214:1579-1587;Cehovin et al. 2020 J Infect Dis 222:1826-1836;Harrison et al. 2020 J Infect Dis 222:1816-1825
37518	GCGS0523	USA	2012	Grad et al. 2016 J Infect Dis 214:1579-1587;Cehovin et al. 2020 J Infect Dis 222:1826-1836;Harrison et al. 2020 J Infect Dis 222:1816-1825
37519	GCGS0473	USA	2012	Grad et al. 2016 J Infect Dis 214:1579-1587;Cehovin et al. 2020 J Infect Dis 222:1826-1836;Harrison et al. 2020 J Infect Dis 222:1816-1825
37520	GCGS0338	USA	2012	Grad et al. 2016 J Infect Dis 214:1579-1587;Cehovin et al. 2020 J Infect Dis 222:1826-1836;Harrison et al. 2020 J Infect Dis 222:1816-1825
58866	GCGS0980	USA	2012	Grad et al. 2016 J Infect Dis 214:1579-1587;Cehovin et al. 2020 J Infect Dis 222:1826-1836;Yahara et al. 2021 Genome Med 13:51
82302	GCGS0978	USA	2012	Grad et al. 2016 J Infect Dis 214:1579-1587;Yahara et al. 2021 Genome Med 13:51
106533	ERR3201051	USA	2012	Mortimer et al. 2021 Clin Infect Dis 73:e3146-e3155
106534	ERR3201137	USA	2012	Mortimer et al. 2021 Clin Infect Dis 73:e3146-e3155
106535	ERR3201246	USA	2012	Mortimer et al. 2021 Clin Infect Dis 73:e3146-e3155
109124	ERR3200897	USA	2012	Mortimer et al. 2021 Clin Infect Dis 73:e3146-e3155
109125	ERR2631781	USA	2012	Mortimer et al. 2021 Clin Infect Dis 73:e3146-e3155
109128	ERR3201259	USA	2012	Mortimer et al. 2021 Clin Infect Dis 73:e3146-e3155
109132	ERR3201045	USA	2012	Mortimer et al. 2021 Clin Infect Dis 73:e3146-e3155
109136	ERR3201299	USA	2012	Mortimer et al. 2021 Clin Infect Dis 73:e3146-e3155
109139	ERR3201029	USA	2012	Mortimer et al. 2021 Clin Infect Dis 73:e3146-e3155
109140	ERR3201292	USA	2012	Mortimer et al. 2021 Clin Infect Dis 73:e3146-e3155
109142	ERR3201332	USA	2012	Mortimer et al. 2021 Clin Infect Dis 73:e3146-e3155
109146	ERR3201302	USA	2012	Mortimer et al. 2021 Clin Infect Dis 73:e3146-e3155
109148	ERR3200962	USA	2012	Mortimer et al. 2021 Clin Infect Dis 73:e3146-e3155
109149	ERR3201192	USA	2012	Mortimer et al. 2021 Clin Infect Dis 73:e3146-e3155
109150	ERR3200972	USA	2012	Mortimer et al. 2021 Clin Infect Dis 73:e3146-e3155
109151	ERR3201105	USA	2012	Mortimer et al. 2021 Clin Infect Dis 73:e3146-e3155
109154	ERR3201040	USA	2012	Mortimer et al. 2021 Clin Infect Dis 73:e3146-e3155
109156	ERR2631847	USA	2012	Mortimer et al. 2021 Clin Infect Dis 73:e3146-e3155
109159	ERR2631848	USA	2012	Mortimer et al. 2021 Clin Infect Dis 73:e3146-e3155
109161	ERR3201298	USA	2012	Mortimer et al. 2021 Clin Infect Dis 73:e3146-e3155
109162	ERR3200882	USA	2012	Mortimer et al. 2021 Clin Infect Dis 73:e3146-e3155
109168	ERR3201019	USA	2012	Mortimer et al. 2021 Clin Infect Dis 73:e3146-e3155
109181	ERR3201099	USA	2012	Mortimer et al. 2021 Clin Infect Dis 73:e3146-e3155
109182	ERR3201185	USA	2012	Mortimer et al. 2021 Clin Infect Dis 73:e3146-e3155
109183	ERR2631730	USA	2012	Mortimer et al. 2021 Clin Infect Dis 73:e3146-e3155
109190	ERR3201285	USA	2012	Mortimer et al. 2021 Clin Infect Dis 73:e3146-e3155
109196	ERR3201041	USA	2012	Mortimer et al. 2021 Clin Infect Dis 73:e3146-e3155
109202	ERR3201135	USA	2012	Mortimer et al. 2021 Clin Infect Dis 73:e3146-e3155
109203	ERR3201153	USA	2012	Mortimer et al. 2021 Clin Infect Dis 73:e3146-e3155
109204	ERR3200880	USA	2012	Mortimer et al. 2021 Clin Infect Dis 73:e3146-e3155
109206	ERR3201149	USA	2012	Mortimer et al. 2021 Clin Infect Dis 73:e3146-e3155
109207	ERR3200932	USA	2012	Mortimer et al. 2021 Clin Infect Dis 73:e3146-e3155
109208	ERR3201122	USA	2012	Mortimer et al. 2021 Clin Infect Dis 73:e3146-e3155
109210	ERR2632038	USA	2012	Mortimer et al. 2021 Clin Infect Dis 73:e3146-e3155
109213	ERR2632033	USA	2012	Mortimer et al. 2021 Clin Infect Dis 73:e3146-e3155
109214	ERR2632034	USA	2012	Mortimer et al. 2021 Clin Infect Dis 73:e3146-e3155
109215	ERR3201267	USA	2012	Mortimer et al. 2021 Clin Infect Dis 73:e3146-e3155
109220	ERR2631822	USA	2012	Mortimer et al. 2021 Clin Infect Dis 73:e3146-e3155
109224	ERR3200871	USA	2012	Mortimer et al. 2021 Clin Infect Dis 73:e3146-e3155
109225	ERR3201131	USA	2012	Mortimer et al. 2021 Clin Infect Dis 73:e3146-e3155
109226	ERR3201147	USA	2012	Mortimer et al. 2021 Clin Infect Dis 73:e3146-e3155
109227	ERR3200933	USA	2012	Mortimer et al. 2021 Clin Infect Dis 73:e3146-e3155
109228	ERR3201289	USA	2012	Mortimer et al. 2021 Clin Infect Dis 73:e3146-e3155
109232	ERR3200942	USA	2012	Mortimer et al. 2021 Clin Infect Dis 73:e3146-e3155
109234	ERR3201141	USA	2012	Mortimer et al. 2021 Clin Infect Dis 73:e3146-e3155
109235	ERR3201251	USA	2012	Mortimer et al. 2021 Clin Infect Dis 73:e3146-e3155
109236	ERR3201173	USA	2012	Mortimer et al. 2021 Clin Infect Dis 73:e3146-e3155
109238	ERR2631840	USA	2012	Mortimer et al. 2021 Clin Infect Dis 73:e3146-e3155
109239	ERR3201212	USA	2012	Mortimer et al. 2021 Clin Infect Dis 73:e3146-e3155
109240	ERR3201012	USA	2012	Mortimer et al. 2021 Clin Infect Dis 73:e3146-e3155
109241	ERR3201133	USA	2012	Mortimer et al. 2021 Clin Infect Dis 73:e3146-e3155
109242	ERR3201047	USA	2012	Mortimer et al. 2021 Clin Infect Dis 73:e3146-e3155
109245	ERR3201124	USA	2012	Mortimer et al. 2021 Clin Infect Dis 73:e3146-e3155
109247	ERR3200867	USA	2012	Mortimer et al. 2021 Clin Infect Dis 73:e3146-e3155
109248	ERR3201055	USA	2012	Mortimer et al. 2021 Clin Infect Dis 73:e3146-e3155
109249	ERR1204812	USA	2012	Mortimer et al. 2021 Clin Infect Dis 73:e3146-e3155
109250	ERR3201123	USA	2012	Mortimer et al. 2021 Clin Infect Dis 73:e3146-e3155
109251	ERR3201262	USA	2012	Mortimer et al. 2021 Clin Infect Dis 73:e3146-e3155
109252	ERR3200836	USA	2012	Mortimer et al. 2021 Clin Infect Dis 73:e3146-e3155
109253	ERR3201206	USA	2012	Mortimer et al. 2021 Clin Infect Dis 73:e3146-e3155
109254	ERR3201188	USA	2012	Mortimer et al. 2021 Clin Infect Dis 73:e3146-e3155
109258	ERR3201241	USA	2012	Mortimer et al. 2021 Clin Infect Dis 73:e3146-e3155
109263	ERR3201255	USA	2012	Mortimer et al. 2021 Clin Infect Dis 73:e3146-e3155
109265	ERR3201056	USA	2012	Mortimer et al. 2021 Clin Infect Dis 73:e3146-e3155
109268	ERR1837105	USA	2012	Mortimer et al. 2021 Clin Infect Dis 73:e3146-e3155
109270	ERR3201053	USA	2012	Mortimer et al. 2021 Clin Infect Dis 73:e3146-e3155
109272	ERR3201023	USA	2012	Mortimer et al. 2021 Clin Infect Dis 73:e3146-e3155
109273	ERR3201110	USA	2012	Mortimer et al. 2021 Clin Infect Dis 73:e3146-e3155
109277	ERR3201138	USA	2012	Mortimer et al. 2021 Clin Infect Dis 73:e3146-e3155
109278	ERR2631785	USA	2012	Mortimer et al. 2021 Clin Infect Dis 73:e3146-e3155
109279	ERR3201064	USA	2012	Mortimer et al. 2021 Clin Infect Dis 73:e3146-e3155
109281	ERR3200813	USA	2012	Mortimer et al. 2021 Clin Infect Dis 73:e3146-e3155
109282	ERR3200876	USA	2012	Mortimer et al. 2021 Clin Infect Dis 73:e3146-e3155
109283	ERR3201194	USA	2012	Mortimer et al. 2021 Clin Infect Dis 73:e3146-e3155
109284	ERR2631853	USA	2012	Mortimer et al. 2021 Clin Infect Dis 73:e3146-e3155
109286	ERR3200842	USA	2012	Mortimer et al. 2021 Clin Infect Dis 73:e3146-e3155
109289	ERR2631854	USA	2012	Mortimer et al. 2021 Clin Infect Dis 73:e3146-e3155
109304	ERR3201043	USA	2012	Mortimer et al. 2021 Clin Infect Dis 73:e3146-e3155
109308	ERR3201309	USA	2012	Mortimer et al. 2021 Clin Infect Dis 73:e3146-e3155
109313	ERR3200970	USA	2012	Mortimer et al. 2021 Clin Infect Dis 73:e3146-e3155
109314	ERR3200957	USA	2012	Mortimer et al. 2021 Clin Infect Dis 73:e3146-e3155
109315	ERR3201254	USA	2012	Mortimer et al. 2021 Clin Infect Dis 73:e3146-e3155
109316	ERR3201335	USA	2012	Mortimer et al. 2021 Clin Infect Dis 73:e3146-e3155
109317	ERR3201193	USA	2012	Mortimer et al. 2021 Clin Infect Dis 73:e3146-e3155
109328	ERR3201177	USA	2012	Mortimer et al. 2021 Clin Infect Dis 73:e3146-e3155
109333	ERR3200979	USA	2012	Mortimer et al. 2021 Clin Infect Dis 73:e3146-e3155
109334	ERR3201366	USA	2012	Mortimer et al. 2021 Clin Infect Dis 73:e3146-e3155
109335	ERR3201225	USA	2012	Mortimer et al. 2021 Clin Infect Dis 73:e3146-e3155
109337	ERR3200977	USA	2012	Mortimer et al. 2021 Clin Infect Dis 73:e3146-e3155
109338	ERR3201139	USA	2012	Mortimer et al. 2021 Clin Infect Dis 73:e3146-e3155
109339	ERR3201025	USA	2012	Mortimer et al. 2021 Clin Infect Dis 73:e3146-e3155
109340	ERR3200941	USA	2012	Mortimer et al. 2021 Clin Infect Dis 73:e3146-e3155
109341	ERR3201300	USA	2012	Mortimer et al. 2021 Clin Infect Dis 73:e3146-e3155
109344	ERR3201336	USA	2012	Mortimer et al. 2021 Clin Infect Dis 73:e3146-e3155
109356	ERR3200883	USA	2012	Mortimer et al. 2021 Clin Infect Dis 73:e3146-e3155
109357	ERR3201237	USA	2012	Mortimer et al. 2021 Clin Infect Dis 73:e3146-e3155
109358	ERR2632035	USA	2012	Mortimer et al. 2021 Clin Infect Dis 73:e3146-e3155
109359	ERR3201197	USA	2012	Mortimer et al. 2021 Clin Infect Dis 73:e3146-e3155
109360	ERR3201026	USA	2012	Mortimer et al. 2021 Clin Infect Dis 73:e3146-e3155
109361	ERR3201021	USA	2012	Mortimer et al. 2021 Clin Infect Dis 73:e3146-e3155
109362	ERR3201257	USA	2012	Mortimer et al. 2021 Clin Infect Dis 73:e3146-e3155
109363	ERR3201249	USA	2012	Mortimer et al. 2021 Clin Infect Dis 73:e3146-e3155
109369	ERR3201224	USA	2012	Mortimer et al. 2021 Clin Infect Dis 73:e3146-e3155
109375	ERR3201234	USA	2012	Mortimer et al. 2021 Clin Infect Dis 73:e3146-e3155
109381	ERR3201215	USA	2012	Mortimer et al. 2021 Clin Infect Dis 73:e3146-e3155
109383	ERR3201182	USA	2012	Mortimer et al. 2021 Clin Infect Dis 73:e3146-e3155
109392	ERR1837130	USA	2012	Mortimer et al. 2021 Clin Infect Dis 73:e3146-e3155
109393	ERR1837109	USA	2012	Mortimer et al. 2021 Clin Infect Dis 73:e3146-e3155
109394	ERR3201191	USA	2012	Mortimer et al. 2021 Clin Infect Dis 73:e3146-e3155
109395	ERR3201030	USA	2012	Mortimer et al. 2021 Clin Infect Dis 73:e3146-e3155
109400	ERR2632044	USA	2012	Mortimer et al. 2021 Clin Infect Dis 73:e3146-e3155
109401	ERR2632043	USA	2012	Mortimer et al. 2021 Clin Infect Dis 73:e3146-e3155
109403	ERR3201279	USA	2012	Mortimer et al. 2021 Clin Infect Dis 73:e3146-e3155
109409	ERR3201054	USA	2012	Mortimer et al. 2021 Clin Infect Dis 73:e3146-e3155
109412	ERR1204805	USA	2012	Mortimer et al. 2021 Clin Infect Dis 73:e3146-e3155
109413	ERR3201144	USA	2012	Mortimer et al. 2021 Clin Infect Dis 73:e3146-e3155
109414	ERR3201199	USA	2012	Mortimer et al. 2021 Clin Infect Dis 73:e3146-e3155
109415	ERR3201170	USA	2012	Mortimer et al. 2021 Clin Infect Dis 73:e3146-e3155
109417	ERR3201311	USA	2012	Mortimer et al. 2021 Clin Infect Dis 73:e3146-e3155
109422	ERR1837103	USA	2012	Mortimer et al. 2021 Clin Infect Dis 73:e3146-e3155
109423	ERR1837119	USA	2012	Mortimer et al. 2021 Clin Infect Dis 73:e3146-e3155
109424	ERR3201186	USA	2012	Mortimer et al. 2021 Clin Infect Dis 73:e3146-e3155
109428	ERR3201200	USA	2012	Mortimer et al. 2021 Clin Infect Dis 73:e3146-e3155
109429	ERR3201233	USA	2012	Mortimer et al. 2021 Clin Infect Dis 73:e3146-e3155
109431	ERR3201066	USA	2012	Mortimer et al. 2021 Clin Infect Dis 73:e3146-e3155
109432	ERR3200886	USA	2012	Mortimer et al. 2021 Clin Infect Dis 73:e3146-e3155
109433	ERR3201275	USA	2012	Mortimer et al. 2021 Clin Infect Dis 73:e3146-e3155
109434	ERR3201024	USA	2012	Mortimer et al. 2021 Clin Infect Dis 73:e3146-e3155
109437	ERR3200840	USA	2012	Mortimer et al. 2021 Clin Infect Dis 73:e3146-e3155
109438	ERR1837104	USA	2012	Mortimer et al. 2021 Clin Infect Dis 73:e3146-e3155
109439	ERR3200865	USA	2012	Mortimer et al. 2021 Clin Infect Dis 73:e3146-e3155
109440	ERR3201187	USA	2012	Mortimer et al. 2021 Clin Infect Dis 73:e3146-e3155
109441	ERR3200991	USA	2012	Mortimer et al. 2021 Clin Infect Dis 73:e3146-e3155
109446	ERR3200881	USA	2012	Mortimer et al. 2021 Clin Infect Dis 73:e3146-e3155
109447	ERR3201315	USA	2012	Mortimer et al. 2021 Clin Infect Dis 73:e3146-e3155
109448	ERR3201314	USA	2012	Mortimer et al. 2021 Clin Infect Dis 73:e3146-e3155
109449	ERR3201189	USA	2012	Mortimer et al. 2021 Clin Infect Dis 73:e3146-e3155
109450	ERR3201117	USA	2012	Mortimer et al. 2021 Clin Infect Dis 73:e3146-e3155
109453	ERR1837117	USA	2012	Mortimer et al. 2021 Clin Infect Dis 73:e3146-e3155
109454	ERR3201331	USA	2012	Mortimer et al. 2021 Clin Infect Dis 73:e3146-e3155
109455	ERR1204803	USA	2012	Mortimer et al. 2021 Clin Infect Dis 73:e3146-e3155
109456	ERR3201239	USA	2012	Mortimer et al. 2021 Clin Infect Dis 73:e3146-e3155
109457	ERR3201240	USA	2012	Mortimer et al. 2021 Clin Infect Dis 73:e3146-e3155
109458	ERR3201106	USA	2012	Mortimer et al. 2021 Clin Infect Dis 73:e3146-e3155
109459	ERR3201162	USA	2012	Mortimer et al. 2021 Clin Infect Dis 73:e3146-e3155
109460	ERR1837106	USA	2012	Mortimer et al. 2021 Clin Infect Dis 73:e3146-e3155
109461	ERR2631817	USA	2012	Mortimer et al. 2021 Clin Infect Dis 73:e3146-e3155
109462	ERR3201195	USA	2012	Mortimer et al. 2021 Clin Infect Dis 73:e3146-e3155
109463	ERR3201369	USA	2012	Mortimer et al. 2021 Clin Infect Dis 73:e3146-e3155
109464	ERR1837126	USA	2012	Mortimer et al. 2021 Clin Infect Dis 73:e3146-e3155
109465	ERR3201031	USA	2012	Mortimer et al. 2021 Clin Infect Dis 73:e3146-e3155
109466	ERR1837107	USA	2012	Mortimer et al. 2021 Clin Infect Dis 73:e3146-e3155
109471	ERR3201160	USA	2012	Mortimer et al. 2021 Clin Infect Dis 73:e3146-e3155
109472	ERR3201261	USA	2012	Mortimer et al. 2021 Clin Infect Dis 73:e3146-e3155
109473	ERR3201198	USA	2012	Mortimer et al. 2021 Clin Infect Dis 73:e3146-e3155
109474	ERR3201263	USA	2012	Mortimer et al. 2021 Clin Infect Dis 73:e3146-e3155
109475	ERR3201222	USA	2012	Mortimer et al. 2021 Clin Infect Dis 73:e3146-e3155
109480	ERR3200861	USA	2012	Mortimer et al. 2021 Clin Infect Dis 73:e3146-e3155
109487	ERR3201048	USA	2012	Mortimer et al. 2021 Clin Infect Dis 73:e3146-e3155
109488	ERR2631779	USA	2012	Mortimer et al. 2021 Clin Infect Dis 73:e3146-e3155
109489	ERR3200843	USA	2012	Mortimer et al. 2021 Clin Infect Dis 73:e3146-e3155
109494	ERR3201136	USA	2012	Mortimer et al. 2021 Clin Infect Dis 73:e3146-e3155
109496	ERR3201119	USA	2012	Mortimer et al. 2021 Clin Infect Dis 73:e3146-e3155
109500	ERR3201264	USA	2012	Mortimer et al. 2021 Clin Infect Dis 73:e3146-e3155
109501	ERR3201120	USA	2012	Mortimer et al. 2021 Clin Infect Dis 73:e3146-e3155
109502	ERR2631845	USA	2012	Mortimer et al. 2021 Clin Infect Dis 73:e3146-e3155
109506	ERR3201140	USA	2012	Mortimer et al. 2021 Clin Infect Dis 73:e3146-e3155
109507	ERR1837102	USA	2012	Mortimer et al. 2021 Clin Infect Dis 73:e3146-e3155
109511	ERR3201373	USA	2012	Mortimer et al. 2021 Clin Infect Dis 73:e3146-e3155
109512	ERR3200819	USA	2012	Mortimer et al. 2021 Clin Infect Dis 73:e3146-e3155
109513	ERR3201217	USA	2012	Mortimer et al. 2021 Clin Infect Dis 73:e3146-e3155
109515	ERR3200839	USA	2012	Mortimer et al. 2021 Clin Infect Dis 73:e3146-e3155
109520	ERR3201184	USA	2012	Mortimer et al. 2021 Clin Infect Dis 73:e3146-e3155
109521	ERR3201161	USA	2012	Mortimer et al. 2021 Clin Infect Dis 73:e3146-e3155
109528	ERR3201295	USA	2012	Mortimer et al. 2021 Clin Infect Dis 73:e3146-e3155
109529	ERR3201129	USA	2012	Mortimer et al. 2021 Clin Infect Dis 73:e3146-e3155
109530	ERR3200866	USA	2012	Mortimer et al. 2021 Clin Infect Dis 73:e3146-e3155
109531	ERR3201196	USA	2012	Mortimer et al. 2021 Clin Infect Dis 73:e3146-e3155
109532	ERR2632045	USA	2012	Mortimer et al. 2021 Clin Infect Dis 73:e3146-e3155
109533	ERR1837125	USA	2012	Mortimer et al. 2021 Clin Infect Dis 73:e3146-e3155
109534	ERR3200812	USA	2012	Mortimer et al. 2021 Clin Infect Dis 73:e3146-e3155
109535	ERR2631860	USA	2012	Mortimer et al. 2021 Clin Infect Dis 73:e3146-e3155
109537	ERR3201245	USA	2012	Mortimer et al. 2021 Clin Infect Dis 73:e3146-e3155
109539	ERR2631865	USA	2012	Mortimer et al. 2021 Clin Infect Dis 73:e3146-e3155
109544	ERR3201307	USA	2012	Mortimer et al. 2021 Clin Infect Dis 73:e3146-e3155
109546	ERR3201220	USA	2012	Mortimer et al. 2021 Clin Infect Dis 73:e3146-e3155
109547	ERR3200961	USA	2012	Mortimer et al. 2021 Clin Infect Dis 73:e3146-e3155
109552	ERR3201204	USA	2012	Mortimer et al. 2021 Clin Infect Dis 73:e3146-e3155
109553	ERR1204806	USA	2012	Mortimer et al. 2021 Clin Infect Dis 73:e3146-e3155
109558	ERR3201146	USA	2012	Mortimer et al. 2021 Clin Infect Dis 73:e3146-e3155
109560	ERR2632028	USA	2012	Mortimer et al. 2021 Clin Infect Dis 73:e3146-e3155
109561	ERR3200815	USA	2012	Mortimer et al. 2021 Clin Infect Dis 73:e3146-e3155
109563	ERR3201058	USA	2012	Mortimer et al. 2021 Clin Infect Dis 73:e3146-e3155
109565	ERR3201316	USA	2012	Mortimer et al. 2021 Clin Infect Dis 73:e3146-e3155
109566	ERR3201175	USA	2012	Mortimer et al. 2021 Clin Infect Dis 73:e3146-e3155
109567	ERR1837111	USA	2012	Mortimer et al. 2021 Clin Infect Dis 73:e3146-e3155
109568	ERR3200859	USA	2012	Mortimer et al. 2021 Clin Infect Dis 73:e3146-e3155
109569	ERR3201218	USA	2012	Mortimer et al. 2021 Clin Infect Dis 73:e3146-e3155
109570	ERR3200869	USA	2012	Mortimer et al. 2021 Clin Infect Dis 73:e3146-e3155
109571	ERR3201134	USA	2012	Mortimer et al. 2021 Clin Infect Dis 73:e3146-e3155
109572	ERR3201288	USA	2012	Mortimer et al. 2021 Clin Infect Dis 73:e3146-e3155
109573	ERR3201065	USA	2012	Mortimer et al. 2021 Clin Infect Dis 73:e3146-e3155
109576	ERR2631863	USA	2012	Mortimer et al. 2021 Clin Infect Dis 73:e3146-e3155
109577	ERR2632040	USA	2012	Mortimer et al. 2021 Clin Infect Dis 73:e3146-e3155
109584	ERR1837121	USA	2012	Mortimer et al. 2021 Clin Infect Dis 73:e3146-e3155
109585	ERR3200967	USA	2012	Mortimer et al. 2021 Clin Infect Dis 73:e3146-e3155
109586	ERR3201294	USA	2012	Mortimer et al. 2021 Clin Infect Dis 73:e3146-e3155
109587	ERR3201042	USA	2012	Mortimer et al. 2021 Clin Infect Dis 73:e3146-e3155
109588	ERR3200894	USA	2012	Mortimer et al. 2021 Clin Infect Dis 73:e3146-e3155
109589	ERR3200895	USA	2012	Mortimer et al. 2021 Clin Infect Dis 73:e3146-e3155
109591	ERR2631844	USA	2012	Mortimer et al. 2021 Clin Infect Dis 73:e3146-e3155
109592	ERR2632037	USA	2012	Mortimer et al. 2021 Clin Infect Dis 73:e3146-e3155
109593	ERR2631780	USA	2012	Mortimer et al. 2021 Clin Infect Dis 73:e3146-e3155
109596	ERR3201113	USA	2012	Mortimer et al. 2021 Clin Infect Dis 73:e3146-e3155
109597	ERR1837128	USA	2012	Mortimer et al. 2021 Clin Infect Dis 73:e3146-e3155
109598	ERR3201370	USA	2012	Mortimer et al. 2021 Clin Infect Dis 73:e3146-e3155
109599	ERR2631818	USA	2012	Mortimer et al. 2021 Clin Infect Dis 73:e3146-e3155
109604	ERR3201253	USA	2012	Mortimer et al. 2021 Clin Infect Dis 73:e3146-e3155
109605	ERR1837131	USA	2012	Mortimer et al. 2021 Clin Infect Dis 73:e3146-e3155
109606	ERR1837122	USA	2012	Mortimer et al. 2021 Clin Infect Dis 73:e3146-e3155
109609	ERR3201020	USA	2012	Mortimer et al. 2021 Clin Infect Dis 73:e3146-e3155
109612	ERR3201209	USA	2012	Mortimer et al. 2021 Clin Infect Dis 73:e3146-e3155
109613	ERR3201210	USA	2012	Mortimer et al. 2021 Clin Infect Dis 73:e3146-e3155
109616	ERR3201232	USA	2012	Mortimer et al. 2021 Clin Infect Dis 73:e3146-e3155
109618	ERR3201213	USA	2012	Mortimer et al. 2021 Clin Infect Dis 73:e3146-e3155
109620	ERR3201143	USA	2012	Mortimer et al. 2021 Clin Infect Dis 73:e3146-e3155
109621	ERR3201258	USA	2012	Mortimer et al. 2021 Clin Infect Dis 73:e3146-e3155
109622	ERR3200965	USA	2012	Mortimer et al. 2021 Clin Infect Dis 73:e3146-e3155
109623	ERR3200966	USA	2012	Mortimer et al. 2021 Clin Infect Dis 73:e3146-e3155
109627	ERR3201061	USA	2012	Mortimer et al. 2021 Clin Infect Dis 73:e3146-e3155
109630	ERR3200960	USA	2012	Mortimer et al. 2021 Clin Infect Dis 73:e3146-e3155
109631	ERR3200964	USA	2012	Mortimer et al. 2021 Clin Infect Dis 73:e3146-e3155
109633	ERR3201180	USA	2012	Mortimer et al. 2021 Clin Infect Dis 73:e3146-e3155
109644	ERR3201044	USA	2012	Mortimer et al. 2021 Clin Infect Dis 73:e3146-e3155
109647	ERR3201082	USA	2012	Mortimer et al. 2021 Clin Infect Dis 73:e3146-e3155
109648	ERR3201080	USA	2012	Mortimer et al. 2021 Clin Infect Dis 73:e3146-e3155
109649	ERR3200817	USA	2012	Mortimer et al. 2021 Clin Infect Dis 73:e3146-e3155
109650	ERR3201374	USA	2012	Mortimer et al. 2021 Clin Infect Dis 73:e3146-e3155
109651	ERR3201190	USA	2012	Mortimer et al. 2021 Clin Infect Dis 73:e3146-e3155
109654	ERR3201242	USA	2012	Mortimer et al. 2021 Clin Infect Dis 73:e3146-e3155
109656	ERR3201118	USA	2012	Mortimer et al. 2021 Clin Infect Dis 73:e3146-e3155
109658	ERR3201270	USA	2012	Mortimer et al. 2021 Clin Infect Dis 73:e3146-e3155
109660	ERR3201371	USA	2012	Mortimer et al. 2021 Clin Infect Dis 73:e3146-e3155
109661	ERR2631843	USA	2012	Mortimer et al. 2021 Clin Infect Dis 73:e3146-e3155
109663	ERR3201231	USA	2012	Mortimer et al. 2021 Clin Infect Dis 73:e3146-e3155
109664	ERR3201312	USA	2012	Mortimer et al. 2021 Clin Infect Dis 73:e3146-e3155
109666	ERR3201291	USA	2012	Mortimer et al. 2021 Clin Infect Dis 73:e3146-e3155
109668	ERR3200844	USA	2012	Mortimer et al. 2021 Clin Infect Dis 73:e3146-e3155
109670	ERR3200947	USA	2012	Mortimer et al. 2021 Clin Infect Dis 73:e3146-e3155
109671	ERR3201367	USA	2012	Mortimer et al. 2021 Clin Infect Dis 73:e3146-e3155
109675	ERR3201219	USA	2012	Mortimer et al. 2021 Clin Infect Dis 73:e3146-e3155
109676	ERR1204807	USA	2012	Mortimer et al. 2021 Clin Infect Dis 73:e3146-e3155
109680	ERR3201235	USA	2012	Mortimer et al. 2021 Clin Infect Dis 73:e3146-e3155
109685	ERR3201142	USA	2012	Mortimer et al. 2021 Clin Infect Dis 73:e3146-e3155
109686	ERR3200980	USA	2012	Mortimer et al. 2021 Clin Infect Dis 73:e3146-e3155
109687	ERR3201238	USA	2012	Mortimer et al. 2021 Clin Infect Dis 73:e3146-e3155
109688	ERR3201252	USA	2012	Mortimer et al. 2021 Clin Infect Dis 73:e3146-e3155
109691	ERR3201050	USA	2012	Mortimer et al. 2021 Clin Infect Dis 73:e3146-e3155
109693	ERR3201179	USA	2012	Mortimer et al. 2021 Clin Infect Dis 73:e3146-e3155
109696	ERR1837110	USA	2012	Mortimer et al. 2021 Clin Infect Dis 73:e3146-e3155
109699	ERR3201310	USA	2012	Mortimer et al. 2021 Clin Infect Dis 73:e3146-e3155
109706	ERR3201121	USA	2012	Mortimer et al. 2021 Clin Infect Dis 73:e3146-e3155
109707	ERR3201269	USA	2012	Mortimer et al. 2021 Clin Infect Dis 73:e3146-e3155
109708	ERR3201236	USA	2012	Mortimer et al. 2021 Clin Infect Dis 73:e3146-e3155
109710	ERR3201201	USA	2012	Mortimer et al. 2021 Clin Infect Dis 73:e3146-e3155
109712	ERR2632022	USA	2012	Mortimer et al. 2021 Clin Infect Dis 73:e3146-e3155
109713	ERR3200816	USA	2012	Mortimer et al. 2021 Clin Infect Dis 73:e3146-e3155
109716	ERR3201306	USA	2012	Mortimer et al. 2021 Clin Infect Dis 73:e3146-e3155
109717	ERR3201243	USA	2012	Mortimer et al. 2021 Clin Infect Dis 73:e3146-e3155
109719	ERR3201183	USA	2012	Mortimer et al. 2021 Clin Infect Dis 73:e3146-e3155
109720	ERR3200893	USA	2012	Mortimer et al. 2021 Clin Infect Dis 73:e3146-e3155
109721	ERR2631849	USA	2012	Mortimer et al. 2021 Clin Infect Dis 73:e3146-e3155
109722	ERR2632026	USA	2012	Mortimer et al. 2021 Clin Infect Dis 73:e3146-e3155
109724	ERR3201330	USA	2012	Mortimer et al. 2021 Clin Infect Dis 73:e3146-e3155
109725	ERR3200928	USA	2012	Mortimer et al. 2021 Clin Infect Dis 73:e3146-e3155
109726	ERR3200863	USA	2012	Mortimer et al. 2021 Clin Infect Dis 73:e3146-e3155
109730	ERR3201286	USA	2012	Mortimer et al. 2021 Clin Infect Dis 73:e3146-e3155
109732	ERR3200860	USA	2012	Mortimer et al. 2021 Clin Infect Dis 73:e3146-e3155
109734	ERR2631841	USA	2012	Mortimer et al. 2021 Clin Infect Dis 73:e3146-e3155
109735	ERR3201174	USA	2012	Mortimer et al. 2021 Clin Infect Dis 73:e3146-e3155
109743	ERR1204804	USA	2012	Mortimer et al. 2021 Clin Infect Dis 73:e3146-e3155
109744	ERR3201178	USA	2012	Mortimer et al. 2021 Clin Infect Dis 73:e3146-e3155
109745	ERR3201297	USA	2012	Mortimer et al. 2021 Clin Infect Dis 73:e3146-e3155
109747	ERR3201039	USA	2012	Mortimer et al. 2021 Clin Infect Dis 73:e3146-e3155
109752	ERR2631786	USA	2012	Mortimer et al. 2021 Clin Infect Dis 73:e3146-e3155
109757	ERR3201305	USA	2012	Mortimer et al. 2021 Clin Infect Dis 73:e3146-e3155
109758	ERR3200875	USA	2012	Mortimer et al. 2021 Clin Infect Dis 73:e3146-e3155
109761	ERR2631838	USA	2012	Mortimer et al. 2021 Clin Infect Dis 73:e3146-e3155
109762	ERR3201303	USA	2012	Mortimer et al. 2021 Clin Infect Dis 73:e3146-e3155
109766	ERR3201068	USA	2012	Mortimer et al. 2021 Clin Infect Dis 73:e3146-e3155
109767	ERR3201271	USA	2012	Mortimer et al. 2021 Clin Infect Dis 73:e3146-e3155
109768	ERR3200846	USA	2012	Mortimer et al. 2021 Clin Infect Dis 73:e3146-e3155
109771	ERR3201247	USA	2012	Mortimer et al. 2021 Clin Infect Dis 73:e3146-e3155
109772	ERR3201244	USA	2012	Mortimer et al. 2021 Clin Infect Dis 73:e3146-e3155
109776	ERR1204801	USA	2012	Mortimer et al. 2021 Clin Infect Dis 73:e3146-e3155
109778	ERR3201223	USA	2012	Mortimer et al. 2021 Clin Infect Dis 73:e3146-e3155
109784	ERR3201034	USA	2012	Mortimer et al. 2021 Clin Infect Dis 73:e3146-e3155
109787	ERR3200818	USA	2012	Mortimer et al. 2021 Clin Infect Dis 73:e3146-e3155
109801	ERR3201216	USA	2012	Mortimer et al. 2021 Clin Infect Dis 73:e3146-e3155
109802	ERR3201304	USA	2012	Mortimer et al. 2021 Clin Infect Dis 73:e3146-e3155
109804	ERR3201282	USA	2012	Mortimer et al. 2021 Clin Infect Dis 73:e3146-e3155
109805	ERR3201287	USA	2012	Mortimer et al. 2021 Clin Infect Dis 73:e3146-e3155
109806	ERR3201181	USA	2012	Mortimer et al. 2021 Clin Infect Dis 73:e3146-e3155
109809	ERR1837123	USA	2012	Mortimer et al. 2021 Clin Infect Dis 73:e3146-e3155
109811	ERR1837127	USA	2012	Mortimer et al. 2021 Clin Infect Dis 73:e3146-e3155
109813	ERR3201207	USA	2012	Mortimer et al. 2021 Clin Infect Dis 73:e3146-e3155
109814	ERR3201313	USA	2012	Mortimer et al. 2021 Clin Infect Dis 73:e3146-e3155
109815	ERR3201227	USA	2012	Mortimer et al. 2021 Clin Infect Dis 73:e3146-e3155
109819	ERR3200814	USA	2012	Mortimer et al. 2021 Clin Infect Dis 73:e3146-e3155
109823	ERR3201038	USA	2012	Mortimer et al. 2021 Clin Infect Dis 73:e3146-e3155
109824	ERR3201018	USA	2012	Mortimer et al. 2021 Clin Infect Dis 73:e3146-e3155
109825	ERR3200885	USA	2012	Mortimer et al. 2021 Clin Infect Dis 73:e3146-e3155
109828	ERR2631846	USA	2012	Mortimer et al. 2021 Clin Infect Dis 73:e3146-e3155
109829	ERR2631824	USA	2012	Mortimer et al. 2021 Clin Infect Dis 73:e3146-e3155
109831	ERR2631819	USA	2012	Mortimer et al. 2021 Clin Infect Dis 73:e3146-e3155
109833	ERR3200838	USA	2012	Mortimer et al. 2021 Clin Infect Dis 73:e3146-e3155
109834	ERR3200874	USA	2012	Mortimer et al. 2021 Clin Infect Dis 73:e3146-e3155
109835	ERR3201109	USA	2012	Mortimer et al. 2021 Clin Infect Dis 73:e3146-e3155
109836	ERR3200837	USA	2012	Mortimer et al. 2021 Clin Infect Dis 73:e3146-e3155
109837	ERR3201107	USA	2012	Mortimer et al. 2021 Clin Infect Dis 73:e3146-e3155
109838	ERR3201052	USA	2012	Mortimer et al. 2021 Clin Infect Dis 73:e3146-e3155
109841	ERR3201069	USA	2012	Mortimer et al. 2021 Clin Infect Dis 73:e3146-e3155
109849	ERR3201037	USA	2012	Mortimer et al. 2021 Clin Infect Dis 73:e3146-e3155
109851	ERR3200976	USA	2012	Mortimer et al. 2021 Clin Infect Dis 73:e3146-e3155
109852	ERR3201372	USA	2012	Mortimer et al. 2021 Clin Infect Dis 73:e3146-e3155
109853	ERR3201027	USA	2012	Mortimer et al. 2021 Clin Infect Dis 73:e3146-e3155
109854	ERR3201248	USA	2012	Mortimer et al. 2021 Clin Infect Dis 73:e3146-e3155
109860	ERR3201293	USA	2012	Mortimer et al. 2021 Clin Infect Dis 73:e3146-e3155
109862	ERR3201081	USA	2012	Mortimer et al. 2021 Clin Infect Dis 73:e3146-e3155
109863	ERR3201205	USA	2012	Mortimer et al. 2021 Clin Infect Dis 73:e3146-e3155
109864	ERR3200884	USA	2012	Mortimer et al. 2021 Clin Infect Dis 73:e3146-e3155
109866	ERR3201260	USA	2012	Mortimer et al. 2021 Clin Infect Dis 73:e3146-e3155
109867	ERR3200973	USA	2012	Mortimer et al. 2021 Clin Infect Dis 73:e3146-e3155
109868	ERR3200971	USA	2012	Mortimer et al. 2021 Clin Infect Dis 73:e3146-e3155
109869	ERR1204802	USA	2012	Mortimer et al. 2021 Clin Infect Dis 73:e3146-e3155
109871	ERR3200892	USA	2012	Mortimer et al. 2021 Clin Infect Dis 73:e3146-e3155
109872	ERR3200969	USA	2012	Mortimer et al. 2021 Clin Infect Dis 73:e3146-e3155
109876	ERR3201127	USA	2012	Mortimer et al. 2021 Clin Infect Dis 73:e3146-e3155
109877	ERR3201163	USA	2012	Mortimer et al. 2021 Clin Infect Dis 73:e3146-e3155
109878	ERR3201250	USA	2012	Mortimer et al. 2021 Clin Infect Dis 73:e3146-e3155
109879	ERR3200978	USA	2012	Mortimer et al. 2021 Clin Infect Dis 73:e3146-e3155
109881	ERR3201296	USA	2012	Mortimer et al. 2021 Clin Infect Dis 73:e3146-e3155
109882	ERR3201126	USA	2012	Mortimer et al. 2021 Clin Infect Dis 73:e3146-e3155
109883	ERR3201100	USA	2012	Mortimer et al. 2021 Clin Infect Dis 73:e3146-e3155
109884	ERR1204813	USA	2012	Mortimer et al. 2021 Clin Infect Dis 73:e3146-e3155
109885	ERR3201208	USA	2012	Mortimer et al. 2021 Clin Infect Dis 73:e3146-e3155
109888	ERR3200872	USA	2012	Mortimer et al. 2021 Clin Infect Dis 73:e3146-e3155
109889	ERR3201337	USA	2012	Mortimer et al. 2021 Clin Infect Dis 73:e3146-e3155
109891	ERR3201230	USA	2012	Mortimer et al. 2021 Clin Infect Dis 73:e3146-e3155
109895	ERR3201112	USA	2012	Mortimer et al. 2021 Clin Infect Dis 73:e3146-e3155
109896	ERR3201171	USA	2012	Mortimer et al. 2021 Clin Infect Dis 73:e3146-e3155
109897	ERR3201290	USA	2012	Mortimer et al. 2021 Clin Infect Dis 73:e3146-e3155
109900	ERR3201070	USA	2012	Mortimer et al. 2021 Clin Infect Dis 73:e3146-e3155
109901	ERR3200968	USA	2012	Mortimer et al. 2021 Clin Infect Dis 73:e3146-e3155
109902	ERR3201128	USA	2012	Mortimer et al. 2021 Clin Infect Dis 73:e3146-e3155
109908	ERR3201148	USA	2012	Mortimer et al. 2021 Clin Infect Dis 73:e3146-e3155
109913	ERR3201145	USA	2012	Mortimer et al. 2021 Clin Infect Dis 73:e3146-e3155
109914	ERR3201202	USA	2012	Mortimer et al. 2021 Clin Infect Dis 73:e3146-e3155
109916	ERR3201361	USA	2012	Mortimer et al. 2021 Clin Infect Dis 73:e3146-e3155
109919	ERR3200870	USA	2012	Mortimer et al. 2021 Clin Infect Dis 73:e3146-e3155
109920	ERR1837118	USA	2012	Mortimer et al. 2021 Clin Infect Dis 73:e3146-e3155
109923	ERR3201132	USA	2012	Mortimer et al. 2021 Clin Infect Dis 73:e3146-e3155
109924	ERR2631855	USA	2012	Mortimer et al. 2021 Clin Infect Dis 73:e3146-e3155
109926	ERR3201130	USA	2012	Mortimer et al. 2021 Clin Infect Dis 73:e3146-e3155
109927	ERR2632041	USA	2012	Mortimer et al. 2021 Clin Infect Dis 73:e3146-e3155
109929	ERR3201203	USA	2012	Mortimer et al. 2021 Clin Infect Dis 73:e3146-e3155
109932	ERR2632039	USA	2012	Mortimer et al. 2021 Clin Infect Dis 73:e3146-e3155
109937	ERR3201221	USA	2012	Mortimer et al. 2021 Clin Infect Dis 73:e3146-e3155
109939	ERR3201211	USA	2012	Mortimer et al. 2021 Clin Infect Dis 73:e3146-e3155
109940	ERR3200841	USA	2012	Mortimer et al. 2021 Clin Infect Dis 73:e3146-e3155
109945	ERR3201338	USA	2012	Mortimer et al. 2021 Clin Infect Dis 73:e3146-e3155
109951	ERR3201172	USA	2012	Mortimer et al. 2021 Clin Infect Dis 73:e3146-e3155
109952	ERR3201284	USA	2012	Mortimer et al. 2021 Clin Infect Dis 73:e3146-e3155
109955	ERR3201150	USA	2012	Mortimer et al. 2021 Clin Infect Dis 73:e3146-e3155
109958	ERR3201308	USA	2012	Mortimer et al. 2021 Clin Infect Dis 73:e3146-e3155
109960	ERR3201301	USA	2012	Mortimer et al. 2021 Clin Infect Dis 73:e3146-e3155
109962	ERR3200974	USA	2012	Mortimer et al. 2021 Clin Infect Dis 73:e3146-e3155
109965	ERR3200975	USA	2012	Mortimer et al. 2021 Clin Infect Dis 73:e3146-e3155
109966	ERR2631784	USA	2012	Mortimer et al. 2021 Clin Infect Dis 73:e3146-e3155
109976	ERR3201268	USA	2012	Mortimer et al. 2021 Clin Infect Dis 73:e3146-e3155
109979	ERR3201032	USA	2012	Mortimer et al. 2021 Clin Infect Dis 73:e3146-e3155
109980	ERR3200877	USA	2012	Mortimer et al. 2021 Clin Infect Dis 73:e3146-e3155
109982	ERR1837120	USA	2012	Mortimer et al. 2021 Clin Infect Dis 73:e3146-e3155
109983	ERR3200862	USA	2012	Mortimer et al. 2021 Clin Infect Dis 73:e3146-e3155
109990	ERR3201049	USA	2012	Mortimer et al. 2021 Clin Infect Dis 73:e3146-e3155
109991	ERR3200845	USA	2012	Mortimer et al. 2021 Clin Infect Dis 73:e3146-e3155
109994	ERR3201067	USA	2012	Mortimer et al. 2021 Clin Infect Dis 73:e3146-e3155
109995	ERR3200868	USA	2012	Mortimer et al. 2021 Clin Infect Dis 73:e3146-e3155
109996	ERR3201111	USA	2012	Mortimer et al. 2021 Clin Infect Dis 73:e3146-e3155
109998	ERR2632042	USA	2012	Mortimer et al. 2021 Clin Infect Dis 73:e3146-e3155
110000	ERR3201046	USA	2012	Mortimer et al. 2021 Clin Infect Dis 73:e3146-e3155
110001	ERR3201108	USA	2012	Mortimer et al. 2021 Clin Infect Dis 73:e3146-e3155
110002	ERR3201283	USA	2012	Mortimer et al. 2021 Clin Infect Dis 73:e3146-e3155
110003	ERR2632036	USA	2012	Mortimer et al. 2021 Clin Infect Dis 73:e3146-e3155
110004	ERR3201116	USA	2012	Mortimer et al. 2021 Clin Infect Dis 73:e3146-e3155
37075	GCGS0990	USA	2013	Grad et al. 2016 J Infect Dis 214:1579-1587;Cehovin et al. 2020 J Infect Dis 222:1826-1836;Harrison et al. 2020 J Infect Dis 222:1816-1825;Yahara et al. 2021 Genome Med 13:51
37084	GCGS0917	USA	2013	Grad et al. 2016 J Infect Dis 214:1579-1587;Cehovin et al. 2020 J Infect Dis 222:1826-1836;Harrison et al. 2020 J Infect Dis 222:1816-1825;Yahara et al. 2021 Genome Med 13:51
37085	GCGS0989	USA	2013	Grad et al. 2016 J Infect Dis 214:1579-1587;Cehovin et al. 2020 J Infect Dis 222:1826-1836;Harrison et al. 2020 J Infect Dis 222:1816-1825;Yahara et al. 2021 Genome Med 13:51
37087	GCGS0940	USA	2013	Grad et al. 2016 J Infect Dis 214:1579-1587;Cehovin et al. 2020 J Infect Dis 222:1826-1836;Harrison et al. 2020 J Infect Dis 222:1816-1825;Yahara et al. 2021 Genome Med 13:51
37088	GCGS0935	USA	2013	Grad et al. 2016 J Infect Dis 214:1579-1587;Cehovin et al. 2020 J Infect Dis 222:1826-1836;Harrison et al. 2020 J Infect Dis 222:1816-1825;Yahara et al. 2021 Genome Med 13:51
37089	GCGS0916	USA	2013	Grad et al. 2016 J Infect Dis 214:1579-1587;Cehovin et al. 2020 J Infect Dis 222:1826-1836;Harrison et al. 2020 J Infect Dis 222:1816-1825;Yahara et al. 2021 Genome Med 13:51
37090	GCGS0934	USA	2013	Grad et al. 2016 J Infect Dis 214:1579-1587;Cehovin et al. 2020 J Infect Dis 222:1826-1836;Harrison et al. 2020 J Infect Dis 222:1816-1825;Yahara et al. 2021 Genome Med 13:51
37091	GCGS0868	USA	2013	Grad et al. 2016 J Infect Dis 214:1579-1587;Cehovin et al. 2020 J Infect Dis 222:1826-1836;Harrison et al. 2020 J Infect Dis 222:1816-1825;Yahara et al. 2021 Genome Med 13:51
37092	GCGS0882	USA	2013	Grad et al. 2016 J Infect Dis 214:1579-1587;Cehovin et al. 2020 J Infect Dis 222:1826-1836;Harrison et al. 2020 J Infect Dis 222:1816-1825;Yahara et al. 2021 Genome Med 13:51
37312	GCGS0585	USA	2013	Cehovin et al. 2020 J Infect Dis 222:1826-1836;Salmerón et al. 2021 J Antimicrob Chemother 76:930-935
37486	GCGS0458	USA	2013	Grad et al. 2016 J Infect Dis 214:1579-1587;Cehovin et al. 2020 J Infect Dis 222:1826-1836;Harrison et al. 2020 J Infect Dis 222:1816-1825
37487	GCGS0770	USA	2013	Grad et al. 2016 J Infect Dis 214:1579-1587;Cehovin et al. 2020 J Infect Dis 222:1826-1836;Harrison et al. 2020 J Infect Dis 222:1816-1825
37488	GCGS1010	USA	2013	Grad et al. 2016 J Infect Dis 214:1579-1587;Cehovin et al. 2020 J Infect Dis 222:1826-1836;Harrison et al. 2020 J Infect Dis 222:1816-1825;Yahara et al. 2021 Genome Med 13:51
37489	GCGS0780	USA	2013	Grad et al. 2016 J Infect Dis 214:1579-1587;Cehovin et al. 2020 J Infect Dis 222:1826-1836;Harrison et al. 2020 J Infect Dis 222:1816-1825;Yahara et al. 2021 Genome Med 13:51
37490	GCGS0426	USA	2013	Grad et al. 2016 J Infect Dis 214:1579-1587;Cehovin et al. 2020 J Infect Dis 222:1826-1836;Harrison et al. 2020 J Infect Dis 222:1816-1825
37491	GCGS0670	USA	2013	Grad et al. 2016 J Infect Dis 214:1579-1587;Cehovin et al. 2020 J Infect Dis 222:1826-1836;Harrison et al. 2020 J Infect Dis 222:1816-1825
37492	GCGS0474	USA	2013	Grad et al. 2016 J Infect Dis 214:1579-1587;Cehovin et al. 2020 J Infect Dis 222:1826-1836;Harrison et al. 2020 J Infect Dis 222:1816-1825
37493	GCGS0660	USA	2013	Grad et al. 2016 J Infect Dis 214:1579-1587;Cehovin et al. 2020 J Infect Dis 222:1826-1836;Harrison et al. 2020 J Infect Dis 222:1816-1825
37494	GCGS0644	USA	2013	Grad et al. 2016 J Infect Dis 214:1579-1587;Cehovin et al. 2020 J Infect Dis 222:1826-1836;Harrison et al. 2020 J Infect Dis 222:1816-1825
37495	GCGS0645	USA	2013	Grad et al. 2016 J Infect Dis 214:1579-1587;Cehovin et al. 2020 J Infect Dis 222:1826-1836;Harrison et al. 2020 J Infect Dis 222:1816-1825;Salmerón et al. 2021 J Antimicrob Chemother 76:930-935
37496	GCGS0859	USA	2013	Grad et al. 2016 J Infect Dis 214:1579-1587;Cehovin et al. 2020 J Infect Dis 222:1826-1836;Harrison et al. 2020 J Infect Dis 222:1816-1825
37497	GCGS0850	USA	2013	Grad et al. 2016 J Infect Dis 214:1579-1587;Cehovin et al. 2020 J Infect Dis 222:1826-1836;Harrison et al. 2020 J Infect Dis 222:1816-1825
37499	GCGS0661	USA	2013	Grad et al. 2016 J Infect Dis 214:1579-1587;Cehovin et al. 2020 J Infect Dis 222:1826-1836;Harrison et al. 2020 J Infect Dis 222:1816-1825
37501	GCGS0681	USA	2013	Grad et al. 2016 J Infect Dis 214:1579-1587;Cehovin et al. 2020 J Infect Dis 222:1826-1836;Harrison et al. 2020 J Infect Dis 222:1816-1825
37502	GCGS0424	USA	2013	Grad et al. 2016 J Infect Dis 214:1579-1587;Cehovin et al. 2020 J Infect Dis 222:1826-1836;Harrison et al. 2020 J Infect Dis 222:1816-1825
37521	GCGS0402	USA	2013	Grad et al. 2016 J Infect Dis 214:1579-1587;Cehovin et al. 2020 J Infect Dis 222:1826-1836;Harrison et al. 2020 J Infect Dis 222:1816-1825;Salmerón et al. 2021 J Antimicrob Chemother 76:930-935
37522	GCGS0561	USA	2013	Grad et al. 2016 J Infect Dis 214:1579-1587;Cehovin et al. 2020 J Infect Dis 222:1826-1836;Harrison et al. 2020 J Infect Dis 222:1816-1825
37523	GCGS0587	USA	2013	Grad et al. 2016 J Infect Dis 214:1579-1587;Cehovin et al. 2020 J Infect Dis 222:1826-1836;Harrison et al. 2020 J Infect Dis 222:1816-1825
37524	GCGS0611	USA	2013	Grad et al. 2016 J Infect Dis 214:1579-1587;Cehovin et al. 2020 J Infect Dis 222:1826-1836;Harrison et al. 2020 J Infect Dis 222:1816-1825;Salmerón et al. 2021 J Antimicrob Chemother 76:930-935
37525	GCGS0476	USA	2013	Grad et al. 2016 J Infect Dis 214:1579-1587;Cehovin et al. 2020 J Infect Dis 222:1826-1836;Harrison et al. 2020 J Infect Dis 222:1816-1825
37526	GCGS0733	USA	2013	Grad et al. 2016 J Infect Dis 214:1579-1587;Cehovin et al. 2020 J Infect Dis 222:1826-1836;Harrison et al. 2020 J Infect Dis 222:1816-1825
37527	GCGS0372	USA	2013	Grad et al. 2016 J Infect Dis 214:1579-1587;Cehovin et al. 2020 J Infect Dis 222:1826-1836;Harrison et al. 2020 J Infect Dis 222:1816-1825
37528	GCGS0518	USA	2013	Grad et al. 2016 J Infect Dis 214:1579-1587;Cehovin et al. 2020 J Infect Dis 222:1826-1836;Harrison et al. 2020 J Infect Dis 222:1816-1825
37529	GCGS0406	USA	2013	Grad et al. 2016 J Infect Dis 214:1579-1587;Cehovin et al. 2020 J Infect Dis 222:1826-1836;Harrison et al. 2020 J Infect Dis 222:1816-1825;Salmerón et al. 2021 J Antimicrob Chemother 76:930-935
37530	GCGS0563	USA	2013	Grad et al. 2016 J Infect Dis 214:1579-1587;Cehovin et al. 2020 J Infect Dis 222:1826-1836;Harrison et al. 2020 J Infect Dis 222:1816-1825
37531	GCGS0404	USA	2013	Grad et al. 2016 J Infect Dis 214:1579-1587;Cehovin et al. 2020 J Infect Dis 222:1826-1836;Harrison et al. 2020 J Infect Dis 222:1816-1825;Salmerón et al. 2021 J Antimicrob Chemother 76:930-935
37532	GCGS0477	USA	2013	Grad et al. 2016 J Infect Dis 214:1579-1587;Cehovin et al. 2020 J Infect Dis 222:1826-1836;Harrison et al. 2020 J Infect Dis 222:1816-1825
37533	GCGS0403	USA	2013	Grad et al. 2016 J Infect Dis 214:1579-1587;Cehovin et al. 2020 J Infect Dis 222:1826-1836;Harrison et al. 2020 J Infect Dis 222:1816-1825;Salmerón et al. 2021 J Antimicrob Chemother 76:930-935
37534	GCGS0672	USA	2013	Grad et al. 2016 J Infect Dis 214:1579-1587;Cehovin et al. 2020 J Infect Dis 222:1826-1836;Harrison et al. 2020 J Infect Dis 222:1816-1825
37535	GCGS0791	USA	2013	Grad et al. 2016 J Infect Dis 214:1579-1587;Cehovin et al. 2020 J Infect Dis 222:1826-1836;Harrison et al. 2020 J Infect Dis 222:1816-1825
37536	GCGS0793	USA	2013	Grad et al. 2016 J Infect Dis 214:1579-1587;Cehovin et al. 2020 J Infect Dis 222:1826-1836;Harrison et al. 2020 J Infect Dis 222:1816-1825
37537	GCGS0562	USA	2013	Grad et al. 2016 J Infect Dis 214:1579-1587;Cehovin et al. 2020 J Infect Dis 222:1826-1836;Harrison et al. 2020 J Infect Dis 222:1816-1825
37538	GCGS0564	USA	2013	Grad et al. 2016 J Infect Dis 214:1579-1587;Cehovin et al. 2020 J Infect Dis 222:1826-1836;Harrison et al. 2020 J Infect Dis 222:1816-1825
37539	GCGS0790	USA	2013	Grad et al. 2016 J Infect Dis 214:1579-1587;Cehovin et al. 2020 J Infect Dis 222:1826-1836;Harrison et al. 2020 J Infect Dis 222:1816-1825
37540	GCGS0355	USA	2013	Grad et al. 2016 J Infect Dis 214:1579-1587;Cehovin et al. 2020 J Infect Dis 222:1826-1836;Harrison et al. 2020 J Infect Dis 222:1816-1825
37542	GCGS0838	USA	2013	Grad et al. 2016 J Infect Dis 214:1579-1587;Cehovin et al. 2020 J Infect Dis 222:1826-1836;Harrison et al. 2020 J Infect Dis 222:1816-1825;Yahara et al. 2021 Genome Med 13:51
37543	GCGS0575	USA	2013	Grad et al. 2016 J Infect Dis 214:1579-1587;Cehovin et al. 2020 J Infect Dis 222:1826-1836;Harrison et al. 2020 J Infect Dis 222:1816-1825
37544	GCGS0765	USA	2013	Grad et al. 2016 J Infect Dis 214:1579-1587;Cehovin et al. 2020 J Infect Dis 222:1826-1836;Harrison et al. 2020 J Infect Dis 222:1816-1825
37545	GCGS0497	USA	2013	Grad et al. 2016 J Infect Dis 214:1579-1587;Cehovin et al. 2020 J Infect Dis 222:1826-1836;Harrison et al. 2020 J Infect Dis 222:1816-1825
37546	GCGS0792	USA	2013	Grad et al. 2016 J Infect Dis 214:1579-1587;Cehovin et al. 2020 J Infect Dis 222:1826-1836;Harrison et al. 2020 J Infect Dis 222:1816-1825
37547	GCGS0339	USA	2013	Grad et al. 2016 J Infect Dis 214:1579-1587;Cehovin et al. 2020 J Infect Dis 222:1826-1836;Harrison et al. 2020 J Infect Dis 222:1816-1825
37548	GCGS0478	USA	2013	Grad et al. 2016 J Infect Dis 214:1579-1587;Cehovin et al. 2020 J Infect Dis 222:1826-1836;Harrison et al. 2020 J Infect Dis 222:1816-1825
37549	GCGS0460	USA	2013	Grad et al. 2016 J Infect Dis 214:1579-1587;Cehovin et al. 2020 J Infect Dis 222:1826-1836;Harrison et al. 2020 J Infect Dis 222:1816-1825
37550	GCGS0759	USA	2013	Grad et al. 2016 J Infect Dis 214:1579-1587;Cehovin et al. 2020 J Infect Dis 222:1826-1836;Harrison et al. 2020 J Infect Dis 222:1816-1825;Yahara et al. 2021 Genome Med 13:51
37551	GCGS0361	USA	2013	Grad et al. 2016 J Infect Dis 214:1579-1587;Cehovin et al. 2020 J Infect Dis 222:1826-1836;Harrison et al. 2020 J Infect Dis 222:1816-1825
37552	GCGS0405	USA	2013	Grad et al. 2016 J Infect Dis 214:1579-1587;Cehovin et al. 2020 J Infect Dis 222:1826-1836;Harrison et al. 2020 J Infect Dis 222:1816-1825;Salmerón et al. 2021 J Antimicrob Chemother 76:930-935
37553	GCGS0438	USA	2013	Grad et al. 2016 J Infect Dis 214:1579-1587;Cehovin et al. 2020 J Infect Dis 222:1826-1836;Harrison et al. 2020 J Infect Dis 222:1816-1825
37554	GCGS1008	USA	2013	Grad et al. 2016 J Infect Dis 214:1579-1587;Cehovin et al. 2020 J Infect Dis 222:1826-1836;Harrison et al. 2020 J Infect Dis 222:1816-1825;Yahara et al. 2021 Genome Med 13:51
37555	GCGS0918	USA	2013	Grad et al. 2016 J Infect Dis 214:1579-1587;Cehovin et al. 2020 J Infect Dis 222:1826-1836;Harrison et al. 2020 J Infect Dis 222:1816-1825;Yahara et al. 2021 Genome Med 13:51
37556	GCGS1009	USA	2013	Grad et al. 2016 J Infect Dis 214:1579-1587;Cehovin et al. 2020 J Infect Dis 222:1826-1836;Harrison et al. 2020 J Infect Dis 222:1816-1825;Yahara et al. 2021 Genome Med 13:51
37558	GCGS0988	USA	2013	Grad et al. 2016 J Infect Dis 214:1579-1587;Cehovin et al. 2020 J Infect Dis 222:1826-1836;Harrison et al. 2020 J Infect Dis 222:1816-1825;Yahara et al. 2021 Genome Med 13:51
37559	GCGS0939	USA	2013	Grad et al. 2016 J Infect Dis 214:1579-1587;Cehovin et al. 2020 J Infect Dis 222:1826-1836;Harrison et al. 2020 J Infect Dis 222:1816-1825;Yahara et al. 2021 Genome Med 13:51
37560	GCGS0987	USA	2013	Grad et al. 2016 J Infect Dis 214:1579-1587;Cehovin et al. 2020 J Infect Dis 222:1826-1836;Harrison et al. 2020 J Infect Dis 222:1816-1825;Yahara et al. 2021 Genome Med 13:51
37561	GCGS0923	USA	2013	Grad et al. 2016 J Infect Dis 214:1579-1587;Cehovin et al. 2020 J Infect Dis 222:1826-1836;Harrison et al. 2020 J Infect Dis 222:1816-1825;Yahara et al. 2021 Genome Med 13:51
37562	GCGS0991	USA	2013	Grad et al. 2016 J Infect Dis 214:1579-1587;Cehovin et al. 2020 J Infect Dis 222:1826-1836;Harrison et al. 2020 J Infect Dis 222:1816-1825;Yahara et al. 2021 Genome Med 13:51
75588	FQ84	USA	2013	White et al. 2019 Microbiol Resour Announc 8:
82244	GCGS0475	USA	2013	Grad et al. 2016 J Infect Dis 214:1579-1587;Yahara et al. 2021 Genome Med 13:51
82274	GCGS0781	USA	2013	Grad et al. 2016 J Infect Dis 214:1579-1587;Yahara et al. 2021 Genome Med 13:51
82284	GCGS0854	USA	2013	Grad et al. 2016 J Infect Dis 214:1579-1587;Yahara et al. 2021 Genome Med 13:51
82285	GCGS0869	USA	2013	Grad et al. 2016 J Infect Dis 214:1579-1587;Yahara et al. 2021 Genome Med 13:51
82291	GCGS0904	USA	2013	Grad et al. 2016 J Infect Dis 214:1579-1587;Yahara et al. 2021 Genome Med 13:51
82298	GCGS0963	USA	2013	Grad et al. 2016 J Infect Dis 214:1579-1587;Yahara et al. 2021 Genome Med 13:51
82315	GCGS0919	USA	2013	Grad et al. 2016 J Infect Dis 214:1579-1587;Yahara et al. 2021 Genome Med 13:51
106529	ERR2631738	USA	2013	Mortimer et al. 2021 Clin Infect Dis 73:e3146-e3155
106530	ERR2631889	USA	2013	Mortimer et al. 2021 Clin Infect Dis 73:e3146-e3155
106531	ERR2632011	USA	2013	Mortimer et al. 2021 Clin Infect Dis 73:e3146-e3155
106532	ERR3200983	USA	2013	Mortimer et al. 2021 Clin Infect Dis 73:e3146-e3155
107852	ERR2631753	USA	2013	Mortimer et al. 2021 Clin Infect Dis 73:e3146-e3155
107853	ERR2631754	USA	2013	Mortimer et al. 2021 Clin Infect Dis 73:e3146-e3155
107895	ERR956684	USA	2013
109122	ERR2632001	USA	2013	Mortimer et al. 2021 Clin Infect Dis 73:e3146-e3155
109123	ERR3200989	USA	2013	Mortimer et al. 2021 Clin Infect Dis 73:e3146-e3155
109126	ERR3200986	USA	2013	Mortimer et al. 2021 Clin Infect Dis 73:e3146-e3155
109127	ERR3200988	USA	2013	Mortimer et al. 2021 Clin Infect Dis 73:e3146-e3155
109129	ERR3200992	USA	2013	Mortimer et al. 2021 Clin Infect Dis 73:e3146-e3155
109130	ERR2632019	USA	2013	Mortimer et al. 2021 Clin Infect Dis 73:e3146-e3155
109131	ERR2631957	USA	2013	Mortimer et al. 2021 Clin Infect Dis 73:e3146-e3155
109133	ERR2631905	USA	2013	Mortimer et al. 2021 Clin Infect Dis 73:e3146-e3155
109134	ERR2631873	USA	2013	Mortimer et al. 2021 Clin Infect Dis 73:e3146-e3155
109135	ERR3201014	USA	2013	Mortimer et al. 2021 Clin Infect Dis 73:e3146-e3155
109137	ERR3201125	USA	2013	Mortimer et al. 2021 Clin Infect Dis 73:e3146-e3155
109138	ERR1837129	USA	2013	Mortimer et al. 2021 Clin Infect Dis 73:e3146-e3155
109141	ERR2631899	USA	2013	Mortimer et al. 2021 Clin Infect Dis 73:e3146-e3155
109143	ERR2631742	USA	2013	Mortimer et al. 2021 Clin Infect Dis 73:e3146-e3155
109144	ERR3200890	USA	2013	Mortimer et al. 2021 Clin Infect Dis 73:e3146-e3155
109145	ERR3201016	USA	2013	Mortimer et al. 2021 Clin Infect Dis 73:e3146-e3155
109147	ERR2631886	USA	2013	Mortimer et al. 2021 Clin Infect Dis 73:e3146-e3155
109153	ERR2631968	USA	2013	Mortimer et al. 2021 Clin Infect Dis 73:e3146-e3155
109155	ERR2631982	USA	2013	Mortimer et al. 2021 Clin Infect Dis 73:e3146-e3155
109158	ERR2631949	USA	2013	Mortimer et al. 2021 Clin Infect Dis 73:e3146-e3155
109160	ERR2631761	USA	2013	Mortimer et al. 2021 Clin Infect Dis 73:e3146-e3155
109164	ERR3201168	USA	2013	Mortimer et al. 2021 Clin Infect Dis 73:e3146-e3155
109166	ERR3200853	USA	2013	Mortimer et al. 2021 Clin Infect Dis 73:e3146-e3155
109169	ERR3201327	USA	2013	Mortimer et al. 2021 Clin Infect Dis 73:e3146-e3155
109170	ERR3200921	USA	2013	Mortimer et al. 2021 Clin Infect Dis 73:e3146-e3155
109171	ERR3200915	USA	2013	Mortimer et al. 2021 Clin Infect Dis 73:e3146-e3155
109172	ERR3200954	USA	2013	Mortimer et al. 2021 Clin Infect Dis 73:e3146-e3155
109173	ERR2631921	USA	2013	Mortimer et al. 2021 Clin Infect Dis 73:e3146-e3155
109175	ERR2631759	USA	2013	Mortimer et al. 2021 Clin Infect Dis 73:e3146-e3155
109177	ERR3201000	USA	2013	Mortimer et al. 2021 Clin Infect Dis 73:e3146-e3155
109178	ERR3201007	USA	2013	Mortimer et al. 2021 Clin Infect Dis 73:e3146-e3155
109179	ERR3201079	USA	2013	Mortimer et al. 2021 Clin Infect Dis 73:e3146-e3155
109180	ERR3201090	USA	2013	Mortimer et al. 2021 Clin Infect Dis 73:e3146-e3155
109184	ERR2631783	USA	2013	Mortimer et al. 2021 Clin Infect Dis 73:e3146-e3155
109185	ERR3201015	USA	2013	Mortimer et al. 2021 Clin Infect Dis 73:e3146-e3155
109186	ERR3201328	USA	2013	Mortimer et al. 2021 Clin Infect Dis 73:e3146-e3155
109187	ERR3201319	USA	2013	Mortimer et al. 2021 Clin Infect Dis 73:e3146-e3155
109189	ERR2632007	USA	2013	Mortimer et al. 2021 Clin Infect Dis 73:e3146-e3155
109191	ERR3201057	USA	2013	Mortimer et al. 2021 Clin Infect Dis 73:e3146-e3155
109192	ERR2631910	USA	2013	Mortimer et al. 2021 Clin Infect Dis 73:e3146-e3155
109193	ERR3200943	USA	2013	Mortimer et al. 2021 Clin Infect Dis 73:e3146-e3155
109194	ERR2631919	USA	2013	Mortimer et al. 2021 Clin Infect Dis 73:e3146-e3155
109197	ERR3200945	USA	2013	Mortimer et al. 2021 Clin Infect Dis 73:e3146-e3155
109198	ERR2631926	USA	2013	Mortimer et al. 2021 Clin Infect Dis 73:e3146-e3155
109199	ERR2631756	USA	2013	Mortimer et al. 2021 Clin Infect Dis 73:e3146-e3155
109200	ERR3201158	USA	2013	Mortimer et al. 2021 Clin Infect Dis 73:e3146-e3155
109201	ERR3200834	USA	2013	Mortimer et al. 2021 Clin Infect Dis 73:e3146-e3155
109205	ERR2632005	USA	2013	Mortimer et al. 2021 Clin Infect Dis 73:e3146-e3155
109209	ERR2631878	USA	2013	Mortimer et al. 2021 Clin Infect Dis 73:e3146-e3155
109211	ERR3201075	USA	2013	Mortimer et al. 2021 Clin Infect Dis 73:e3146-e3155
109212	ERR3200958	USA	2013	Mortimer et al. 2021 Clin Infect Dis 73:e3146-e3155
109216	ERR2631893	USA	2013	Mortimer et al. 2021 Clin Infect Dis 73:e3146-e3155
109217	ERR2631942	USA	2013	Mortimer et al. 2021 Clin Infect Dis 73:e3146-e3155
109218	ERR3200891	USA	2013	Mortimer et al. 2021 Clin Infect Dis 73:e3146-e3155
109219	ERR2631775	USA	2013	Mortimer et al. 2021 Clin Infect Dis 73:e3146-e3155
109221	ERR3200998	USA	2013	Mortimer et al. 2021 Clin Infect Dis 73:e3146-e3155
109222	ERR1837133	USA	2013	Mortimer et al. 2021 Clin Infect Dis 73:e3146-e3155
109223	ERR3201326	USA	2013	Mortimer et al. 2021 Clin Infect Dis 73:e3146-e3155
109229	ERR3200999	USA	2013	Mortimer et al. 2021 Clin Infect Dis 73:e3146-e3155
109230	ERR2631749	USA	2013	Mortimer et al. 2021 Clin Infect Dis 73:e3146-e3155
109231	ERR2631976	USA	2013	Mortimer et al. 2021 Clin Infect Dis 73:e3146-e3155
109233	ERR2631924	USA	2013	Mortimer et al. 2021 Clin Infect Dis 73:e3146-e3155
109237	ERR2631995	USA	2013	Mortimer et al. 2021 Clin Infect Dis 73:e3146-e3155
109243	ERR2631916	USA	2013	Mortimer et al. 2021 Clin Infect Dis 73:e3146-e3155
109244	ERR2631782	USA	2013	Mortimer et al. 2021 Clin Infect Dis 73:e3146-e3155
109246	ERR3201159	USA	2013	Mortimer et al. 2021 Clin Infect Dis 73:e3146-e3155
109255	ERR2631795	USA	2013	Mortimer et al. 2021 Clin Infect Dis 73:e3146-e3155
109257	ERR2631752	USA	2013	Mortimer et al. 2021 Clin Infect Dis 73:e3146-e3155
109259	ERR2631907	USA	2013	Mortimer et al. 2021 Clin Infect Dis 73:e3146-e3155
109260	ERR2631894	USA	2013	Mortimer et al. 2021 Clin Infect Dis 73:e3146-e3155
109261	ERR2631911	USA	2013	Mortimer et al. 2021 Clin Infect Dis 73:e3146-e3155
109262	ERR2631743	USA	2013	Mortimer et al. 2021 Clin Infect Dis 73:e3146-e3155
109264	ERR3201340	USA	2013	Mortimer et al. 2021 Clin Infect Dis 73:e3146-e3155
109266	ERR3201229	USA	2013	Mortimer et al. 2021 Clin Infect Dis 73:e3146-e3155
109267	ERR2631900	USA	2013	Mortimer et al. 2021 Clin Infect Dis 73:e3146-e3155
109269	ERR2631972	USA	2013	Mortimer et al. 2021 Clin Infect Dis 73:e3146-e3155
109271	ERR2631970	USA	2013	Mortimer et al. 2021 Clin Infect Dis 73:e3146-e3155
109274	ERR2631798	USA	2013	Mortimer et al. 2021 Clin Infect Dis 73:e3146-e3155
109275	ERR3200990	USA	2013	Mortimer et al. 2021 Clin Infect Dis 73:e3146-e3155
109276	ERR3201359	USA	2013	Mortimer et al. 2021 Clin Infect Dis 73:e3146-e3155
109280	ERR3201102	USA	2013	Mortimer et al. 2021 Clin Infect Dis 73:e3146-e3155
109285	ERR3201362	USA	2013	Mortimer et al. 2021 Clin Infect Dis 73:e3146-e3155
109287	ERR3200828	USA	2013	Mortimer et al. 2021 Clin Infect Dis 73:e3146-e3155
109288	ERR2631912	USA	2013	Mortimer et al. 2021 Clin Infect Dis 73:e3146-e3155
109290	ERR2631956	USA	2013	Mortimer et al. 2021 Clin Infect Dis 73:e3146-e3155
109291	ERR3200850	USA	2013	Mortimer et al. 2021 Clin Infect Dis 73:e3146-e3155
109292	ERR2631897	USA	2013	Mortimer et al. 2021 Clin Infect Dis 73:e3146-e3155
109293	ERR2631922	USA	2013	Mortimer et al. 2021 Clin Infect Dis 73:e3146-e3155
109294	ERR3201226	USA	2013	Mortimer et al. 2021 Clin Infect Dis 73:e3146-e3155
109295	ERR2631914	USA	2013	Mortimer et al. 2021 Clin Infect Dis 73:e3146-e3155
109296	ERR2631965	USA	2013	Mortimer et al. 2021 Clin Infect Dis 73:e3146-e3155
109297	ERR2631971	USA	2013	Mortimer et al. 2021 Clin Infect Dis 73:e3146-e3155
109298	ERR2631764	USA	2013	Mortimer et al. 2021 Clin Infect Dis 73:e3146-e3155
109299	ERR3200937	USA	2013	Mortimer et al. 2021 Clin Infect Dis 73:e3146-e3155
109300	ERR2631803	USA	2013	Mortimer et al. 2021 Clin Infect Dis 73:e3146-e3155
109301	ERR3200917	USA	2013	Mortimer et al. 2021 Clin Infect Dis 73:e3146-e3155
109302	ERR3201001	USA	2013	Mortimer et al. 2021 Clin Infect Dis 73:e3146-e3155
109303	ERR2631766	USA	2013	Mortimer et al. 2021 Clin Infect Dis 73:e3146-e3155
109305	ERR3201002	USA	2013	Mortimer et al. 2021 Clin Infect Dis 73:e3146-e3155
109306	ERR3201087	USA	2013	Mortimer et al. 2021 Clin Infect Dis 73:e3146-e3155
109307	ERR2631994	USA	2013	Mortimer et al. 2021 Clin Infect Dis 73:e3146-e3155
109309	ERR3201346	USA	2013	Mortimer et al. 2021 Clin Infect Dis 73:e3146-e3155
109310	ERR3201266	USA	2013	Mortimer et al. 2021 Clin Infect Dis 73:e3146-e3155
109311	ERR2631802	USA	2013	Mortimer et al. 2021 Clin Infect Dis 73:e3146-e3155
109312	ERR3200925	USA	2013	Mortimer et al. 2021 Clin Infect Dis 73:e3146-e3155
109318	ERR2631985	USA	2013	Mortimer et al. 2021 Clin Infect Dis 73:e3146-e3155
109319	ERR3200835	USA	2013	Mortimer et al. 2021 Clin Infect Dis 73:e3146-e3155
109320	ERR2631997	USA	2013	Mortimer et al. 2021 Clin Infect Dis 73:e3146-e3155
109321	ERR2631947	USA	2013	Mortimer et al. 2021 Clin Infect Dis 73:e3146-e3155
109323	ERR3201345	USA	2013	Mortimer et al. 2021 Clin Infect Dis 73:e3146-e3155
109324	ERR2631989	USA	2013	Mortimer et al. 2021 Clin Infect Dis 73:e3146-e3155
109325	ERR3201341	USA	2013	Mortimer et al. 2021 Clin Infect Dis 73:e3146-e3155
109326	ERR3201353	USA	2013	Mortimer et al. 2021 Clin Infect Dis 73:e3146-e3155
109327	ERR2631890	USA	2013	Mortimer et al. 2021 Clin Infect Dis 73:e3146-e3155
109329	ERR3201115	USA	2013	Mortimer et al. 2021 Clin Infect Dis 73:e3146-e3155
109330	ERR3201350	USA	2013	Mortimer et al. 2021 Clin Infect Dis 73:e3146-e3155
109331	ERR3201157	USA	2013	Mortimer et al. 2021 Clin Infect Dis 73:e3146-e3155
109332	ERR2631801	USA	2013	Mortimer et al. 2021 Clin Infect Dis 73:e3146-e3155
109336	ERR2631800	USA	2013	Mortimer et al. 2021 Clin Infect Dis 73:e3146-e3155
109343	ERR2631757	USA	2013	Mortimer et al. 2021 Clin Infect Dis 73:e3146-e3155
109346	ERR3200902	USA	2013	Mortimer et al. 2021 Clin Infect Dis 73:e3146-e3155
109351	ERR2631776	USA	2013	Mortimer et al. 2021 Clin Infect Dis 73:e3146-e3155
109352	ERR3201277	USA	2013	Mortimer et al. 2021 Clin Infect Dis 73:e3146-e3155
109353	ERR3201357	USA	2013	Mortimer et al. 2021 Clin Infect Dis 73:e3146-e3155
109354	ERR3201022	USA	2013	Mortimer et al. 2021 Clin Infect Dis 73:e3146-e3155
109355	ERR3201088	USA	2013	Mortimer et al. 2021 Clin Infect Dis 73:e3146-e3155
109364	ERR2631938	USA	2013	Mortimer et al. 2021 Clin Infect Dis 73:e3146-e3155
109365	ERR2631939	USA	2013	Mortimer et al. 2021 Clin Infect Dis 73:e3146-e3155
109366	ERR2631770	USA	2013	Mortimer et al. 2021 Clin Infect Dis 73:e3146-e3155
109367	ERR2631962	USA	2013	Mortimer et al. 2021 Clin Infect Dis 73:e3146-e3155
109368	ERR3200829	USA	2013	Mortimer et al. 2021 Clin Infect Dis 73:e3146-e3155
109370	ERR3201151	USA	2013	Mortimer et al. 2021 Clin Infect Dis 73:e3146-e3155
109371	ERR3200826	USA	2013	Mortimer et al. 2021 Clin Infect Dis 73:e3146-e3155
109372	ERR3201339	USA	2013	Mortimer et al. 2021 Clin Infect Dis 73:e3146-e3155
109373	ERR3201155	USA	2013	Mortimer et al. 2021 Clin Infect Dis 73:e3146-e3155
109374	ERR2631812	USA	2013	Mortimer et al. 2021 Clin Infect Dis 73:e3146-e3155
109376	ERR2632002	USA	2013	Mortimer et al. 2021 Clin Infect Dis 73:e3146-e3155
109377	ERR3201085	USA	2013	Mortimer et al. 2021 Clin Infect Dis 73:e3146-e3155
109378	ERR3201084	USA	2013	Mortimer et al. 2021 Clin Infect Dis 73:e3146-e3155
109379	ERR3200857	USA	2013	Mortimer et al. 2021 Clin Infect Dis 73:e3146-e3155
109380	ERR2631739	USA	2013	Mortimer et al. 2021 Clin Infect Dis 73:e3146-e3155
109382	ERR2631736	USA	2013	Mortimer et al. 2021 Clin Infect Dis 73:e3146-e3155
109384	ERR3201010	USA	2013	Mortimer et al. 2021 Clin Infect Dis 73:e3146-e3155
109385	ERR2631941	USA	2013	Mortimer et al. 2021 Clin Infect Dis 73:e3146-e3155
109386	ERR3200888	USA	2013	Mortimer et al. 2021 Clin Infect Dis 73:e3146-e3155
109387	ERR3201323	USA	2013	Mortimer et al. 2021 Clin Infect Dis 73:e3146-e3155
109388	ERR2631973	USA	2013	Mortimer et al. 2021 Clin Infect Dis 73:e3146-e3155
109389	ERR2631987	USA	2013	Mortimer et al. 2021 Clin Infect Dis 73:e3146-e3155
109390	ERR2631992	USA	2013	Mortimer et al. 2021 Clin Infect Dis 73:e3146-e3155
109391	ERR2631988	USA	2013	Mortimer et al. 2021 Clin Infect Dis 73:e3146-e3155
109396	ERR2631727	USA	2013	Mortimer et al. 2021 Clin Infect Dis 73:e3146-e3155
109397	ERR3201006	USA	2013	Mortimer et al. 2021 Clin Infect Dis 73:e3146-e3155
109398	ERR2631898	USA	2013	Mortimer et al. 2021 Clin Infect Dis 73:e3146-e3155
109399	ERR3201059	USA	2013	Mortimer et al. 2021 Clin Infect Dis 73:e3146-e3155
109402	ERR3201351	USA	2013	Mortimer et al. 2021 Clin Infect Dis 73:e3146-e3155
109404	ERR3201356	USA	2013	Mortimer et al. 2021 Clin Infect Dis 73:e3146-e3155
109405	ERR3201347	USA	2013	Mortimer et al. 2021 Clin Infect Dis 73:e3146-e3155
109406	ERR2631967	USA	2013	Mortimer et al. 2021 Clin Infect Dis 73:e3146-e3155
109407	ERR2631729	USA	2013	Mortimer et al. 2021 Clin Infect Dis 73:e3146-e3155
109408	ERR3201167	USA	2013	Mortimer et al. 2021 Clin Infect Dis 73:e3146-e3155
109410	ERR2631797	USA	2013	Mortimer et al. 2021 Clin Infect Dis 73:e3146-e3155
109411	ERR3200903	USA	2013	Mortimer et al. 2021 Clin Infect Dis 73:e3146-e3155
109416	ERR2631810	USA	2013	Mortimer et al. 2021 Clin Infect Dis 73:e3146-e3155
109418	ERR3200919	USA	2013	Mortimer et al. 2021 Clin Infect Dis 73:e3146-e3155
109419	ERR1837116	USA	2013	Mortimer et al. 2021 Clin Infect Dis 73:e3146-e3155
109420	ERR3201092	USA	2013	Mortimer et al. 2021 Clin Infect Dis 73:e3146-e3155
109421	ERR2631975	USA	2013	Mortimer et al. 2021 Clin Infect Dis 73:e3146-e3155
109426	ERR2631984	USA	2013	Mortimer et al. 2021 Clin Infect Dis 73:e3146-e3155
109430	ERR2631875	USA	2013	Mortimer et al. 2021 Clin Infect Dis 73:e3146-e3155
109436	ERR2631952	USA	2013	Mortimer et al. 2021 Clin Infect Dis 73:e3146-e3155
109442	ERR3201005	USA	2013	Mortimer et al. 2021 Clin Infect Dis 73:e3146-e3155
109443	ERR2631768	USA	2013	Mortimer et al. 2021 Clin Infect Dis 73:e3146-e3155
109444	ERR2631744	USA	2013	Mortimer et al. 2021 Clin Infect Dis 73:e3146-e3155
109445	ERR2631740	USA	2013	Mortimer et al. 2021 Clin Infect Dis 73:e3146-e3155
109451	ERR3201360	USA	2013	Mortimer et al. 2021 Clin Infect Dis 73:e3146-e3155
109452	ERR3201063	USA	2013	Mortimer et al. 2021 Clin Infect Dis 73:e3146-e3155
109467	ERR3201033	USA	2013	Mortimer et al. 2021 Clin Infect Dis 73:e3146-e3155
109468	ERR3201035	USA	2013	Mortimer et al. 2021 Clin Infect Dis 73:e3146-e3155
109469	ERR3201164	USA	2013	Mortimer et al. 2021 Clin Infect Dis 73:e3146-e3155
109470	ERR3201365	USA	2013	Mortimer et al. 2021 Clin Infect Dis 73:e3146-e3155
109476	ERR3200831	USA	2013	Mortimer et al. 2021 Clin Infect Dis 73:e3146-e3155
109477	ERR3200832	USA	2013	Mortimer et al. 2021 Clin Infect Dis 73:e3146-e3155
109478	ERR3201003	USA	2013	Mortimer et al. 2021 Clin Infect Dis 73:e3146-e3155
109479	ERR3201272	USA	2013	Mortimer et al. 2021 Clin Infect Dis 73:e3146-e3155
109481	ERR3201274	USA	2013	Mortimer et al. 2021 Clin Infect Dis 73:e3146-e3155
109482	ERR2631966	USA	2013	Mortimer et al. 2021 Clin Infect Dis 73:e3146-e3155
109484	ERR2631885	USA	2013	Mortimer et al. 2021 Clin Infect Dis 73:e3146-e3155
109485	ERR3200985	USA	2013	Mortimer et al. 2021 Clin Infect Dis 73:e3146-e3155
109486	ERR3200924	USA	2013	Mortimer et al. 2021 Clin Infect Dis 73:e3146-e3155
109490	ERR3200848	USA	2013	Mortimer et al. 2021 Clin Infect Dis 73:e3146-e3155
109491	ERR3201343	USA	2013	Mortimer et al. 2021 Clin Infect Dis 73:e3146-e3155
109492	ERR3201176	USA	2013	Mortimer et al. 2021 Clin Infect Dis 73:e3146-e3155
109493	ERR3201333	USA	2013	Mortimer et al. 2021 Clin Infect Dis 73:e3146-e3155
109498	ERR2631879	USA	2013	Mortimer et al. 2021 Clin Infect Dis 73:e3146-e3155
109503	ERR2631964	USA	2013	Mortimer et al. 2021 Clin Infect Dis 73:e3146-e3155
109505	ERR2631934	USA	2013	Mortimer et al. 2021 Clin Infect Dis 73:e3146-e3155
109508	ERR3201071	USA	2013	Mortimer et al. 2021 Clin Infect Dis 73:e3146-e3155
109509	ERR3201265	USA	2013	Mortimer et al. 2021 Clin Infect Dis 73:e3146-e3155
109510	ERR3201028	USA	2013	Mortimer et al. 2021 Clin Infect Dis 73:e3146-e3155
109514	ERR3200827	USA	2013	Mortimer et al. 2021 Clin Infect Dis 73:e3146-e3155
109519	ERR2631951	USA	2013	Mortimer et al. 2021 Clin Infect Dis 73:e3146-e3155
109522	ERR2631872	USA	2013	Mortimer et al. 2021 Clin Infect Dis 73:e3146-e3155
109523	ERR2631799	USA	2013	Mortimer et al. 2021 Clin Infect Dis 73:e3146-e3155
109536	ERR3201342	USA	2013	Mortimer et al. 2021 Clin Infect Dis 73:e3146-e3155
109538	ERR2631724	USA	2013	Mortimer et al. 2021 Clin Infect Dis 73:e3146-e3155
109540	ERR2631735	USA	2013	Mortimer et al. 2021 Clin Infect Dis 73:e3146-e3155
109541	ERR3200940	USA	2013	Mortimer et al. 2021 Clin Infect Dis 73:e3146-e3155
109542	ERR2631772	USA	2013	Mortimer et al. 2021 Clin Infect Dis 73:e3146-e3155
109543	ERR2631815	USA	2013	Mortimer et al. 2021 Clin Infect Dis 73:e3146-e3155
109545	ERR3201089	USA	2013	Mortimer et al. 2021 Clin Infect Dis 73:e3146-e3155
109550	ERR2631974	USA	2013	Mortimer et al. 2021 Clin Infect Dis 73:e3146-e3155
109551	ERR2631978	USA	2013	Mortimer et al. 2021 Clin Infect Dis 73:e3146-e3155
109554	ERR2631932	USA	2013	Mortimer et al. 2021 Clin Infect Dis 73:e3146-e3155
109555	ERR2631991	USA	2013	Mortimer et al. 2021 Clin Infect Dis 73:e3146-e3155
109556	ERR3200896	USA	2013	Mortimer et al. 2021 Clin Infect Dis 73:e3146-e3155
109557	ERR3201352	USA	2013	Mortimer et al. 2021 Clin Infect Dis 73:e3146-e3155
109559	ERR3200847	USA	2013	Mortimer et al. 2021 Clin Infect Dis 73:e3146-e3155
109562	ERR2631979	USA	2013	Mortimer et al. 2021 Clin Infect Dis 73:e3146-e3155
109564	ERR2631734	USA	2013	Mortimer et al. 2021 Clin Infect Dis 73:e3146-e3155
109574	ERR2631732	USA	2013	Mortimer et al. 2021 Clin Infect Dis 73:e3146-e3155
109575	ERR3200927	USA	2013	Mortimer et al. 2021 Clin Infect Dis 73:e3146-e3155
109578	ERR3200948	USA	2013	Mortimer et al. 2021 Clin Infect Dis 73:e3146-e3155
109579	ERR3201321	USA	2013	Mortimer et al. 2021 Clin Infect Dis 73:e3146-e3155
109580	ERR2631888	USA	2013	Mortimer et al. 2021 Clin Infect Dis 73:e3146-e3155
109581	ERR2631887	USA	2013	Mortimer et al. 2021 Clin Infect Dis 73:e3146-e3155
109582	ERR2631930	USA	2013	Mortimer et al. 2021 Clin Infect Dis 73:e3146-e3155
109583	ERR2631928	USA	2013	Mortimer et al. 2021 Clin Infect Dis 73:e3146-e3155
109594	ERR2631935	USA	2013	Mortimer et al. 2021 Clin Infect Dis 73:e3146-e3155
109595	ERR3200900	USA	2013	Mortimer et al. 2021 Clin Infect Dis 73:e3146-e3155
109600	ERR3201344	USA	2013	Mortimer et al. 2021 Clin Infect Dis 73:e3146-e3155
109601	ERR3200994	USA	2013	Mortimer et al. 2021 Clin Infect Dis 73:e3146-e3155
109602	ERR2632004	USA	2013	Mortimer et al. 2021 Clin Infect Dis 73:e3146-e3155
109603	ERR3200939	USA	2013	Mortimer et al. 2021 Clin Infect Dis 73:e3146-e3155
109607	ERR3201101	USA	2013	Mortimer et al. 2021 Clin Infect Dis 73:e3146-e3155
109608	ERR3201103	USA	2013	Mortimer et al. 2021 Clin Infect Dis 73:e3146-e3155
109610	ERR2631816	USA	2013	Mortimer et al. 2021 Clin Infect Dis 73:e3146-e3155
109611	ERR2631895	USA	2013	Mortimer et al. 2021 Clin Infect Dis 73:e3146-e3155
109614	ERR3200822	USA	2013	Mortimer et al. 2021 Clin Infect Dis 73:e3146-e3155
109615	ERR3201281	USA	2013	Mortimer et al. 2021 Clin Infect Dis 73:e3146-e3155
109617	ERR3201083	USA	2013	Mortimer et al. 2021 Clin Infect Dis 73:e3146-e3155
109619	ERR3201097	USA	2013	Mortimer et al. 2021 Clin Infect Dis 73:e3146-e3155
109624	ERR3200955	USA	2013	Mortimer et al. 2021 Clin Infect Dis 73:e3146-e3155
109626	ERR3201104	USA	2013	Mortimer et al. 2021 Clin Infect Dis 73:e3146-e3155
109628	ERR2631762	USA	2013	Mortimer et al. 2021 Clin Infect Dis 73:e3146-e3155
109629	ERR2631763	USA	2013	Mortimer et al. 2021 Clin Infect Dis 73:e3146-e3155
109632	ERR3200830	USA	2013	Mortimer et al. 2021 Clin Infect Dis 73:e3146-e3155
109634	ERR2631954	USA	2013	Mortimer et al. 2021 Clin Infect Dis 73:e3146-e3155
109635	ERR3201349	USA	2013	Mortimer et al. 2021 Clin Infect Dis 73:e3146-e3155
109637	ERR2631745	USA	2013	Mortimer et al. 2021 Clin Infect Dis 73:e3146-e3155
109638	ERR3200922	USA	2013	Mortimer et al. 2021 Clin Infect Dis 73:e3146-e3155
109639	ERR3201165	USA	2013	Mortimer et al. 2021 Clin Infect Dis 73:e3146-e3155
109640	ERR3201334	USA	2013	Mortimer et al. 2021 Clin Infect Dis 73:e3146-e3155
109641	ERR3200855	USA	2013	Mortimer et al. 2021 Clin Infect Dis 73:e3146-e3155
109642	ERR2631884	USA	2013	Mortimer et al. 2021 Clin Infect Dis 73:e3146-e3155
109645	ERR3200993	USA	2013	Mortimer et al. 2021 Clin Infect Dis 73:e3146-e3155
109646	ERR3201324	USA	2013	Mortimer et al. 2021 Clin Infect Dis 73:e3146-e3155
109653	ERR2631977	USA	2013	Mortimer et al. 2021 Clin Infect Dis 73:e3146-e3155
109659	ERR3201078	USA	2013	Mortimer et al. 2021 Clin Infect Dis 73:e3146-e3155
109662	ERR3200920	USA	2013	Mortimer et al. 2021 Clin Infect Dis 73:e3146-e3155
109665	ERR3200982	USA	2013	Mortimer et al. 2021 Clin Infect Dis 73:e3146-e3155
109667	ERR3200916	USA	2013	Mortimer et al. 2021 Clin Infect Dis 73:e3146-e3155
109669	ERR3200906	USA	2013	Mortimer et al. 2021 Clin Infect Dis 73:e3146-e3155
109672	ERR1837132	USA	2013	Mortimer et al. 2021 Clin Infect Dis 73:e3146-e3155
109673	ERR2632010	USA	2013	Mortimer et al. 2021 Clin Infect Dis 73:e3146-e3155
109677	ERR3200956	USA	2013	Mortimer et al. 2021 Clin Infect Dis 73:e3146-e3155
109681	ERR2631891	USA	2013	Mortimer et al. 2021 Clin Infect Dis 73:e3146-e3155
109682	ERR3201072	USA	2013	Mortimer et al. 2021 Clin Infect Dis 73:e3146-e3155
109683	ERR3201317	USA	2013	Mortimer et al. 2021 Clin Infect Dis 73:e3146-e3155
109684	ERR3200901	USA	2013	Mortimer et al. 2021 Clin Infect Dis 73:e3146-e3155
109689	ERR3201364	USA	2013	Mortimer et al. 2021 Clin Infect Dis 73:e3146-e3155
109690	ERR2631929	USA	2013	Mortimer et al. 2021 Clin Infect Dis 73:e3146-e3155
109692	ERR2631773	USA	2013	Mortimer et al. 2021 Clin Infect Dis 73:e3146-e3155
109694	ERR2631811	USA	2013	Mortimer et al. 2021 Clin Infect Dis 73:e3146-e3155
109695	ERR1837113	USA	2013	Mortimer et al. 2021 Clin Infect Dis 73:e3146-e3155
109697	ERR2631876	USA	2013	Mortimer et al. 2021 Clin Infect Dis 73:e3146-e3155
109698	ERR3201091	USA	2013	Mortimer et al. 2021 Clin Infect Dis 73:e3146-e3155
109700	ERR3200856	USA	2013	Mortimer et al. 2021 Clin Infect Dis 73:e3146-e3155
109701	ERR3200938	USA	2013	Mortimer et al. 2021 Clin Infect Dis 73:e3146-e3155
109703	ERR3200923	USA	2013	Mortimer et al. 2021 Clin Infect Dis 73:e3146-e3155
109704	ERR3200981	USA	2013	Mortimer et al. 2021 Clin Infect Dis 73:e3146-e3155
109705	ERR2631933	USA	2013	Mortimer et al. 2021 Clin Infect Dis 73:e3146-e3155
109709	ERR3200899	USA	2013	Mortimer et al. 2021 Clin Infect Dis 73:e3146-e3155
109711	ERR3201114	USA	2013	Mortimer et al. 2021 Clin Infect Dis 73:e3146-e3155
109714	ERR3200852	USA	2013	Mortimer et al. 2021 Clin Infect Dis 73:e3146-e3155
109715	ERR2631813	USA	2013	Mortimer et al. 2021 Clin Infect Dis 73:e3146-e3155
109727	ERR2632012	USA	2013	Mortimer et al. 2021 Clin Infect Dis 73:e3146-e3155
109728	ERR2631920	USA	2013	Mortimer et al. 2021 Clin Infect Dis 73:e3146-e3155
109729	ERR2631760	USA	2013	Mortimer et al. 2021 Clin Infect Dis 73:e3146-e3155
109736	ERR2631958	USA	2013	Mortimer et al. 2021 Clin Infect Dis 73:e3146-e3155
109737	ERR2631950	USA	2013	Mortimer et al. 2021 Clin Infect Dis 73:e3146-e3155
109738	ERR3201011	USA	2013	Mortimer et al. 2021 Clin Infect Dis 73:e3146-e3155
109739	ERR2631771	USA	2013	Mortimer et al. 2021 Clin Infect Dis 73:e3146-e3155
109740	ERR3201354	USA	2013	Mortimer et al. 2021 Clin Infect Dis 73:e3146-e3155
109742	ERR3200821	USA	2013	Mortimer et al. 2021 Clin Infect Dis 73:e3146-e3155
109746	ERR2631969	USA	2013	Mortimer et al. 2021 Clin Infect Dis 73:e3146-e3155
109748	ERR2631751	USA	2013	Mortimer et al. 2021 Clin Infect Dis 73:e3146-e3155
109749	ERR2631881	USA	2013	Mortimer et al. 2021 Clin Infect Dis 73:e3146-e3155
109750	ERR3201076	USA	2013	Mortimer et al. 2021 Clin Infect Dis 73:e3146-e3155
109751	ERR2631874	USA	2013	Mortimer et al. 2021 Clin Infect Dis 73:e3146-e3155
109753	ERR2631723	USA	2013	Mortimer et al. 2021 Clin Infect Dis 73:e3146-e3155
109754	ERR2631750	USA	2013	Mortimer et al. 2021 Clin Infect Dis 73:e3146-e3155
109755	ERR2631906	USA	2013	Mortimer et al. 2021 Clin Infect Dis 73:e3146-e3155
109756	ERR2631937	USA	2013	Mortimer et al. 2021 Clin Infect Dis 73:e3146-e3155
109759	ERR2632006	USA	2013	Mortimer et al. 2021 Clin Infect Dis 73:e3146-e3155
109763	ERR2631877	USA	2013	Mortimer et al. 2021 Clin Infect Dis 73:e3146-e3155
109769	ERR3200873	USA	2013	Mortimer et al. 2021 Clin Infect Dis 73:e3146-e3155
109773	ERR3201154	USA	2013	Mortimer et al. 2021 Clin Infect Dis 73:e3146-e3155
109774	ERR1837114	USA	2013	Mortimer et al. 2021 Clin Infect Dis 73:e3146-e3155
109775	ERR3200930	USA	2013	Mortimer et al. 2021 Clin Infect Dis 73:e3146-e3155
109777	ERR2631731	USA	2013	Mortimer et al. 2021 Clin Infect Dis 73:e3146-e3155
109779	ERR2631953	USA	2013	Mortimer et al. 2021 Clin Infect Dis 73:e3146-e3155
109780	ERR3200889	USA	2013	Mortimer et al. 2021 Clin Infect Dis 73:e3146-e3155
109781	ERR3200995	USA	2013	Mortimer et al. 2021 Clin Infect Dis 73:e3146-e3155
109783	ERR3200914	USA	2013	Mortimer et al. 2021 Clin Infect Dis 73:e3146-e3155
109785	ERR2631955	USA	2013	Mortimer et al. 2021 Clin Infect Dis 73:e3146-e3155
109789	ERR3201009	USA	2013	Mortimer et al. 2021 Clin Infect Dis 73:e3146-e3155
109790	ERR2631794	USA	2013	Mortimer et al. 2021 Clin Infect Dis 73:e3146-e3155
109791	ERR2631767	USA	2013	Mortimer et al. 2021 Clin Infect Dis 73:e3146-e3155
109793	ERR3200864	USA	2013	Mortimer et al. 2021 Clin Infect Dis 73:e3146-e3155
109794	ERR2631880	USA	2013	Mortimer et al. 2021 Clin Infect Dis 73:e3146-e3155
109795	ERR3200918	USA	2013	Mortimer et al. 2021 Clin Infect Dis 73:e3146-e3155
109796	ERR2631769	USA	2013	Mortimer et al. 2021 Clin Infect Dis 73:e3146-e3155
109797	ERR3201094	USA	2013	Mortimer et al. 2021 Clin Infect Dis 73:e3146-e3155
109798	ERR2631765	USA	2013	Mortimer et al. 2021 Clin Infect Dis 73:e3146-e3155
109799	ERR2631748	USA	2013	Mortimer et al. 2021 Clin Infect Dis 73:e3146-e3155
109800	ERR3201093	USA	2013	Mortimer et al. 2021 Clin Infect Dis 73:e3146-e3155
109803	ERR3200935	USA	2013	Mortimer et al. 2021 Clin Infect Dis 73:e3146-e3155
109807	ERR2631999	USA	2013	Mortimer et al. 2021 Clin Infect Dis 73:e3146-e3155
109808	ERR3200926	USA	2013	Mortimer et al. 2021 Clin Infect Dis 73:e3146-e3155
109810	ERR3200904	USA	2013	Mortimer et al. 2021 Clin Infect Dis 73:e3146-e3155
109816	ERR3201322	USA	2013	Mortimer et al. 2021 Clin Infect Dis 73:e3146-e3155
109817	ERR1837112	USA	2013	Mortimer et al. 2021 Clin Infect Dis 73:e3146-e3155
109818	ERR3201318	USA	2013	Mortimer et al. 2021 Clin Infect Dis 73:e3146-e3155
109820	ERR2631814	USA	2013	Mortimer et al. 2021 Clin Infect Dis 73:e3146-e3155
109821	ERR3200959	USA	2013	Mortimer et al. 2021 Clin Infect Dis 73:e3146-e3155
109822	ERR3200913	USA	2013	Mortimer et al. 2021 Clin Infect Dis 73:e3146-e3155
109826	ERR3200878	USA	2013	Mortimer et al. 2021 Clin Infect Dis 73:e3146-e3155
109827	ERR3201363	USA	2013	Mortimer et al. 2021 Clin Infect Dis 73:e3146-e3155
109830	ERR3200905	USA	2013	Mortimer et al. 2021 Clin Infect Dis 73:e3146-e3155
109832	ERR3200907	USA	2013	Mortimer et al. 2021 Clin Infect Dis 73:e3146-e3155
109839	ERR3201166	USA	2013	Mortimer et al. 2021 Clin Infect Dis 73:e3146-e3155
109840	ERR3201273	USA	2013	Mortimer et al. 2021 Clin Infect Dis 73:e3146-e3155
109842	ERR2631725	USA	2013	Mortimer et al. 2021 Clin Infect Dis 73:e3146-e3155
109843	ERR2631983	USA	2013	Mortimer et al. 2021 Clin Infect Dis 73:e3146-e3155
109844	ERR3201156	USA	2013	Mortimer et al. 2021 Clin Infect Dis 73:e3146-e3155
109845	ERR3201358	USA	2013	Mortimer et al. 2021 Clin Infect Dis 73:e3146-e3155
109846	ERR3200951	USA	2013	Mortimer et al. 2021 Clin Infect Dis 73:e3146-e3155
109847	ERR2631737	USA	2013	Mortimer et al. 2021 Clin Infect Dis 73:e3146-e3155
109848	ERR2631980	USA	2013	Mortimer et al. 2021 Clin Infect Dis 73:e3146-e3155
109850	ERR3200854	USA	2013	Mortimer et al. 2021 Clin Infect Dis 73:e3146-e3155
109855	ERR3201096	USA	2013	Mortimer et al. 2021 Clin Infect Dis 73:e3146-e3155
109857	ERR3201280	USA	2013	Mortimer et al. 2021 Clin Infect Dis 73:e3146-e3155
109858	ERR2631925	USA	2013	Mortimer et al. 2021 Clin Infect Dis 73:e3146-e3155
109859	ERR2632000	USA	2013	Mortimer et al. 2021 Clin Infect Dis 73:e3146-e3155
109861	ERR2631746	USA	2013	Mortimer et al. 2021 Clin Infect Dis 73:e3146-e3155
109870	ERR2631728	USA	2013	Mortimer et al. 2021 Clin Infect Dis 73:e3146-e3155
109873	ERR2631758	USA	2013	Mortimer et al. 2021 Clin Infect Dis 73:e3146-e3155
109875	ERR2631998	USA	2013	Mortimer et al. 2021 Clin Infect Dis 73:e3146-e3155
109880	ERR2631918	USA	2013	Mortimer et al. 2021 Clin Infect Dis 73:e3146-e3155
109886	ERR2631808	USA	2013	Mortimer et al. 2021 Clin Infect Dis 73:e3146-e3155
109887	ERR2631931	USA	2013	Mortimer et al. 2021 Clin Infect Dis 73:e3146-e3155
109892	ERR3200984	USA	2013	Mortimer et al. 2021 Clin Infect Dis 73:e3146-e3155
109894	ERR3201320	USA	2013	Mortimer et al. 2021 Clin Infect Dis 73:e3146-e3155
109898	ERR3201073	USA	2013	Mortimer et al. 2021 Clin Infect Dis 73:e3146-e3155
109899	ERR3201017	USA	2013	Mortimer et al. 2021 Clin Infect Dis 73:e3146-e3155
109903	ERR1837115	USA	2013	Mortimer et al. 2021 Clin Infect Dis 73:e3146-e3155
109904	ERR2631915	USA	2013	Mortimer et al. 2021 Clin Infect Dis 73:e3146-e3155
109905	ERR3201152	USA	2013	Mortimer et al. 2021 Clin Infect Dis 73:e3146-e3155
109906	ERR2632009	USA	2013	Mortimer et al. 2021 Clin Infect Dis 73:e3146-e3155
109907	ERR3201036	USA	2013	Mortimer et al. 2021 Clin Infect Dis 73:e3146-e3155
109909	ERR3200898	USA	2013	Mortimer et al. 2021 Clin Infect Dis 73:e3146-e3155
109910	ERR3201325	USA	2013	Mortimer et al. 2021 Clin Infect Dis 73:e3146-e3155
109911	ERR2631809	USA	2013	Mortimer et al. 2021 Clin Infect Dis 73:e3146-e3155
109912	ERR2631904	USA	2013	Mortimer et al. 2021 Clin Infect Dis 73:e3146-e3155
109915	ERR3200851	USA	2013	Mortimer et al. 2021 Clin Infect Dis 73:e3146-e3155
109917	ERR2631747	USA	2013	Mortimer et al. 2021 Clin Infect Dis 73:e3146-e3155
109918	ERR3200997	USA	2013	Mortimer et al. 2021 Clin Infect Dis 73:e3146-e3155
109921	ERR3201013	USA	2013	Mortimer et al. 2021 Clin Infect Dis 73:e3146-e3155
109925	ERR3200949	USA	2013	Mortimer et al. 2021 Clin Infect Dis 73:e3146-e3155
109928	ERR3201228	USA	2013	Mortimer et al. 2021 Clin Infect Dis 73:e3146-e3155
109930	ERR3200833	USA	2013	Mortimer et al. 2021 Clin Infect Dis 73:e3146-e3155
109934	ERR2631963	USA	2013	Mortimer et al. 2021 Clin Infect Dis 73:e3146-e3155
109935	ERR2631993	USA	2013	Mortimer et al. 2021 Clin Infect Dis 73:e3146-e3155
109936	ERR3200996	USA	2013	Mortimer et al. 2021 Clin Infect Dis 73:e3146-e3155
109938	ERR3201086	USA	2013	Mortimer et al. 2021 Clin Infect Dis 73:e3146-e3155
109941	ERR2631883	USA	2013	Mortimer et al. 2021 Clin Infect Dis 73:e3146-e3155
109942	ERR3200936	USA	2013	Mortimer et al. 2021 Clin Infect Dis 73:e3146-e3155
109943	ERR3201008	USA	2013	Mortimer et al. 2021 Clin Infect Dis 73:e3146-e3155
109944	ERR3201098	USA	2013	Mortimer et al. 2021 Clin Infect Dis 73:e3146-e3155
109946	ERR3201062	USA	2013	Mortimer et al. 2021 Clin Infect Dis 73:e3146-e3155
109947	ERR3200987	USA	2013	Mortimer et al. 2021 Clin Infect Dis 73:e3146-e3155
109948	ERR2631796	USA	2013	Mortimer et al. 2021 Clin Infect Dis 73:e3146-e3155
109949	ERR3200952	USA	2013	Mortimer et al. 2021 Clin Infect Dis 73:e3146-e3155
109950	ERR3201329	USA	2013	Mortimer et al. 2021 Clin Infect Dis 73:e3146-e3155
109953	ERR3201214	USA	2013	Mortimer et al. 2021 Clin Infect Dis 73:e3146-e3155
109954	ERR3200849	USA	2013	Mortimer et al. 2021 Clin Infect Dis 73:e3146-e3155
109956	ERR3201074	USA	2013	Mortimer et al. 2021 Clin Infect Dis 73:e3146-e3155
109957	ERR3200934	USA	2013	Mortimer et al. 2021 Clin Infect Dis 73:e3146-e3155
109959	ERR3201169	USA	2013	Mortimer et al. 2021 Clin Infect Dis 73:e3146-e3155
109961	ERR3201348	USA	2013	Mortimer et al. 2021 Clin Infect Dis 73:e3146-e3155
109964	ERR2631733	USA	2013	Mortimer et al. 2021 Clin Infect Dis 73:e3146-e3155
109967	ERR3201077	USA	2013	Mortimer et al. 2021 Clin Infect Dis 73:e3146-e3155
109968	ERR3201060	USA	2013	Mortimer et al. 2021 Clin Infect Dis 73:e3146-e3155
109970	ERR3200946	USA	2013	Mortimer et al. 2021 Clin Infect Dis 73:e3146-e3155
109971	ERR2631981	USA	2013	Mortimer et al. 2021 Clin Infect Dis 73:e3146-e3155
109973	ERR3201095	USA	2013	Mortimer et al. 2021 Clin Infect Dis 73:e3146-e3155
109975	ERR2632008	USA	2013	Mortimer et al. 2021 Clin Infect Dis 73:e3146-e3155
109977	ERR3200944	USA	2013	Mortimer et al. 2021 Clin Infect Dis 73:e3146-e3155
109978	ERR3200929	USA	2013	Mortimer et al. 2021 Clin Infect Dis 73:e3146-e3155
109981	ERR3200879	USA	2013	Mortimer et al. 2021 Clin Infect Dis 73:e3146-e3155
109984	ERR2631927	USA	2013	Mortimer et al. 2021 Clin Infect Dis 73:e3146-e3155
109985	ERR3201276	USA	2013	Mortimer et al. 2021 Clin Infect Dis 73:e3146-e3155
109986	ERR3201004	USA	2013	Mortimer et al. 2021 Clin Infect Dis 73:e3146-e3155
109987	ERR2631807	USA	2013	Mortimer et al. 2021 Clin Infect Dis 73:e3146-e3155
109988	ERR3200931	USA	2013	Mortimer et al. 2021 Clin Infect Dis 73:e3146-e3155
109989	ERR2631774	USA	2013	Mortimer et al. 2021 Clin Infect Dis 73:e3146-e3155
109992	ERR3201355	USA	2013	Mortimer et al. 2021 Clin Infect Dis 73:e3146-e3155
109997	ERR2632003	USA	2013	Mortimer et al. 2021 Clin Infect Dis 73:e3146-e3155
110005	ERR3200825	USA	2013	Mortimer et al. 2021 Clin Infect Dis 73:e3146-e3155
110006	ERR2631936	USA	2013	Mortimer et al. 2021 Clin Infect Dis 73:e3146-e3155
110007	ERR2631777	USA	2013	Mortimer et al. 2021 Clin Infect Dis 73:e3146-e3155
110009	ERR3200858	USA	2013	Mortimer et al. 2021 Clin Infect Dis 73:e3146-e3155
75580	FQ01	USA	2014	White et al. 2019 Microbiol Resour Announc 8:
75581	FQ02	USA	2014	White et al. 2019 Microbiol Resour Announc 8:
75582	FQ04	USA	2014	White et al. 2019 Microbiol Resour Announc 8:
75583	FQ20	USA	2014	White et al. 2019 Microbiol Resour Announc 8:
75584	FQ35	USA	2014	White et al. 2019 Microbiol Resour Announc 8:
75585	FQ36	USA	2014	White et al. 2019 Microbiol Resour Announc 8:
75586	FQ48	USA	2014	White et al. 2019 Microbiol Resour Announc 8:
75587	FQ82	USA	2014	White et al. 2019 Microbiol Resour Announc 8:
106613	SRR8071345	USA	2014
107908	GCWGS-0403	USA	2014
107909	GCWGS-0557	USA	2014
107910	GCWGS-0560	USA	2014
107911	GCWGS-0582	USA	2014
107912	GCWGS-0642	USA	2014
107913	GCWGS-0645	USA	2014
107914	GCWGS-0692	USA	2014
107917	GCWGS-0784	USA	2014
107919	GCWGS-0802	USA	2014
107920	GCWGS-0804	USA	2014
107921	GCWGS-0805	USA	2014
107930	GCWGS-0930	USA	2014
107931	GCWGS-0931	USA	2014
107936	GCWGS-0951	USA	2014
107937	GCWGS-0966	USA	2014
107938	GCWGS-0972	USA	2014
107945	GCWGS-1117	USA	2014
107946	GCWGS-1140	USA	2014
107949	GCWGS-1301	USA	2014
107950	GCWGS-1335	USA	2014
107953	GCWGS-1606	USA	2014
107996	LRRBGS-0621	USA	2014
107999	LRRBGS-0675	USA	2014
108008	SRR8071130	USA	2014	Thomas et al. 2019 J Infect Dis 220:294-305
108013	SRR8079702	USA	2014	Thomas et al. 2019 J Infect Dis 220:294-305
108014	SRR8079704	USA	2014	Thomas et al. 2019 J Infect Dis 220:294-305
108015	SRR8329779	USA	2014
108016	SRR8329831	USA	2014
108017	SRR8329832	USA	2014
109152	ERR1204785	USA	2014	Mortimer et al. 2021 Clin Infect Dis 73:e3146-e3155
109157	ERR2631896	USA	2014	Mortimer et al. 2021 Clin Infect Dis 73:e3146-e3155
109163	ERR2631828	USA	2014	Mortimer et al. 2021 Clin Infect Dis 73:e3146-e3155
109165	ERR2631861	USA	2014	Mortimer et al. 2021 Clin Infect Dis 73:e3146-e3155
109167	ERR2631959	USA	2014	Mortimer et al. 2021 Clin Infect Dis 73:e3146-e3155
109174	ERR1204783	USA	2014	Mortimer et al. 2021 Clin Infect Dis 73:e3146-e3155
109176	ERR3200909	USA	2014	Mortimer et al. 2021 Clin Infect Dis 73:e3146-e3155
109188	ERR2632018	USA	2014	Mortimer et al. 2021 Clin Infect Dis 73:e3146-e3155
109195	ERR3200908	USA	2014	Mortimer et al. 2021 Clin Infect Dis 73:e3146-e3155
109256	ERR1204784	USA	2014	Mortimer et al. 2021 Clin Infect Dis 73:e3146-e3155
109322	ERR2631755	USA	2014	Mortimer et al. 2021 Clin Infect Dis 73:e3146-e3155
109342	ERR2632017	USA	2014	Mortimer et al. 2021 Clin Infect Dis 73:e3146-e3155
109345	ERR2631864	USA	2014	Mortimer et al. 2021 Clin Infect Dis 73:e3146-e3155
109347	ERR1204779	USA	2014	Mortimer et al. 2021 Clin Infect Dis 73:e3146-e3155
109348	ERR2631917	USA	2014	Mortimer et al. 2021 Clin Infect Dis 73:e3146-e3155
109349	ERR1204787	USA	2014	Mortimer et al. 2021 Clin Infect Dis 73:e3146-e3155
109350	ERR2632015	USA	2014	Mortimer et al. 2021 Clin Infect Dis 73:e3146-e3155
109425	ERR3200824	USA	2014	Mortimer et al. 2021 Clin Infect Dis 73:e3146-e3155
109427	ERR3200911	USA	2014	Mortimer et al. 2021 Clin Infect Dis 73:e3146-e3155
109435	ERR3200912	USA	2014	Mortimer et al. 2021 Clin Infect Dis 73:e3146-e3155
109483	ERR1204786	USA	2014	Mortimer et al. 2021 Clin Infect Dis 73:e3146-e3155
109497	ERR2631862	USA	2014	Mortimer et al. 2021 Clin Infect Dis 73:e3146-e3155
109499	ERR2631867	USA	2014	Mortimer et al. 2021 Clin Infect Dis 73:e3146-e3155
109504	ERR2632013	USA	2014	Mortimer et al. 2021 Clin Infect Dis 73:e3146-e3155
109518	ERR1204774	USA	2014	Mortimer et al. 2021 Clin Infect Dis 73:e3146-e3155
109524	ERR1204793	USA	2014	Mortimer et al. 2021 Clin Infect Dis 73:e3146-e3155
109525	ERR1204781	USA	2014	Mortimer et al. 2021 Clin Infect Dis 73:e3146-e3155
109526	ERR1204797	USA	2014	Mortimer et al. 2021 Clin Infect Dis 73:e3146-e3155
109527	ERR1204780	USA	2014	Mortimer et al. 2021 Clin Infect Dis 73:e3146-e3155
109548	ERR1204782	USA	2014	Mortimer et al. 2021 Clin Infect Dis 73:e3146-e3155
109549	ERR2631923	USA	2014	Mortimer et al. 2021 Clin Infect Dis 73:e3146-e3155
109625	ERR2631960	USA	2014	Mortimer et al. 2021 Clin Infect Dis 73:e3146-e3155
109636	ERR2632014	USA	2014	Mortimer et al. 2021 Clin Infect Dis 73:e3146-e3155
109643	ERR2631858	USA	2014	Mortimer et al. 2021 Clin Infect Dis 73:e3146-e3155
109652	ERR1204778	USA	2014	Mortimer et al. 2021 Clin Infect Dis 73:e3146-e3155
109657	ERR1204775	USA	2014	Mortimer et al. 2021 Clin Infect Dis 73:e3146-e3155
109674	ERR2631830	USA	2014	Mortimer et al. 2021 Clin Infect Dis 73:e3146-e3155
109678	ERR1204790	USA	2014	Mortimer et al. 2021 Clin Infect Dis 73:e3146-e3155
109679	ERR2631902	USA	2014	Mortimer et al. 2021 Clin Infect Dis 73:e3146-e3155
109702	ERR1204798	USA	2014	Mortimer et al. 2021 Clin Infect Dis 73:e3146-e3155
109718	ERR1204796	USA	2014	Mortimer et al. 2021 Clin Infect Dis 73:e3146-e3155
109731	ERR3200910	USA	2014	Mortimer et al. 2021 Clin Infect Dis 73:e3146-e3155
109741	ERR2631986	USA	2014	Mortimer et al. 2021 Clin Infect Dis 73:e3146-e3155
109760	ERR1204792	USA	2014	Mortimer et al. 2021 Clin Infect Dis 73:e3146-e3155
109764	ERR2631859	USA	2014	Mortimer et al. 2021 Clin Infect Dis 73:e3146-e3155
109765	ERR2631903	USA	2014	Mortimer et al. 2021 Clin Infect Dis 73:e3146-e3155
109770	ERR2631913	USA	2014	Mortimer et al. 2021 Clin Infect Dis 73:e3146-e3155
109782	ERR1204773	USA	2014	Mortimer et al. 2021 Clin Infect Dis 73:e3146-e3155
109788	ERR2631901	USA	2014	Mortimer et al. 2021 Clin Infect Dis 73:e3146-e3155
109792	ERR1204777	USA	2014	Mortimer et al. 2021 Clin Infect Dis 73:e3146-e3155
109856	ERR1204788	USA	2014	Mortimer et al. 2021 Clin Infect Dis 73:e3146-e3155
109874	ERR1204776	USA	2014	Mortimer et al. 2021 Clin Infect Dis 73:e3146-e3155
109893	ERR2631857	USA	2014	Mortimer et al. 2021 Clin Infect Dis 73:e3146-e3155
109931	ERR1204772	USA	2014	Mortimer et al. 2021 Clin Infect Dis 73:e3146-e3155
109933	ERR2631778	USA	2014	Mortimer et al. 2021 Clin Infect Dis 73:e3146-e3155
109963	ERR1204789	USA	2014	Mortimer et al. 2021 Clin Infect Dis 73:e3146-e3155
109969	ERR2632016	USA	2014	Mortimer et al. 2021 Clin Infect Dis 73:e3146-e3155
109972	ERR2631996	USA	2014	Mortimer et al. 2021 Clin Infect Dis 73:e3146-e3155
109974	ERR1204794	USA	2014	Mortimer et al. 2021 Clin Infect Dis 73:e3146-e3155
109993	ERR1204791	USA	2014	Mortimer et al. 2021 Clin Infect Dis 73:e3146-e3155
109999	ERR1204795	USA	2014	Mortimer et al. 2021 Clin Infect Dis 73:e3146-e3155
39619	M38556	USA	2015	Cehovin et al. 2020 J Infect Dis 222:1826-1836;Harrison et al. 2020 J Infect Dis 222:1816-1825
106612	SRR8071067	USA	2015	Salmerón et al. 2021 J Antimicrob Chemother 76:930-935
106614	SRR8071348	USA	2015
106615	SRR8071360	USA	2015
107907	GCWGS-0370	USA	2015
107915	GCWGS-0751	USA	2015
107916	GCWGS-0782	USA	2015
107918	GCWGS-0801	USA	2015
107922	GCWGS-0807	USA	2015
107923	GCWGS-0818	USA	2015
107924	GCWGS-0821	USA	2015
107925	GCWGS-0840	USA	2015
107932	GCWGS-0935	USA	2015
107933	GCWGS-0947	USA	2015
107934	GCWGS-0948	USA	2015
107939	GCWGS-0974	USA	2015
107942	GCWGS-1101	USA	2015
107947	GCWGS-1152	USA	2015
108000	LRRBGS-0761	USA	2015
108001	LRRBGS-0762	USA	2015
108002	LRRBGS-0763	USA	2015
108007	SRR8071033	USA	2015	Thomas et al. 2019 J Infect Dis 220:294-305
108009	SRR8071151	USA	2015	Thomas et al. 2019 J Infect Dis 220:294-305
108010	SRR8071336	USA	2015	Thomas et al. 2019 J Infect Dis 220:294-305
108011	SRR8071367	USA	2015	Thomas et al. 2019 J Infect Dis 220:294-305
109723	ERR2632021	USA	2015	Mortimer et al. 2021 Clin Infect Dis 73:e3146-e3155
109733	ERR2631871	USA	2015	Mortimer et al. 2021 Clin Infect Dis 73:e3146-e3155
109786	ERR2631868	USA	2015	Mortimer et al. 2021 Clin Infect Dis 73:e3146-e3155
109890	ERR2631869	USA	2015	Mortimer et al. 2021 Clin Infect Dis 73:e3146-e3155
109922	ERR2632020	USA	2015	Mortimer et al. 2021 Clin Infect Dis 73:e3146-e3155
110008	ERR2631870	USA	2015	Mortimer et al. 2021 Clin Infect Dis 73:e3146-e3155
79049	GCWGS_0035	USA	2016	Schmerer et al. 2020 Antimicrob Agents Chemother 64:
79050	GCWGS_0043	USA	2016	Schmerer et al. 2020 Antimicrob Agents Chemother 64:
79051	GCWGS_0044	USA	2016	Schmerer et al. 2020 Antimicrob Agents Chemother 64:
79052	GCWGS_0045	USA	2016	Schmerer et al. 2020 Antimicrob Agents Chemother 64:
79053	GCWGS_0048	USA	2016	Schmerer et al. 2020 Antimicrob Agents Chemother 64:
79054	GCWGS_0151	USA	2016	Schmerer et al. 2020 Antimicrob Agents Chemother 64:
79055	GCWGS_0156	USA	2016	Schmerer et al. 2020 Antimicrob Agents Chemother 64: ;Salmerón et al. 2021 J Antimicrob Chemother 76:930-935
79056	GCWGS_0161	USA	2016	Schmerer et al. 2020 Antimicrob Agents Chemother 64:
79057	GCWGS_0163	USA	2016	Schmerer et al. 2020 Antimicrob Agents Chemother 64:
79058	GCWGS_0165	USA	2016	Schmerer et al. 2020 Antimicrob Agents Chemother 64:
79059	GCWGS_0169	USA	2016	Schmerer et al. 2020 Antimicrob Agents Chemother 64:
79060	GCWGS_0032	USA	2016	Schmerer et al. 2020 Antimicrob Agents Chemother 64:
79061	GCWGS_0034	USA	2016	Schmerer et al. 2020 Antimicrob Agents Chemother 64:
79062	GCWGS_0444	USA	2016	Schmerer et al. 2020 Antimicrob Agents Chemother 64:
79063	GCWGS_0436	USA	2016	Schmerer et al. 2020 Antimicrob Agents Chemother 64:
79064	GCWGS_0394	USA	2016	Schmerer et al. 2020 Antimicrob Agents Chemother 64:
79065	GCWGS_0352	USA	2016	Schmerer et al. 2020 Antimicrob Agents Chemother 64:
79066	GCWGS_0348	USA	2016	Schmerer et al. 2020 Antimicrob Agents Chemother 64:
79067	GCWGS_0345	USA	2016	Schmerer et al. 2020 Antimicrob Agents Chemother 64:
79068	GCWGS_0344	USA	2016	Schmerer et al. 2020 Antimicrob Agents Chemother 64:
79069	GCWGS_0201	USA	2016	Schmerer et al. 2020 Antimicrob Agents Chemother 64:
79070	GCWGS_0199	USA	2016	Schmerer et al. 2020 Antimicrob Agents Chemother 64:
79071	GCWGS_0131	USA	2016	Schmerer et al. 2020 Antimicrob Agents Chemother 64:
79072	GCWGS_0129	USA	2016	Schmerer et al. 2020 Antimicrob Agents Chemother 64:
79073	GCWGS_0108	USA	2016	Schmerer et al. 2020 Antimicrob Agents Chemother 64:
79074	GCWGS_0079	USA	2016	Schmerer et al. 2020 Antimicrob Agents Chemother 64:
79075	GCWGS_0078	USA	2016	Schmerer et al. 2020 Antimicrob Agents Chemother 64:
79076	GCWGS_0077	USA	2016	Schmerer et al. 2020 Antimicrob Agents Chemother 64:
79077	GCWGS_0068	USA	2016	Schmerer et al. 2020 Antimicrob Agents Chemother 64:
79078	GCWGS_0023	USA	2016	Schmerer et al. 2020 Antimicrob Agents Chemother 64:
79079	GCWGS_0014	USA	2016	Schmerer et al. 2020 Antimicrob Agents Chemother 64:
79080	GCWGS_0003	USA	2016	Schmerer et al. 2020 Antimicrob Agents Chemother 64:
79081	GCWGS_0002	USA	2016	Schmerer et al. 2020 Antimicrob Agents Chemother 64:
79082	GCWGS_0001	USA	2016	Schmerer et al. 2020 Antimicrob Agents Chemother 64:
79083	GCWGS_0586	USA	2016	Schmerer et al. 2020 Antimicrob Agents Chemother 64:
79084	GCWGS_0575	USA	2016	Schmerer et al. 2020 Antimicrob Agents Chemother 64:
79085	GCWGS_0562	USA	2016	Schmerer et al. 2020 Antimicrob Agents Chemother 64:
79086	GCWGS_0555	USA	2016	Schmerer et al. 2020 Antimicrob Agents Chemother 64:
79087	GCWGS_0553	USA	2016	Schmerer et al. 2020 Antimicrob Agents Chemother 64:
79088	GCWGS_0552	USA	2016	Schmerer et al. 2020 Antimicrob Agents Chemother 64:
79089	GCWGS_0551	USA	2016	Schmerer et al. 2020 Antimicrob Agents Chemother 64:
79090	GCWGS_0545	USA	2016	Schmerer et al. 2020 Antimicrob Agents Chemother 64:
79091	GCWGS_0519	USA	2016	Schmerer et al. 2020 Antimicrob Agents Chemother 64:
79092	GCWGS_0518	USA	2016	Schmerer et al. 2020 Antimicrob Agents Chemother 64:
79093	GCWGS_0500	USA	2016	Schmerer et al. 2020 Antimicrob Agents Chemother 64:
79094	GCWGS_0415	USA	2016	Schmerer et al. 2020 Antimicrob Agents Chemother 64:
79095	GCWGS_0414	USA	2016	Schmerer et al. 2020 Antimicrob Agents Chemother 64:
79096	GCWGS_0413	USA	2016	Schmerer et al. 2020 Antimicrob Agents Chemother 64:
79097	GCWGS_0412	USA	2016	Schmerer et al. 2020 Antimicrob Agents Chemother 64:
79098	GCWGS_0382	USA	2016	Schmerer et al. 2020 Antimicrob Agents Chemother 64:
79099	GCWGS_0311	USA	2016	Schmerer et al. 2020 Antimicrob Agents Chemother 64:
79100	GCWGS_0308	USA	2016	Schmerer et al. 2020 Antimicrob Agents Chemother 64:
79101	GCWGS_0307	USA	2016	Schmerer et al. 2020 Antimicrob Agents Chemother 64:
79102	GCWGS_0306	USA	2016	Schmerer et al. 2020 Antimicrob Agents Chemother 64:
79103	GCWGS_0295	USA	2016	Schmerer et al. 2020 Antimicrob Agents Chemother 64:
79104	GCWGS_0294	USA	2016	Schmerer et al. 2020 Antimicrob Agents Chemother 64:
79105	GCWGS_0289	USA	2016	Schmerer et al. 2020 Antimicrob Agents Chemother 64:
79106	GCWGS_0288	USA	2016	Schmerer et al. 2020 Antimicrob Agents Chemother 64:
79107	GCWGS_0287	USA	2016	Schmerer et al. 2020 Antimicrob Agents Chemother 64:
79108	GCWGS_0284	USA	2016	Schmerer et al. 2020 Antimicrob Agents Chemother 64:
79109	GCWGS_0283	USA	2016	Schmerer et al. 2020 Antimicrob Agents Chemother 64:
79110	GCWGS_0282	USA	2016	Schmerer et al. 2020 Antimicrob Agents Chemother 64:
79111	GCWGS_0280	USA	2016	Schmerer et al. 2020 Antimicrob Agents Chemother 64:
79112	GCWGS_0269	USA	2016	Schmerer et al. 2020 Antimicrob Agents Chemother 64:
79113	GCWGS_0261	USA	2016	Schmerer et al. 2020 Antimicrob Agents Chemother 64:
79114	GCWGS_0235	USA	2016	Schmerer et al. 2020 Antimicrob Agents Chemother 64:
79115	GCWGS_0788	USA	2016	Schmerer et al. 2020 Antimicrob Agents Chemother 64:
79116	GCWGS_0787	USA	2016	Schmerer et al. 2020 Antimicrob Agents Chemother 64:
79117	GCWGS_0770	USA	2016	Schmerer et al. 2020 Antimicrob Agents Chemother 64:
79118	GCWGS_0771	USA	2016	Schmerer et al. 2020 Antimicrob Agents Chemother 64:
79119	GCWGS_0772	USA	2016	Schmerer et al. 2020 Antimicrob Agents Chemother 64:
79120	GCWGS_0773	USA	2016	Schmerer et al. 2020 Antimicrob Agents Chemother 64:
79121	GCWGS_0774	USA	2016	Schmerer et al. 2020 Antimicrob Agents Chemother 64:
79122	GCWGS_0775	USA	2016	Schmerer et al. 2020 Antimicrob Agents Chemother 64:
79123	GCWGS_0643	USA	2016	Schmerer et al. 2020 Antimicrob Agents Chemother 64:
79124	GCWGS_0640	USA	2016	Schmerer et al. 2020 Antimicrob Agents Chemother 64:
79125	GCWGS_0690	USA	2016	Schmerer et al. 2020 Antimicrob Agents Chemother 64:
79126	GCWGS_0656	USA	2016	Schmerer et al. 2020 Antimicrob Agents Chemother 64:
79127	GCWGS_0731	USA	2016	Schmerer et al. 2020 Antimicrob Agents Chemother 64:
79128	GCWGS_0703	USA	2016	Schmerer et al. 2020 Antimicrob Agents Chemother 64:
79129	GCWGS_0652	USA	2016	Schmerer et al. 2020 Antimicrob Agents Chemother 64:
79130	GCWGS_0824	USA	2016	Schmerer et al. 2020 Antimicrob Agents Chemother 64:
79131	GCWGS_0838	USA	2016	Schmerer et al. 2020 Antimicrob Agents Chemother 64:
79132	GCWGS_0822	USA	2016	Schmerer et al. 2020 Antimicrob Agents Chemother 64:
79133	GCWGS_1357	USA	2016	Schmerer et al. 2020 Antimicrob Agents Chemother 64:
79134	GCWGS_1251	USA	2016	Schmerer et al. 2020 Antimicrob Agents Chemother 64:
79135	GCWGS_0878	USA	2016	Schmerer et al. 2020 Antimicrob Agents Chemother 64:
79136	GCWGS_0879	USA	2016	Schmerer et al. 2020 Antimicrob Agents Chemother 64:
79137	GCWGS_0892	USA	2016	Schmerer et al. 2020 Antimicrob Agents Chemother 64:
79138	GCWGS_1356	USA	2016	Schmerer et al. 2020 Antimicrob Agents Chemother 64:
79139	GCWGS_0839	USA	2016	Schmerer et al. 2020 Antimicrob Agents Chemother 64:
79140	GCWGS_1598	USA	2016	Schmerer et al. 2020 Antimicrob Agents Chemother 64:
79141	GCWGS_1367	USA	2016	Schmerer et al. 2020 Antimicrob Agents Chemother 64:
79142	GCWGS_1600	USA	2016	Schmerer et al. 2020 Antimicrob Agents Chemother 64:
79143	GCWGS_1599	USA	2016	Schmerer et al. 2020 Antimicrob Agents Chemother 64:
79144	GCWGS_1621	USA	2016	Schmerer et al. 2020 Antimicrob Agents Chemother 64:
79145	GCWGS_1620	USA	2016	Schmerer et al. 2020 Antimicrob Agents Chemother 64:
79146	GCWGS_1623	USA	2016	Schmerer et al. 2020 Antimicrob Agents Chemother 64:
79147	GCWGS_1622	USA	2016	Schmerer et al. 2020 Antimicrob Agents Chemother 64:
79148	LRRBGS_0371	USA	2016	Schmerer et al. 2020 Antimicrob Agents Chemother 64:
79149	LRRBGS_0368	USA	2016	Schmerer et al. 2020 Antimicrob Agents Chemother 64:
79150	LRRBGS_0369	USA	2016	Schmerer et al. 2020 Antimicrob Agents Chemother 64:
79151	LRRBGS_0370	USA	2016	Schmerer et al. 2020 Antimicrob Agents Chemother 64:
79152	LRRBGS_0342	USA	2016	Schmerer et al. 2020 Antimicrob Agents Chemother 64:
79153	LRRBGS_0341	USA	2016	Schmerer et al. 2020 Antimicrob Agents Chemother 64:
79154	LRRBGS_0374	USA	2016	Schmerer et al. 2020 Antimicrob Agents Chemother 64:
79155	LRRBGS_0644	USA	2016	Schmerer et al. 2020 Antimicrob Agents Chemother 64:
79156	LRRBGS_0635	USA	2016	Schmerer et al. 2020 Antimicrob Agents Chemother 64:
79157	LRRBGS_0375	USA	2016	Schmerer et al. 2020 Antimicrob Agents Chemother 64:
79158	LRRBGS_0333	USA	2016	Schmerer et al. 2020 Antimicrob Agents Chemother 64:
79159	LRRBGS_0336	USA	2016	Schmerer et al. 2020 Antimicrob Agents Chemother 64:
79160	LRRBGS_0335	USA	2016	Schmerer et al. 2020 Antimicrob Agents Chemother 64:
79161	LRRBGS_0340	USA	2016	Schmerer et al. 2020 Antimicrob Agents Chemother 64:
79162	LRRBGS_0337	USA	2016	Schmerer et al. 2020 Antimicrob Agents Chemother 64:
79163	LRRBGS_0331	USA	2016	Schmerer et al. 2020 Antimicrob Agents Chemother 64:
79164	LRRBGS_0330	USA	2016	Schmerer et al. 2020 Antimicrob Agents Chemother 64:
79165	LRRBGS_0319	USA	2016	Schmerer et al. 2020 Antimicrob Agents Chemother 64:
79166	LRRBGS_0318	USA	2016	Schmerer et al. 2020 Antimicrob Agents Chemother 64:
79167	LRRBGS_0317	USA	2016	Schmerer et al. 2020 Antimicrob Agents Chemother 64:
79168	LRRBGS_0314	USA	2016	Schmerer et al. 2020 Antimicrob Agents Chemother 64:
79169	LRRBGS_0313	USA	2016	Schmerer et al. 2020 Antimicrob Agents Chemother 64:
79170	LRRBGS_0312	USA	2016	Schmerer et al. 2020 Antimicrob Agents Chemother 64:
79171	LRRBGS_0311	USA	2016	Schmerer et al. 2020 Antimicrob Agents Chemother 64:
79172	LRRBGS_0310	USA	2016	Schmerer et al. 2020 Antimicrob Agents Chemother 64:
79173	LRRBGS_0308	USA	2016	Schmerer et al. 2020 Antimicrob Agents Chemother 64:
79174	LRRBGS_0299	USA	2016	Schmerer et al. 2020 Antimicrob Agents Chemother 64:
79175	LRRBGS_0362	USA	2016	Schmerer et al. 2020 Antimicrob Agents Chemother 64:
79176	LRRBGS_0631	USA	2016	Schmerer et al. 2020 Antimicrob Agents Chemother 64:
79177	LRRBGS_0376	USA	2016	Schmerer et al. 2020 Antimicrob Agents Chemother 64:
79178	LRRBGS_0373	USA	2016	Schmerer et al. 2020 Antimicrob Agents Chemother 64:
79179	LRRBGS_0361	USA	2016	Schmerer et al. 2020 Antimicrob Agents Chemother 64:
79180	LRRBGS_0360	USA	2016	Schmerer et al. 2020 Antimicrob Agents Chemother 64:
79181	LRRBGS_0359	USA	2016	Schmerer et al. 2020 Antimicrob Agents Chemother 64:
79182	LRRBGS_0358	USA	2016	Schmerer et al. 2020 Antimicrob Agents Chemother 64:
79183	LRRBGS_0632	USA	2016	Schmerer et al. 2020 Antimicrob Agents Chemother 64:
79184	LRRBGS_0633	USA	2016	Schmerer et al. 2020 Antimicrob Agents Chemother 64:
79185	LRRBGS_0355	USA	2016	Schmerer et al. 2020 Antimicrob Agents Chemother 64:
79186	LRRBGS_0356	USA	2016	Schmerer et al. 2020 Antimicrob Agents Chemother 64:
79187	LRRBGS_0357	USA	2016	Schmerer et al. 2020 Antimicrob Agents Chemother 64:
79188	LRRBGS_0347	USA	2016	Schmerer et al. 2020 Antimicrob Agents Chemother 64:
79189	LRRBGS_0348	USA	2016	Schmerer et al. 2020 Antimicrob Agents Chemother 64:
79190	LRRBGS_0353	USA	2016	Schmerer et al. 2020 Antimicrob Agents Chemother 64:
79191	LRRBGS_0354	USA	2016	Schmerer et al. 2020 Antimicrob Agents Chemother 64:
79192	LRRBGS_0343	USA	2016	Schmerer et al. 2020 Antimicrob Agents Chemother 64:
79193	LRRBGS_0344	USA	2016	Schmerer et al. 2020 Antimicrob Agents Chemother 64:
79194	LRRBGS_0345	USA	2016	Schmerer et al. 2020 Antimicrob Agents Chemother 64:
79195	LRRBGS_0346	USA	2016	Schmerer et al. 2020 Antimicrob Agents Chemother 64:
79196	LRRBGS_0326	USA	2016	Schmerer et al. 2020 Antimicrob Agents Chemother 64:
79197	LRRBGS_0327	USA	2016	Schmerer et al. 2020 Antimicrob Agents Chemother 64:
79198	LRRBGS_0324	USA	2016	Schmerer et al. 2020 Antimicrob Agents Chemother 64:
79199	LRRBGS_0325	USA	2016	Schmerer et al. 2020 Antimicrob Agents Chemother 64:
79200	LRRBGS_0322	USA	2016	Schmerer et al. 2020 Antimicrob Agents Chemother 64:
79201	LRRBGS_0323	USA	2016	Schmerer et al. 2020 Antimicrob Agents Chemother 64:
79202	LRRBGS_0320	USA	2016	Schmerer et al. 2020 Antimicrob Agents Chemother 64:
79203	LRRBGS_0321	USA	2016	Schmerer et al. 2020 Antimicrob Agents Chemother 64:
79204	LRRBGS_0334	USA	2016	Schmerer et al. 2020 Antimicrob Agents Chemother 64:
79205	LRRBGS_0328	USA	2016	Schmerer et al. 2020 Antimicrob Agents Chemother 64:
79206	LRRBGS_0329	USA	2016	Schmerer et al. 2020 Antimicrob Agents Chemother 64:
79207	LRRBGS_0372	USA	2016	Schmerer et al. 2020 Antimicrob Agents Chemother 64:
79208	LRRBGS_0288	USA	2016	Schmerer et al. 2020 Antimicrob Agents Chemother 64:
79209	LRRBGS_0281	USA	2016	Schmerer et al. 2020 Antimicrob Agents Chemother 64:
79210	LRRBGS_0249	USA	2016	Schmerer et al. 2020 Antimicrob Agents Chemother 64:
79211	LRRBGS_0227	USA	2016	Schmerer et al. 2020 Antimicrob Agents Chemother 64:
79212	LRRBGS_0277	USA	2016	Schmerer et al. 2020 Antimicrob Agents Chemother 64:
79213	LRRBGS_0252	USA	2016	Schmerer et al. 2020 Antimicrob Agents Chemother 64:
79214	LRRBGS_0190	USA	2016	Schmerer et al. 2020 Antimicrob Agents Chemother 64:
79215	LRRBGS_0219	USA	2016	Schmerer et al. 2020 Antimicrob Agents Chemother 64:
79216	LRRBGS_0195	USA	2016	Schmerer et al. 2020 Antimicrob Agents Chemother 64:
79217	LRRBGS_0673	USA	2016	Schmerer et al. 2020 Antimicrob Agents Chemother 64:
79218	LRRBGS_0246	USA	2016	Schmerer et al. 2020 Antimicrob Agents Chemother 64:
79219	LRRBGS_0245	USA	2016	Schmerer et al. 2020 Antimicrob Agents Chemother 64:
79220	LRRBGS_0244	USA	2016	Schmerer et al. 2020 Antimicrob Agents Chemother 64:
79221	LRRBGS_0243	USA	2016	Schmerer et al. 2020 Antimicrob Agents Chemother 64:
79222	LRRBGS_0242	USA	2016	Schmerer et al. 2020 Antimicrob Agents Chemother 64:
79223	LRRBGS_0241	USA	2016	Schmerer et al. 2020 Antimicrob Agents Chemother 64:
79224	LRRBGS_0239	USA	2016	Schmerer et al. 2020 Antimicrob Agents Chemother 64:
79225	LRRBGS_0248	USA	2016	Schmerer et al. 2020 Antimicrob Agents Chemother 64:
79226	LRRBGS_0247	USA	2016	Schmerer et al. 2020 Antimicrob Agents Chemother 64:
79227	LRRBGS_0634	USA	2016	Schmerer et al. 2020 Antimicrob Agents Chemother 64:
79228	LRRBGS_0636	USA	2016	Schmerer et al. 2020 Antimicrob Agents Chemother 64:
79229	LRRBGS_0637	USA	2016	Schmerer et al. 2020 Antimicrob Agents Chemother 64:
79230	LRRBGS_0642	USA	2016	Schmerer et al. 2020 Antimicrob Agents Chemother 64:
79231	LRRBGS_0643	USA	2016	Schmerer et al. 2020 Antimicrob Agents Chemother 64:
79232	LRRBGS_0651	USA	2016	Schmerer et al. 2020 Antimicrob Agents Chemother 64:
79233	LRRBGS_0229	USA	2016	Schmerer et al. 2020 Antimicrob Agents Chemother 64:
79234	LRRBGS_0230	USA	2016	Schmerer et al. 2020 Antimicrob Agents Chemother 64:
79235	LRRBGS_0231	USA	2016	Schmerer et al. 2020 Antimicrob Agents Chemother 64:
79236	LRRBGS_0232	USA	2016	Schmerer et al. 2020 Antimicrob Agents Chemother 64:
79237	LRRBGS_0233	USA	2016	Schmerer et al. 2020 Antimicrob Agents Chemother 64:
79238	LRRBGS_0234	USA	2016	Schmerer et al. 2020 Antimicrob Agents Chemother 64:
79239	LRRBGS_0235	USA	2016	Schmerer et al. 2020 Antimicrob Agents Chemother 64:
79240	LRRBGS_0236	USA	2016	Schmerer et al. 2020 Antimicrob Agents Chemother 64:
79241	LRRBGS_0237	USA	2016	Schmerer et al. 2020 Antimicrob Agents Chemother 64:
79242	LRRBGS_0238	USA	2016	Schmerer et al. 2020 Antimicrob Agents Chemother 64:
79243	LRRBGS_0270	USA	2016	Schmerer et al. 2020 Antimicrob Agents Chemother 64:
79244	LRRBGS_0269	USA	2016	Schmerer et al. 2020 Antimicrob Agents Chemother 64:
79245	LRRBGS_0266	USA	2016	Schmerer et al. 2020 Antimicrob Agents Chemother 64:
79246	LRRBGS_0265	USA	2016	Schmerer et al. 2020 Antimicrob Agents Chemother 64:
79247	LRRBGS_0268	USA	2016	Schmerer et al. 2020 Antimicrob Agents Chemother 64:
79248	LRRBGS_0267	USA	2016	Schmerer et al. 2020 Antimicrob Agents Chemother 64:
79249	LRRBGS_0262	USA	2016	Schmerer et al. 2020 Antimicrob Agents Chemother 64:
79250	LRRBGS_0264	USA	2016	Schmerer et al. 2020 Antimicrob Agents Chemother 64:
79251	LRRBGS_0263	USA	2016	Schmerer et al. 2020 Antimicrob Agents Chemother 64:
79252	LRRBGS_0259	USA	2016	Schmerer et al. 2020 Antimicrob Agents Chemother 64:
79253	LRRBGS_0260	USA	2016	Schmerer et al. 2020 Antimicrob Agents Chemother 64:
79254	LRRBGS_0257	USA	2016	Schmerer et al. 2020 Antimicrob Agents Chemother 64:
79255	LRRBGS_0258	USA	2016	Schmerer et al. 2020 Antimicrob Agents Chemother 64:
79256	LRRBGS_0255	USA	2016	Schmerer et al. 2020 Antimicrob Agents Chemother 64:
79257	LRRBGS_0256	USA	2016	Schmerer et al. 2020 Antimicrob Agents Chemother 64:
79258	LRRBGS_0253	USA	2016	Schmerer et al. 2020 Antimicrob Agents Chemother 64:
79259	LRRBGS_0254	USA	2016	Schmerer et al. 2020 Antimicrob Agents Chemother 64:
79260	LRRBGS_0250	USA	2016	Schmerer et al. 2020 Antimicrob Agents Chemother 64:
79261	LRRBGS_0251	USA	2016	Schmerer et al. 2020 Antimicrob Agents Chemother 64:
79262	LRRBGS_0660	USA	2016	Schmerer et al. 2020 Antimicrob Agents Chemother 64:
79263	LRRBGS_0659	USA	2016	Schmerer et al. 2020 Antimicrob Agents Chemother 64:
79264	LRRBGS_0658	USA	2016	Schmerer et al. 2020 Antimicrob Agents Chemother 64:
79265	LRRBGS_0657	USA	2016	Schmerer et al. 2020 Antimicrob Agents Chemother 64:
79266	LRRBGS_0656	USA	2016	Schmerer et al. 2020 Antimicrob Agents Chemother 64:
79267	LRRBGS_0655	USA	2016	Schmerer et al. 2020 Antimicrob Agents Chemother 64:
79268	LRRBGS_0654	USA	2016	Schmerer et al. 2020 Antimicrob Agents Chemother 64:
79269	LRRBGS_0653	USA	2016	Schmerer et al. 2020 Antimicrob Agents Chemother 64:
79270	LRRBGS_0652	USA	2016	Schmerer et al. 2020 Antimicrob Agents Chemother 64:
79271	LRRBGS_0206	USA	2016	Schmerer et al. 2020 Antimicrob Agents Chemother 64:
79272	LRRBGS_0205	USA	2016	Schmerer et al. 2020 Antimicrob Agents Chemother 64:
79273	LRRBGS_0200	USA	2016	Schmerer et al. 2020 Antimicrob Agents Chemother 64:
79274	LRRBGS_0199	USA	2016	Schmerer et al. 2020 Antimicrob Agents Chemother 64:
79275	LRRBGS_0198	USA	2016	Schmerer et al. 2020 Antimicrob Agents Chemother 64:
79276	LRRBGS_0197	USA	2016	Schmerer et al. 2020 Antimicrob Agents Chemother 64:
79277	LRRBGS_0204	USA	2016	Schmerer et al. 2020 Antimicrob Agents Chemother 64:
79278	LRRBGS_0203	USA	2016	Schmerer et al. 2020 Antimicrob Agents Chemother 64:
79279	LRRBGS_0202	USA	2016	Schmerer et al. 2020 Antimicrob Agents Chemother 64:
79280	LRRBGS_0201	USA	2016	Schmerer et al. 2020 Antimicrob Agents Chemother 64:
79281	LRRBGS_0286	USA	2016	Schmerer et al. 2020 Antimicrob Agents Chemother 64:
79282	LRRBGS_0284	USA	2016	Schmerer et al. 2020 Antimicrob Agents Chemother 64:
79283	LRRBGS_0285	USA	2016	Schmerer et al. 2020 Antimicrob Agents Chemother 64:
79284	LRRBGS_0309	USA	2016	Schmerer et al. 2020 Antimicrob Agents Chemother 64:
79285	LRRBGS_0291	USA	2016	Schmerer et al. 2020 Antimicrob Agents Chemother 64:
79286	LRRBGS_0290	USA	2016	Schmerer et al. 2020 Antimicrob Agents Chemother 64:
79287	LRRBGS_0283	USA	2016	Schmerer et al. 2020 Antimicrob Agents Chemother 64:
79288	LRRBGS_0287	USA	2016	Schmerer et al. 2020 Antimicrob Agents Chemother 64:
79289	LRRBGS_0296	USA	2016	Schmerer et al. 2020 Antimicrob Agents Chemother 64:
79290	LRRBGS_0297	USA	2016	Schmerer et al. 2020 Antimicrob Agents Chemother 64:
79291	LRRBGS_0294	USA	2016	Schmerer et al. 2020 Antimicrob Agents Chemother 64:
79292	LRRBGS_0295	USA	2016	Schmerer et al. 2020 Antimicrob Agents Chemother 64:
79293	LRRBGS_0306	USA	2016	Schmerer et al. 2020 Antimicrob Agents Chemother 64:
79294	LRRBGS_0307	USA	2016	Schmerer et al. 2020 Antimicrob Agents Chemother 64:
79295	LRRBGS_0298	USA	2016	Schmerer et al. 2020 Antimicrob Agents Chemother 64:
79296	LRRBGS_0300	USA	2016	Schmerer et al. 2020 Antimicrob Agents Chemother 64:
79297	LRRBGS_0186	USA	2016	Schmerer et al. 2020 Antimicrob Agents Chemother 64:
79298	LRRBGS_0185	USA	2016	Schmerer et al. 2020 Antimicrob Agents Chemother 64:
79299	LRRBGS_0188	USA	2016	Schmerer et al. 2020 Antimicrob Agents Chemother 64:
79300	LRRBGS_0187	USA	2016	Schmerer et al. 2020 Antimicrob Agents Chemother 64:
79301	LRRBGS_0191	USA	2016	Schmerer et al. 2020 Antimicrob Agents Chemother 64:
79302	LRRBGS_0189	USA	2016	Schmerer et al. 2020 Antimicrob Agents Chemother 64:
79303	LRRBGS_0193	USA	2016	Schmerer et al. 2020 Antimicrob Agents Chemother 64:
79304	LRRBGS_0192	USA	2016	Schmerer et al. 2020 Antimicrob Agents Chemother 64:
79305	LRRBGS_0196	USA	2016	Schmerer et al. 2020 Antimicrob Agents Chemother 64:
79306	LRRBGS_0194	USA	2016	Schmerer et al. 2020 Antimicrob Agents Chemother 64:
79307	LRRBGS_0289	USA	2016	Schmerer et al. 2020 Antimicrob Agents Chemother 64:
79308	LRRBGS_0293	USA	2016	Schmerer et al. 2020 Antimicrob Agents Chemother 64:
79309	LRRBGS_0280	USA	2016	Schmerer et al. 2020 Antimicrob Agents Chemother 64:
79310	LRRBGS_0282	USA	2016	Schmerer et al. 2020 Antimicrob Agents Chemother 64:
79311	LRRBGS_0292	USA	2016	Schmerer et al. 2020 Antimicrob Agents Chemother 64:
79312	LRRBGS_0275	USA	2016	Schmerer et al. 2020 Antimicrob Agents Chemother 64:
79313	LRRBGS_0276	USA	2016	Schmerer et al. 2020 Antimicrob Agents Chemother 64:
79314	LRRBGS_0278	USA	2016	Schmerer et al. 2020 Antimicrob Agents Chemother 64:
79315	LRRBGS_0279	USA	2016	Schmerer et al. 2020 Antimicrob Agents Chemother 64:
79316	LRRBGS_0271	USA	2016	Schmerer et al. 2020 Antimicrob Agents Chemother 64:
79317	LRRBGS_0272	USA	2016	Schmerer et al. 2020 Antimicrob Agents Chemother 64:
79318	LRRBGS_0273	USA	2016	Schmerer et al. 2020 Antimicrob Agents Chemother 64:
79319	LRRBGS_0274	USA	2016	Schmerer et al. 2020 Antimicrob Agents Chemother 64:
79320	LRRBGS_0366	USA	2016	Schmerer et al. 2020 Antimicrob Agents Chemother 64:
79321	LRRBGS_0349	USA	2016	Schmerer et al. 2020 Antimicrob Agents Chemother 64:
79322	LRRBGS_0316	USA	2016	Schmerer et al. 2020 Antimicrob Agents Chemother 64:
79323	LRRBGS_0351	USA	2016	Schmerer et al. 2020 Antimicrob Agents Chemother 64:
79324	LRRBGS_0350	USA	2016	Schmerer et al. 2020 Antimicrob Agents Chemother 64:
79325	LRRBGS_0363	USA	2016	Schmerer et al. 2020 Antimicrob Agents Chemother 64:
79326	LRRBGS_0352	USA	2016	Schmerer et al. 2020 Antimicrob Agents Chemother 64:
79327	LRRBGS_0365	USA	2016	Schmerer et al. 2020 Antimicrob Agents Chemother 64:
79328	LRRBGS_0364	USA	2016	Schmerer et al. 2020 Antimicrob Agents Chemother 64:
79329	LRRBGS_0218	USA	2016	Schmerer et al. 2020 Antimicrob Agents Chemother 64:
79330	LRRBGS_0217	USA	2016	Schmerer et al. 2020 Antimicrob Agents Chemother 64:
79331	LRRBGS_0221	USA	2016	Schmerer et al. 2020 Antimicrob Agents Chemother 64:
79332	LRRBGS_0220	USA	2016	Schmerer et al. 2020 Antimicrob Agents Chemother 64:
79333	LRRBGS_0223	USA	2016	Schmerer et al. 2020 Antimicrob Agents Chemother 64:
79334	LRRBGS_0222	USA	2016	Schmerer et al. 2020 Antimicrob Agents Chemother 64:
79335	LRRBGS_0225	USA	2016	Schmerer et al. 2020 Antimicrob Agents Chemother 64:
79336	LRRBGS_0228	USA	2016	Schmerer et al. 2020 Antimicrob Agents Chemother 64:
79337	LRRBGS_0226	USA	2016	Schmerer et al. 2020 Antimicrob Agents Chemother 64:
79338	LRRBGS_0669	USA	2016	Schmerer et al. 2020 Antimicrob Agents Chemother 64:
79339	LRRBGS_0670	USA	2016	Schmerer et al. 2020 Antimicrob Agents Chemother 64:
79340	LRRBGS_0667	USA	2016	Schmerer et al. 2020 Antimicrob Agents Chemother 64:
79341	LRRBGS_0668	USA	2016	Schmerer et al. 2020 Antimicrob Agents Chemother 64:
79342	LRRBGS_0665	USA	2016	Schmerer et al. 2020 Antimicrob Agents Chemother 64:
79343	LRRBGS_0666	USA	2016	Schmerer et al. 2020 Antimicrob Agents Chemother 64:
79344	LRRBGS_0663	USA	2016	Schmerer et al. 2020 Antimicrob Agents Chemother 64:
79345	LRRBGS_0664	USA	2016	Schmerer et al. 2020 Antimicrob Agents Chemother 64:
79346	LRRBGS_0671	USA	2016	Schmerer et al. 2020 Antimicrob Agents Chemother 64:
79347	LRRBGS_0672	USA	2016	Schmerer et al. 2020 Antimicrob Agents Chemother 64:
79348	LRRBGS_0209	USA	2016	Schmerer et al. 2020 Antimicrob Agents Chemother 64:
79349	LRRBGS_0210	USA	2016	Schmerer et al. 2020 Antimicrob Agents Chemother 64:
79350	LRRBGS_0207	USA	2016	Schmerer et al. 2020 Antimicrob Agents Chemother 64:
79351	LRRBGS_0208	USA	2016	Schmerer et al. 2020 Antimicrob Agents Chemother 64:
79352	LRRBGS_0213	USA	2016	Schmerer et al. 2020 Antimicrob Agents Chemother 64:
79353	LRRBGS_0214	USA	2016	Schmerer et al. 2020 Antimicrob Agents Chemother 64:
79354	LRRBGS_0211	USA	2016	Schmerer et al. 2020 Antimicrob Agents Chemother 64:
79355	LRRBGS_0212	USA	2016	Schmerer et al. 2020 Antimicrob Agents Chemother 64:
79356	LRRBGS_0215	USA	2016	Schmerer et al. 2020 Antimicrob Agents Chemother 64:
79357	LRRBGS_0216	USA	2016	Schmerer et al. 2020 Antimicrob Agents Chemother 64:
79358	GCWGS_0621	USA	2016	Schmerer et al. 2020 Antimicrob Agents Chemother 64:
79359	GCWGS_0615	USA	2016	Schmerer et al. 2020 Antimicrob Agents Chemother 64:
79360	GCWGS_0606	USA	2016	Schmerer et al. 2020 Antimicrob Agents Chemother 64:
79361	GCWGS_0605	USA	2016	Schmerer et al. 2020 Antimicrob Agents Chemother 64:
79362	GCWGS_0244	USA	2016	Schmerer et al. 2020 Antimicrob Agents Chemother 64:
79363	GCWGS_0637	USA	2016	Schmerer et al. 2020 Antimicrob Agents Chemother 64:
79364	GCWGS_0632	USA	2016	Schmerer et al. 2020 Antimicrob Agents Chemother 64:
79365	GCWGS_0190	USA	2016	Schmerer et al. 2020 Antimicrob Agents Chemother 64:
79366	GCWGS_0320	USA	2016	Schmerer et al. 2020 Antimicrob Agents Chemother 64:
79367	GCWGS_0312	USA	2016	Schmerer et al. 2020 Antimicrob Agents Chemother 64:
79368	GCWGS_0599	USA	2016	Schmerer et al. 2020 Antimicrob Agents Chemother 64:
79369	GCWGS_0597	USA	2016	Schmerer et al. 2020 Antimicrob Agents Chemother 64:
79370	LRRBGS_0339	USA	2016	Schmerer et al. 2020 Antimicrob Agents Chemother 64:
79371	LRRBGS_0338	USA	2016	Schmerer et al. 2020 Antimicrob Agents Chemother 64:
79372	LRRBGS_0332	USA	2016	Schmerer et al. 2020 Antimicrob Agents Chemother 64:
106616	SRR8071365	USA	2016
106617	SRR8071366	USA	2016
107896	GCWGS-0057	USA	2016
107897	GCWGS-0074	USA	2016
107898	GCWGS-0088	USA	2016
107899	GCWGS-0105	USA	2016
107900	GCWGS-0123	USA	2016
107901	GCWGS-0136	USA	2016
107902	GCWGS-0224	USA	2016
107904	GCWGS-0291	USA	2016
107905	GCWGS-0304	USA	2016
107906	GCWGS-0305	USA	2016
107926	GCWGS-0906	USA	2016
107927	GCWGS-0920	USA	2016
107928	GCWGS-0924	USA	2016
107929	GCWGS-0925	USA	2016
107935	GCWGS-0950	USA	2016
107940	GCWGS-1091	USA	2016
107941	GCWGS-1100	USA	2016
107943	GCWGS-1107	USA	2016
107944	GCWGS-1115	USA	2016
107948	GCWGS-1153	USA	2016
107951	GCWGS-1359	USA	2016
107952	GCWGS-1576	USA	2016
107954	GCWGS-1749	USA	2016
107998	LRRBGS-0643	USA	2016
108003	LRRBGS-0764	USA	2016
108004	LRRBGS-0765	USA	2016
108012	SRR8071425	USA	2016	Thomas et al. 2019 J Infect Dis 220:294-305
107955	GCWGS-1765	USA	2017
107957	GCWGS-1782	USA	2017
107958	GCWGS-1790	USA	2017
107959	GCWGS-1889	USA	2017
107960	GCWGS-1897	USA	2017
107961	GCWGS-1905	USA	2017
107962	GCWGS-1940	USA	2017
107964	GCWGS-3218	USA	2017
107965	GCWGS-3267	USA	2017
107973	GCWGS-3633	USA	2017
107974	GCWGS-4012	USA	2017
107956	GCWGS-1776	USA	2018
107963	GCWGS-2812	USA	2018
107966	GCWGS-3302	USA	2018
107967	GCWGS-3432	USA	2018
107968	GCWGS-3433	USA	2018
107969	GCWGS-3434	USA	2018
107970	GCWGS-3435	USA	2018
107971	GCWGS-3574	USA	2018
107972	GCWGS-3626	USA	2018
107975	GCWGS-4019	USA	2018
107976	GCWGS-4022	USA	2018
107980	GCWGS-4500	USA	2018
107988	GCWGS-7296	USA	2018
102600	GCWGS-7102	USA	2019
102601	GCWGS-6898	USA	2019
107977	GCWGS-4023	USA	2019
107978	GCWGS-4026	USA	2019
107979	GCWGS-4027	USA	2019
107981	GCWGS-4503	USA	2019
107982	GCWGS-4677	USA	2019
107983	GCWGS-4761	USA	2019
107984	GCWGS-4942	USA	2019
107985	GCWGS-5804	USA	2019
107986	GCWGS-6438	USA	2019
107987	GCWGS-6621	USA	2019
107989	GCWGS-7318	USA	2019
107990	GCWGS-7410	USA	2019
107991	GCWGS-7411	USA	2019
107992	GCWGS-7412	USA	2019
107993	GCWGS-7660	USA	2019
107994	GCWGS-9375	USA	2019
107995	GCWGS-9882	USA	2019
111407	GCWGS-10086	USA	2019
111408	GCWGS-10000	USA	2019
111409	GCWGS-10001	USA	2019
111410	GCWGS-10002	USA	2019
111411	GCWGS-10003	USA	2019
111412	GCWGS-10041	USA	2019
111413	GCWGS-10068	USA	2019
111414	GCWGS-10084	USA	2019
111415	GCWGS-10105	USA	2019
111416	GCWGS-10119	USA	2019
111417	GCWGS-10120	USA	2019
111418	GCWGS-10150	USA	2019
111419	GCWGS-10156	USA	2019
111420	GCWGS-10181	USA	2019
111421	GCWGS-10200	USA	2019
111422	GCWGS-10201	USA	2019
111423	GCWGS-10222	USA	2019
111424	GCWGS-10241	USA	2019
111425	GCWGS-10262	USA	2019
111426	GCWGS-10286	USA	2019
111427	GCWGS-10315	USA	2019
111428	GCWGS-10323	USA	2019
111429	GCWGS-10328	USA	2019
111430	GCWGS-10331	USA	2019
111431	GCWGS-10332	USA	2019
111432	GCWGS-10337	USA	2019
111433	GCWGS-10352	USA	2019
111434	GCWGS-10364	USA	2019
111435	GCWGS-10366	USA	2019
111436	GCWGS-10368	USA	2019
111437	GCWGS-10369	USA	2019
111438	GCWGS-10372	USA	2019
111439	GCWGS-10378	USA	2019
111440	GCWGS-10396	USA	2019
111441	GCWGS-10399	USA	2019
111442	GCWGS-10407	USA	2019
111443	GCWGS-10456	USA	2019
111444	GCWGS-10531	USA	2019
111445	GCWGS-10542	USA	2019
111446	GCWGS-10543	USA	2019
111447	GCWGS-10555	USA	2019
111448	GCWGS-10570	USA	2019
111449	GCWGS-10615	USA	2019
111450	GCWGS-10641	USA	2019
111451	GCWGS-10727	USA	2019
111452	GCWGS-10728	USA	2019
111453	GCWGS-10729	USA	2019
111454	GCWGS-10730	USA	2019
111455	GCWGS-10734	USA	2019
111456	GCWGS-10737	USA	2019
111457	GCWGS-10738	USA	2019
111458	GCWGS-10750	USA	2019
111459	GCWGS-10751	USA	2019
111460	GCWGS-10755	USA	2019
111461	GCWGS-10778	USA	2019
111462	GCWGS-10903	USA	2019
111463	GCWGS-10904	USA	2019
111464	GCWGS-10914	USA	2019
111465	GCWGS-10917	USA	2019
111466	GCWGS-10920	USA	2019
111467	GCWGS-10945	USA	2019
111468	GCWGS-10946	USA	2019
111469	GCWGS-10951	USA	2019
111470	GCWGS-10969	USA	2019
111471	GCWGS-10970	USA	2019
111472	GCWGS-10971	USA	2019
111473	GCWGS-10972	USA	2019
111474	GCWGS-10975	USA	2019
111475	GCWGS-10991	USA	2019
111476	GCWGS-10996	USA	2019
111477	GCWGS-10997	USA	2019
111478	GCWGS-11080	USA	2019
111479	GCWGS-11102	USA	2019
111480	GCWGS-11107	USA	2019
111481	GCWGS-11110	USA	2019
111482	GCWGS-11113	USA	2019
111483	GCWGS-11121	USA	2019
111484	GCWGS-11164	USA	2019
111485	GCWGS-11170	USA	2019
111486	GCWGS-11176	USA	2019
111487	GCWGS-11177	USA	2019
111488	GCWGS-11189	USA	2019
111489	GCWGS-11202	USA	2019
111490	GCWGS-11211	USA	2019
111491	GCWGS-11242	USA	2019
111492	GCWGS-11244	USA	2019
111493	GCWGS-11245	USA	2019
111494	GCWGS-11246	USA	2019
111495	GCWGS-11250	USA	2019
111496	GCWGS-11251	USA	2019
111497	GCWGS-11284	USA	2019
111498	GCWGS-11286	USA	2019
111499	GCWGS-11308	USA	2019
111500	GCWGS-11349	USA	2019
111501	GCWGS-11355	USA	2019
111502	GCWGS-11375	USA	2019
111503	GCWGS-11378	USA	2019
111504	GCWGS-11411	USA	2019
111505	GCWGS-11514	USA	2019
111506	GCWGS-11523	USA	2019
111507	GCWGS-11528	USA	2019
111508	GCWGS-11559	USA	2019
111509	GCWGS-11597	USA	2019
111510	GCWGS-11611	USA	2019
111511	GCWGS-11625	USA	2019
[truncated: 3,779 more rows]
