# Supplementary material for: Evolution, persistence, and host adaption of a gonococcal AMR plasmid that emerged in the pre-antibiotic era
Source: PLoS Genet. 2023 May 15;19(5):e1010743. doi: 10.1371/journal.pgen.1010743 (PMC10212123; doi:10.1371/journal.pgen.1010743)
Supplement: S4 Table — LogFC refers to log fold change of the +Tet condition compared to the control condition, LogCPM refers to the logarithmic count per million reads, while the q value refers to the corrected p value. Available to view or download from https://figshare.com/s/94a4394060ce5d13a07a (XLSX) [file pgen.1010743.s010.xlsx]

## Sheet: Table S4A
Passage 2 / 8th Generation
locus_tag	gene_name	function	logFC	logCPM	PValue	q.value
6_-1_47441_47974	NEIS2582	hypothetical protein	0.727761	14.0765	1.25e-05	0.0207516
6_1_821857_822528	NEIS1066	putative periplasmic protein	-2.31265	10.0086	0.0002937	0.121661
6_1_821857_822525	NEISp1066	Hypothetical protein	-2.31265	10.0086	0.000294045	0.121661
6_-1_1319917_1320699	NEIS1629	GntR family transcriptional regulator	0.592981	12.332	0.000165458	0.121661
6_-1_323455_323748	NEIS0702hfq	putative regulator	1.52516	5.99706	0.000614945	0.203547
6_1_248195_248392	NEIS0626	hypothetical protein	-4.00339	8.48158	0.00105977	0.292319
6_-1_103398_105569	NEIS0408pilQ	type IV secretin protein	-0.435573	14.2702	0.0058478	0.691293
6_-1_103401_105569	NEISp0408	pilQ protein	-0.43556	14.2701	0.00580821	0.691293
6_-1_185466_185789	NEIS0545	putative nucleotide-binding protein	-6.50746	2.71706	0.00538363	0.691293
6_-1_1003573_1003917	NEIS2446	hypothetical protein	2.92616	4.05708	0.00567947	0.691293
6_-1_1150419_1151009	NEIS0947	anthranilate synthase component II	-1.47826	8.07927	0.00462413	0.691293
6_1_1557793_1557990	NEIS3141	hypothetical protein	-1.58841	5.94469	0.00561838	0.691293
6_-1_1570641_1571924	NEIS1808	putative integral membrane signal transducer protein	-5.59541	1.93302	0.0051982	0.691293
6_-1_1666206_1668074	NEIS0291lot	LOS O-acetyltransferase	0.455589	14.3361	0.00412248	0.691293
6_1_346684_347331	NEIS2776	hypothetical protein	0.881288	7.32825	0.00634993	0.70058
6_1_472990_474411	NEIS2623	hypothetical protein, putative phage associated protein	-1.24009	6.51418	0.00677298	0.70058
6_1_334712_335692	NEIS0715	cysteine synthase	-5.47931	1.78611	0.00807246	0.733483
6_-1_815760_816323	NEIS1071	hypothetical protein	-1.58928	5.00514	0.0090466	0.733483
6_1_985851_985927	tRNAarg		-5.16996	3.13259	0.00864206	0.733483
6_-1_997448_998071	NEIS1401	putative transglycosylase	0.434115	12.1695	0.00756846	0.733483
6_1_1137257_1138666	NEIS1983	hypothetical protein	-0.415078	15.3284	0.00930703	0.733483
6_1_858005_858865	NEIS2665	NgoAIV type II RMS; ngoMIVR restriction endonuclease; R.NGOI	0.397639	12.6385	0.011269	0.810945
6_-1_2077519_2078739	NEIS1952	diaminopimelate decarboxylase	-1.30882	5.9683	0.0112699	0.810945
6_-1_184526_185212	NEIS0543	putative sec-independent protein translocase component	0.652004	7.65173	0.0130875	0.815966
6_-1_370891_372306	NEIS0745	putative transmembrane transport protein	0.568806	8.87434	0.0123212	0.815966
6_-1_901660_903423	NEIS0927sdhA	succinate dehydrogenase flavoprotein subunit (EC 1.3.99.1)	-7.81466	1.72302	0.0131194	0.815966
6_-1_1497426_1498736	NEIS1735	putative permease	-0.544836	8.81932	0.013741	0.815966
6_1_1563493_1564170	NEIS0599mafS1	alternative toxic C-terminal extremity	0.389789	14.0225	0.0141668	0.815966
6_1_1563493_1564170	NEIS0601mafS2	putative mafS2 cassette	0.389789	14.0225	0.0142979	0.815966
6_-1_639282_640670	NEIS1303	putative ATP-dependent RNA helicase	-1.38911	5.00764	0.018132	0.875408
6_1_1191348_1192637	NEIS1501	histidinol dehydrogenase	0.376163	14.5078	0.0179498	0.875408
6_-1_1253164_1253901	NEIS1570	putative periplasmic protein	-1.95513	3.99908	0.0183608	0.875408
6_1_1418060_1418491	aspA		-5.61753	1.92004	0.0185132	0.875408
6_-1_1669596_1670228	NEIS0289	hypothetical protein	-4.69238	1.90747	0.0160911	0.875408
6_-1_1944358_1944573	NEIS0232	hypothetical protein	0.856486	6.92357	0.0174472	0.875408
6_-1_384369_385145	NEIS0760	hypothetical protein	2.36121	3.69673	0.019777	0.888022
6_1_981023_981313	NEIS0995	hypothetical protein	3.47409	2.45282	0.0198941	0.888022
6_-1_2046714_2047403	NEIS2016	hypothetical protein	0.717711	7.44008	0.0203896	0.888022
6_-1_877802_877843	PorA_VR1		0.534113	9.46645	0.0230506	0.977753
6_1_1926690_1926839	NEIS3169	hypothetical protein	0.835809	6.36039	0.0236315	0.977753
6_1_159_1715	NEIS0320	chromosomal replication initiation protein	-2.29198	-1.15272	1	1
6_1_1795_2898	NEIS0321dnaN	DNA polymerase III subunit beta	2.47605	-1.14563	1	1
6_-1_3047_5104	NEIS0323ppk	polyphosphate kinase	-2.55364	0.762227	0.353183	1
6_-1_5273_5716	NEIS0324	putative periplasmic protein	-0.408194	7.84049	0.109536	1
6_-1_6236_6448	NEIS2999	hypothetical protein	-0.238	8.44157	0.331789	1
6_1_6506_9136	NEIS0326	leucyl-tRNA synthetase	3.37958	0.0876884	0.343443	1
6_1_9365_10294	NEIS2477drg	NgoAXI type II RMS; restriction endonuclease dpnC	0.112114	7.53743	0.704166	1
6_1_10394_11071	NEIS0328dpnIIB	NgoAXI type II RMS; DpnIIB methylase	0.271338	7.71937	0.295716	1
6_1_11091_11546	NEIS0329	hypothetical protein	0.0703241	10.6998	0.742532	1
6_-1_12417_12728	NEIS0331	DNA binding protein	0.834252	4.16481	0.44407	1
6_-1_14081_14431	NEIS0333	preprotein translocase subunit SecG	-1.2498	2.24767	0.393839	1
6_1_15370_15897	NEIS0335	hypothetical protein	0.73235	7.96506	0.0295045	1
6_1_16737_17060	NEIS0337	hypothetical protein	1.40385	3.09365	0.224182	1
6_-1_17323_19500	NEIS0338	ferric siderophore receptor protein	-0.183129	8.41129	0.438527	1
6_-1_20119_21090	NEIS0340fetB2	ferric enterobactin transporter binding protein	-0.0347119	6.75793	0.91815	1
6_1_21326_22282	NEIS0341	AraC family transcriptional regulator	0.0137381	7.19422	0.967584	1
6_-1_22395_24410	NEIS0342	putative prolyl endopeptidase	-0.138416	8.5413	0.566555	1
6_-1_24506_25816	NEIS0343	N-acetylglutamate synthase	-0.0680062	8.37188	0.788039	1
6_-1_25813_26241	NEIS0344	hypothetical protein	-0.138617	12.2342	0.399511	1
6_-1_27012_27749	NEIS0346	hypothetical protein	-2.17229	-1.16202	1	1
6_-1_28180_28857	NEIS0348	hypothetical protein	0.182434	-0.993024	1	1
6_-1_28996_29835	NEIS0349fHbp	factor H binding protein lipoprotein	0.0563308	10.2271	0.792453	1
6_-1_28999_29777	fHbp		0.260734	8.1587	0.313118	1
6_-1_29836_29991	igr_up_NEIS0349		-0.0110275	12.6091	0.948296	1
6_-1_29992_31056	NEIS0350fba	fructose-1,6-bisphosphate aldolase (EC 4.1.2.13)	-0.310742	2.58151	0.831067	1
6_1_31057_31249	igr_up_NEIS0351		-0.018034	13.6593	0.909454	1
6_-1_31057_31249	igr_up_NEIS0350		-0.0128359	13.6739	0.935374	1
6_-1_31057_31149	pro_NEIS0350		-0.0184503	13.6577	0.907249	1
6_1_31250_32167	NEIS0351	putative integrase/recombinase	0.242052	8.94244	0.319188	1
6_1_32252_34165	NEIS0352	1-deoxy-D-xylulose-5-phosphate synthase	-0.314396	1.94567	0.86307	1
6_-1_34412_35740	NEIS0353	(dimethylallyl)adenosine tRNA methylthiotransferase	-1.40226	4.60828	0.0599242	1
6_1_36077_36460	NEIS2580	hypothetical protein	-0.122073	10.3113	0.574233	1
6_1_36524_37804	NEIS0354	glutamate-1-semialdehyde aminotransferase	-0.526926	3.08824	0.712504	1
6_1_38258_38713	NEIS2859	hypothetical protein	0.0809578	7.8073	0.752029	1
6_-1_39110_39673	NEIS0355	oligoribonuclease	1.45138	1.57529	0.395491	1
6_-1_39691_40578	NEIS0356	ribosomal protein L11 methyltransferase	-0.0298884	16.6709	0.851381	1
6_-1_40682_42043	NEIS0357	putative acetyl-CoA carboxylase biotin carboxylase component	1.1303	-0.487327	0.810872	1
6_-1_42600_42857	NEIS2581	hypothetical protein	-3.20116	2.42912	0.0664901	1
6_1_42974_44014	NEIS0360	S-adenosylmethionine:tRNA ribosyltransferase- isomerase	-0.440166	0.916959	0.860477	1
6_-1_44215_47430	NEIS0363carB	carbamoyl phosphate synthase large subunit (EC 6.3.5.5)	0.713733	0.440298	0.739607	1
6_-1_49539_49928	NEIS0366	rRNA methylase	0.0727049	10.0676	0.748662	1
6_-1_50524_51657	NEIS0370	carbamoyl phosphate synthase small subunit	5.42098	-0.179198	0.277546	1
6_-1_52527_55613	NEIS0371pilC1	type IV pilus associated protein	-0.0648264	13.5043	0.679246	1
6_-1_55781_56005	NEIS3200	Hypothetical protein	0.25166	7.36388	0.407739	1
6_1_58575_59084	NEIS0373	putative periplasmic thioredoxin	2.07708	2.12928	0.262543	1
6_1_59299_59421	NEIS3008	hypothetical protein	-0.0705531	13.289	0.667879	1
6_1_59425_59865	NEIS0374	marR family transcriptional regulator	-0.0806183	15.9813	0.650641	1
6_1_59981_60481	NEIS0375	putative NADH:FMN oxidoreductase	-0.134263	0.774635	1	1
6_1_60497_61192	NEIS0376	putative sugar-phosphate nucleotidyl transferase	0.0918752	4.06985	0.940656	1
6_-1_61226_61656	NEIS0377	putative integral membrane protein	-6.66647	0.730143	0.10653	1
6_1_61831_63507	NEIS0378	formate--tetrahydrofolate ligase	0.01641	4.31656	0.991451	1
6_1_63621_64712	NEIS0379	conserved hypothetical protein	-0.463709	0.379857	0.905328	1
6_1_64750_64989	NEIS2583	conserved hypothetical protein	-0.929556	1.50572	0.709322	1
6_1_64986_66860	NEIS0380pglI	O-acetyltransferase	0.0534577	7.62776	0.866152	1
6_1_66922_68217	NEIS0381	tyrosyl-tRNA synthetase	0.638639	0.00342118	0.912391	1
6_1_71315_74104	NEIS0383	isoleucyl-tRNA synthetase	0.714189	0.96361	0.76983	1
6_1_76565_77059	NEIS0384lspA	lipoprotein signal peptidase	6.3956	0.50937	0.111142	1
6_1_77089_78057	NEIS0385	4-hydroxy-3-methylbut-2-enyl diphosphate reductase	-0.657114	2.59186	0.613365	1
6_-1_78813_79472	NEIS0386	phosphatase	0.850485	3.06194	0.573952	1
6_1_80406_81337	NEIS0388	esterase	-0.0887323	10.2225	0.684385	1
6_-1_81989_85423	NEIS0389	DNA polymerase III, alpha subunit	2.47576	-1.14563	1	1
6_1_85956_86189	NEIS0390	hypothetical protein	-0.125043	7.63039	0.66196	1
6_1_86167_86370	NEIS0392	hypothetical protein	-0.115982	6.83155	0.737674	1
6_1_86665_87501	NEIS0394	hypothetical protein	-0.20693	8.30787	0.423029	1
6_-1_87553_88845	NEIS0395	valine--pyruvate transaminase	-0.142616	11.0196	0.504082	1
6_-1_88901_90811	NEIS0396pglD	pilin glycosylation protein	-0.19928	10.6893	0.355385	1
6_-1_90859_92034	NEIS0397pglC	pilin glycosylation protein	-0.0143626	9.29924	0.950111	1
6_-1_92165_93406	NEIS0399pglB		-0.202909	9.42252	0.38571	1
6_-1_93399_94565	NEIS0400pglH	glycosyltransferase	-0.107514	10.0896	0.616408	1
6_-1_94579_95643	NEIS0401pglG	glycosyltransferase	-0.13516	8.42461	0.578084	1
6_-1_95640_97061	NEIS0402pglF	putative lipopolysaccharide biosynthesis translocase	-0.255523	10.5735	0.260259	1
6_-1_97256_98365	NEIS0403	putative diaminohydroxyphosphoribosylaminopyrimidine deaminase/phosphoribosylamino)uracil reductase	4.21871	-0.719934	0.399346	1
6_-1_98878_99720	NEIS0405	hypothetical protein	0.0232397	4.10552	0.982816	1
6_1_99721_100677	igr_NEIS0405_0406		0.159201	6.86382	0.633698	1
6_-1_100459_101538	NEIS0406	3-dehydroquinate synthase	-6.17023	0.432274	0.144141	1
6_-1_101618_102130	NEIS0407	shikimate kinase	-2.08198	2.07762	0.157862	1
6_-1_105588_106133	NEIS0409pilP	type IV biogenesis protein	-0.00832046	10.9536	0.970006	1
6_-1_106151_106798	NEIS0410pilO	type IV biogenesis protein	0.0990178	7.94003	0.693832	1
6_-1_106799_107398	NEIS0411pilN	type IV biogenesis protein	-0.158588	10.2118	0.466783	1
6_-1_107401_108516	NEIS0412pilM	type IV biogenesis protein	-0.234189	12.1591	0.133784	1
6_1_108668_111064	NEIS0414	penicillin-binding protein 1	0.0810519	4.49228	0.913142	1
6_1_112020_112643	NEIS0416	putative cytochrome C	1.1537	0.248943	0.702075	1
6_1_112858_114873	NEIS0417	hypothetical protein	5.92933	0.138774	0.1228	1
6_-1_119751_121160	NEIS0425	putative peptidase	-3.23424	1.58227	0.252661	1
6_1_122259_123572	NEIS0427	transmembrane transport protein	-0.0116959	9.28334	0.959728	1
6_1_124241_124468	NEIS2768	Transcriptional regulatory protein QseB	-2.22185	0.095526	0.387982	1
6_1_124550_125800	NEIS0429	two-component system sensor kinase	0.0805641	8.50502	0.736624	1
6_-1_125835_127328	NEIS0430	hypothetical protein	-3.64011	0.389704	0.267219	1
6_1_127547_127804	NEIS0431	putative glutaredoxin	0.732651	5.01046	0.202197	1
6_1_127825_128265	NEISp0432	Preprotein translocase subunit SecB	2.47566	-1.14563	1	1
6_1_127825_128268	NEIS0432	preprotein translocase subunit SecB	2.47587	-1.14563	1	1
6_-1_130990_132033	NEIS0434	N-acetyl-gamma-glutamyl-phosphate reductase	2.41891	1.87099	0.204381	1
6_-1_132030_132323	NEIS0435	hypothetical protein	-1.16908	3.31923	0.270233	1
6_1_132575_133729	NEIS0436	hypothetical protein	0.0368019	10.8131	0.863299	1
6_1_133726_133965	NEIS0437	lipoprotein	0.172255	10.2964	0.413901	1
6_1_133958_134311	NEIS0438	hypothetical protein	0.198054	7.9992	0.459973	1
6_1_134372_135646	NEIS0439	secretion protein	0.0207755	9.20532	0.928312	1
6_1_135831_136178	NEIS2584	hypothetical protein	-0.123199	3.76138	0.904554	1
6_1_136192_136407	NEIS2585	hypothetical protein	0.183466	8.79904	0.42197	1
6_1_136509_137276	NEIS2586	putative protein export protein	0.0440261	10.9569	0.836914	1
6_1_137469_137750	NEIS2848	ABC transporter	0.130071	8.62211	0.575708	1
6_-1_137771_138997	NEIS0462	ribonuclease BN/unknown domain fusion protein	0.0663319	9.05318	0.769891	1
6_1_139485_140159	NEIS0464	hypothetical protein	-0.410297	5.7608	0.390155	1
6_1_140187_140702	NEIS0465	hypothetical protein	0.501743	4.30725	0.498398	1
6_1_140790_141212	NEIS0466	hypothetical protein	-0.238151	7.87782	0.365827	1
6_1_141847_142485	NEIS0468	hypothetical protein	0.293041	8.13752	0.236203	1
6_-1_142821_142897	tRNApro		0.149083	5.84257	0.73254	1
6_-1_142978_144063	NEIS0469	beta-hexosaminidase	-4.64564	-0.511946	0.412137	1
6_-1_144120_145640	NEIS0470	putative integral membrane protein	-0.165298	11.4262	0.292767	1
6_-1_145843_147342	NEIS0471	putative periplasmic serine protease	0.0974746	-0.998556	1	1
6_-1_147480_148109	NEIS0472	endonuclease III	1.04459	4.05036	0.205176	1
6_-1_148156_148584	NEIS0473	hypothetical protein	0.318483	2.43417	0.820229	1
6_1_148671_148865	NEIS3012	hypothetical protein	0.0883857	7.5403	0.762101	1
6_1_149005_150228	NEIS0474	transmembrane hexose transporter	3.21668	0.928592	0.138013	1
6_1_150518_151897	NEIS0475	putative transmembrane transport protein	-0.625898	2.12711	0.723535	1
6_-1_152040_152864	NEIS0476	hypothetical protein	0.0420222	8.59142	0.864705	1
6_-1_152866_153381	NEIS0477	hypothetical protein	2.47606	-1.14563	1	1
6_1_153500_154435	NEIS0478	porphobilinogen deaminase	3.35211	-0.986125	0.715194	1
6_-1_157367_157582	NEIS2767	Kynurenine 3-monooxygenase	0.0841109	1.29287	0.974594	1
6_1_159349_160353	NEIS1354	hypothetical protein	0.512951	6.7943	0.119468	1
6_1_160784_161320	NEIS1352	Holliday junction resolvase	2.28885	2.94145	0.116279	1
6_1_163144_163938	NEIS1348	hypothetical protein	0.0299468	5.83988	0.954417	1
6_1_164163_166766	NEIS1347	aminopeptidase N	0.479167	7.37596	0.118553	1
6_-1_167614_167805	NEIS3041	hypothetical protein	-1.00281	5.00004	0.0792527	1
6_-1_167838_168305	NEIS0796	hypothetical protein	0.227586	9.70463	0.346486	1
6_-1_168362_168538	NEIS2392	hypothetical protein	0.280729	4.77873	0.686641	1
6_-1_168745_169122	NEIS2393	hypothetical protein	0.214427	7.92512	0.391182	1
6_-1_169180_169545	NEIS0800	hypothetical protein	0.136551	12.3833	0.37953	1
6_-1_169527_170066	NEIS0801	hypothetical protein	-0.0216599	8.94925	0.923208	1
6_-1_170109_170975	NEIS0807	putative periplasmic protein	-0.210464	7.76161	0.44721	1
6_-1_172198_173073	NEIS0529	putative ABC-transporter membrane protein	3.35197	-0.986125	0.713939	1
6_-1_173108_173863	NEIS0530	ABC transporter ATP-binding protein	-2.1716	-1.16202	1	1
6_-1_174154_174519	NEIS0531rplS	50S ribosomal protein L19	2.39114	-1.15133	1	1
6_-1_174154_174519	BACT000048rplS	50S ribosomal protein L19	2.39132	-1.15133	1	1
6_-1_174157_174519	NEISp0531	50S ribosomal protein L19	2.3915	-1.15133	1	1
6_-1_176098_178521	NEIS0535	hypothetical protein	0.350465	6.67879	0.304336	1
6_-1_178639_180045	NEIS0536	putative two-component system sensor kinase	2.47602	-1.14563	1	1
6_-1_180058_180735	NEIS0537	putative two-component system regulator	-2.29157	-1.15272	1	1
6_-1_180925_182739	NEIS0539pglL	integral membrane protein	-0.248573	7.66076	0.35664	1
6_-1_182729_183082	NEIS0540	hypothetical protein	-0.00972203	8.18888	0.974364	1
6_-1_183091_183699	NEIS0541	Maf-like protein	0.854994	3.90482	0.341051	1
6_-1_183743_184513	NEIS0542	putative sec-independent protein translocase component	-2.17094	-1.16202	1	1
6_-1_185863_186186	NEIS0546hisE	phosphoribosyl-ATP pyrophosphatase	0.263787	4.38767	0.712077	1
6_-1_186327_187391	NEIS0547	putative zinc-binding alcohol dehydrogenase	0.113357	7.62727	0.70309	1
6_-1_188256_189374	NEIS0548	hypothetical protein	-0.306849	7.26855	0.344678	1
6_1_189505_189771	NEIS0549	hypothetical protein	-3.20659	0.12378	0.358244	1
6_1_189979_191835	NEIS0550	preprotein translocase subunit SecD	3.89499	-0.841587	0.5928	1
6_1_193526_194650	NEIS0553	putative polyamine permease ATP-binding protein	1.85921	2.14449	0.21937	1
6_1_194984_195949	NEIS0554	polyamine permease inner membrane protein	1.24477	2.79021	0.348826	1
6_1_195949_196836	NEIS0555	putative polyamine permease inner membrane protein	-4.64559	-0.511946	0.410773	1
6_1_196963_198258	NEIS0556	putative oxidoreductase	0.680541	4.90634	0.252595	1
6_-1_198352_199656	NEIS0557	putative ammonium transporter	0.416899	7.36271	0.183006	1
6_-1_201752_204136	NEIS0561	phosphoenolpyruvate synthase	-0.254339	8.1372	0.339911	1
6_1_205270_206091	NEIS0562	hypothetical protein	0.646205	3.80351	0.545249	1
6_-1_206177_206839	NEIS0563	putative phosphatase	-0.671932	-0.868998	1	1
6_-1_206877_207704	NEIS0565	hypothetical protein	0.0194841	8.29641	0.938085	1
6_1_208087_208710	NEIS0566	outer membrane lipoprotein LolB	2.4763	-1.14563	1	1
6_-1_208763_208984	NEIS3019	hypothetical protein	6.23782	0.346454	0.146759	1
6_1_208983_210119	NEIS0567	putative polyamine permease substrate-binding protein	-0.0362671	6.7777	0.919483	1
6_1_210208_211197	NEIS0568pglE	glycosyltransferase	0.0633788	11.4831	0.700673	1
6_1_211238_211768	NEIS0569	hypothetical protein	-1.58371	3.9053	0.0835211	1
6_-1_211936_213531	NEIS0570	peptide chain release factor 3	-2.47191	-0.317218	0.542222	1
6_-1_213638_214033	NEIS0571	phosphoribosyl-AMP cyclohydrolase	0.579469	5.14946	0.392302	1
6_-1_214064_214831	NEIS0572	imidazole glycerol phosphate synthase subunit HisF	1.33906	2.60926	0.485769	1
6_-1_214844_215581	NEIS0573	1-(5-phosphoribosyl)-5-[(5- phosphoribosylamino)methylideneamino] imidazole-4- carboxamide isomerase	0.70429	3.24984	0.647489	1
6_-1_215614_216252	NEIS0574	imidazole glycerol phosphate synthase subunit HisH	0.10093	6.57099	0.777697	1
6_-1_216382_217884	NEIS0575	putative phosphate acyltransferase	2.40716	-0.404926	0.578252	1
6_-1_219148_220665	NEIS0577	putative iron-uptake permease inner membrane protein	-4.86068	-0.411914	0.366615	1
6_-1_222518_223894	NEIS0580argH	argininosuccinate lyase	-1.07078	2.50939	0.416827	1
6_-1_223913_224782	NEIS0581galU	glucose 1-phosphate uridylyltransferase	-0.454214	1.2229	0.861803	1
6_-1_224810_225409	NEIS0582	putative deoxyribonucleotide triphosphate pyrophosphatase	-0.147591	4.87548	0.810265	1
6_-1_225402_225635	NEIS0583	hypothetical protein	0.5844	5.52093	0.207076	1
6_-1_225743_226276	NEIS0584	inorganic pyrophosphatase	2.47628	-1.14563	1	1
6_-1_226378_226836	NEIS0585ntpA	dATP pyrophosphohydrolase	0.138746	2.98534	0.929781	1
6_1_229300_229722	NEIS0591	hypothetical protein	-3.15659	-0.99991	0.720769	1
6_1_229880_230122	NEIS0592	putative immunity protein	0.203141	9.40454	0.370907	1
6_1_230200_230445	NEIS0593	hypothetical protein	0.090498	7.8961	0.81529	1
6_1_230448_230834	NEIS0594	hypothetical protein	-0.420891	8.17094	0.0977237	1
6_1_231055_231444	NEIS0608	hypothetical protein	0.129951	7.36352	0.683453	1
6_1_231055_231444	NEIS0595	hypothetical protein	0.129952	7.36352	0.683332	1
6_-1_233863_234252	NEIS0611	hypothetical protein	-3.15635	-0.99991	0.719226	1
6_-1_234399_234926	NEIS0612	outer membrane protein	-0.0867865	4.45561	0.910335	1
6_-1_234402_234926	NEISp0612	Outer membrane protein NspA	-0.0867828	4.45561	0.910272	1
6_-1_235228_235311	NEIS3023	beta-glucosidase	-1.15965	0.420414	0.630339	1
6_-1_235369_236544	NEIS0613	coproporphyrinogen III oxidase	-0.478728	4.39039	0.494833	1
6_-1_236601_239072	NEIS0614	DNA ligase	2.47613	-1.14563	1	1
6_-1_239206_240492	NEIS0615	hypothetical protein	-5.78524	0.174652	0.20042	1
6_1_241342_242289	NEIS0618	putative periplasmic protein	5.42095	-0.179198	0.276105	1
6_1_242398_243018	NEIS0619	thymidylate kinase	2.47633	-1.14563	1	1
6_1_243240_244520	NEIS0620maeA	malate oxidoreductase (EC 1.1.1.38)	-0.115847	8.55785	0.614317	1
6_1_244922_245953	NEIS0621lpxK	tetraacyldisaccharide 4'-kinase (EC 2.7.1.130)	0.564248	-0.39278	0.896817	1
6_1_246153_246692	NEIS0622	putative periplasmic protein	-0.184304	8.55262	0.435769	1
6_1_246914_247096	NEIS0623	hypothetical protein	-0.0647613	-0.0576375	1	1
6_1_247093_247854	NEIS0624kdsB	3-deoxy-manno-octulosonate cytidylyltransferase	-2.29214	-1.15272	1	1
6_1_247877_248173	NEIS0625	hypothetical protein	0.0270218	7.23335	0.939784	1
6_1_248370_248486	NEIS0627	hypothetical protein	-0.181378	6.63876	0.591966	1
6_1_248549_248641	tRNAser		0.0974127	-0.998556	1	1
6_1_248915_249700	NEIS0628	tryptophan synthase subunit alpha	0.221521	7.59974	0.445383	1
6_1_249737_250609	NEIS0629	acetyl-CoA carboxylase subunit beta	0.375825	-0.73918	1	1
6_-1_250669_251280	NEIS0630	putative periplasmic protein	0.0619087	5.88553	0.887774	1
6_1_251613_252218	NEIS0632	lipoprotein	-0.136884	6.88383	0.666476	1
6_1_252260_252715	NEIS2859	hypothetical protein	0.0668385	7.85431	0.793622	1
6_-1_254447_254872	NEIS0634	transcription antitermination protein NusB	2.47654	-1.14563	1	1
6_1_255883_256686	NEIS0637rnc	ribonuclease III	0.233528	6.88368	0.467361	1
6_-1_260589_261215	NEIS0639	N-(5'-phosphoribosyl)anthranilate isomerase	-0.943466	5.11112	0.083434	1
6_-1_261274_261765	NEIS0640	transcription elongation factor GreB	-5.73374	0.0757406	0.212048	1
6_-1_261865_263409	NEIS0641	amidophosphoribosyltransferase	-0.266398	4.76461	0.665687	1
6_-1_265147_266421	NEIS0644	bifunctional folylpolyglutamate synthase/dihydrofolate synthase	-2.29269	-1.15272	1	1
6_-1_266452_266892	NEIS0645	putative transcriptional regulator	3.76283	-0.857739	0.574633	1
6_-1_268099_268554	NEIS2587	hypothetical protein	-4.81459	-0.376858	0.35956	1
6_1_270304_270933	NEIS0649	hypothetical protein	0.203759	2.93524	0.875612	1
6_1_271016_272218	NEIS0650	tryptophan synthase subunit beta	-0.0978184	10.7467	0.654784	1
6_-1_272294_277075	NEIS0651	IgA1 protease	-0.0853062	12.5274	0.592033	1
6_1_277605_279680	NEIS0652	competence protein	0.105311	6.22553	0.792324	1
6_1_280552_281676	NEIS0654	ribosomal large subunit pseudouridine synthase D	3.89492	-0.841587	0.591517	1
6_-1_281803_282636	NEIS0655	transmembrane transport protein	0.727318	4.38818	0.30708	1
6_-1_282855_283046	NEIS3026	hypothetical protein	1.19644	4.13313	0.127622	1
6_1_283231_284010	NEIS0656	hypothetical protein	0.443899	3.86451	0.696207	1
6_1_284062_284541	NEIS0657rlpB		-0.171955	0.8441	0.952447	1
6_1_286106_286672	NEIS0660	hypothetical protein	-0.30552	3.51635	0.774896	1
6_-1_286763_287647	NEIS0661	hypothetical protein	-0.146349	4.87131	0.827155	1
6_1_287837_288223	NEIS2766	hypothetical protein	-0.611908	4.81622	0.3391	1
6_-1_289236_289418	NEIS3027	hypothetical protein	-0.123946	7.64382	0.65485	1
6_-1_289507_291045	NEIS0664	apolipoprotein N-acyltransferase	0.0968301	-0.998556	1	1
6_-1_291115_291855	NEIS0665	hypothetical protein	-0.238799	4.4961	0.719681	1
6_1_292059_293780	NEIS0667	hypothetical protein;	0.093271	3.05738	0.953772	1
6_-1_293777_294244	NEIS0668	cytochrome C	-0.0482407	8.7359	0.833882	1
6_-1_294435_295445	NEIS0669	ferrochelatase	4.70251	-0.504756	0.385062	1
6_-1_295527_296642	NEIS0671	queuine tRNA-ribosyltransferase	-1.6237	2.16287	0.290215	1
6_1_296821_296897	tRNAval		-0.155014	1.24756	0.972847	1
6_1_296917_298863	NEIS0672	threonyl-tRNA synthetase	-2.29208	-1.15272	1	1
6_1_298935_299402	NEIS0673infC	translation initiation factor IF-3	4.59689	-0.587753	0.407156	1
6_1_299759_300118	BACT000049rplT	50S ribosomal protein L20	-2.29259	-1.15272	1	1
6_1_299759_300118	NEIS0675rplT	50S ribosomal protein L20	-2.29308	-1.15272	1	1
6_1_300359_301348	NEIS0676	phenylalanyl-tRNA synthetase subunit alpha	-2.58817	1.43783	0.193112	1
6_1_301365_301778	NEIS0678vsr	NgoAXIII type II RMS; NmeDIP very-short-patch- repair endonuclease	0.205355	7.66292	0.431724	1
6_1_301717_302118	NEIS3175	NgoAXIII type II RMS; HpaII methylase	0.382783	7.04297	0.304426	1
6_1_302132_302377	NEIS2589	hypothetical protein	0.166961	11.6786	0.299768	1
6_1_302383_303132	NEIS2590	hypothetical protein	0.183511	12.2074	0.236652	1
6_1_303223_305586	NEIS0681	phenylalanyl-tRNA synthetase subunit beta	3.54323	2.19272	0.0534826	1
6_1_305660_305962	NEIS0682	integration host factor subunit alpha	-0.0559612	2.93568	0.971844	1
6_1_305946_306254	NEIS0683	hypothetical protein	0.243697	10.5159	0.270832	1
6_1_306430_306915	NEIS0684	FxsA	0.161534	12.0023	0.304693	1
6_1_307549_308850	NEIS0685	adenosylmethionine-8-amino-7-oxononanoate aminotransferase	0.0560786	9.77298	0.807589	1
6_1_308847_309494	NEIS0686	dithiobiotin synthetase	0.0737906	5.34787	0.886979	1
6_1_309461_309985	NEIS0687	hypothetical protein	0.102655	6.22836	0.790005	1
6_1_310109_310516	NEIS2591	hypothetical protein	0.223251	9.73891	0.328144	1
6_1_310506_311396	NEIS0688	4-hydroxybenzoate octaprenyltransferase	-0.0875754	2.12249	0.978743	1
6_1_312034_312996	NEIS0690	HPr kinase/phosphorylase	1.65253	3.24346	0.156099	1
6_1_312977_313831	NEIS0691	hypothetical protein	-4.21886	0.823168	0.0741579	1
6_1_313912_314853	NEIS0692rbgA	ribosomal biogenesis GTPase	-4.0849	-0.735483	0.509392	1
6_1_314954_315556	NEIS0693	hypothetical protein	0.154393	7.28037	0.643199	1
6_1_315740_317413	NEIS0694	putative DNA repair protein	0.825125	2.82053	0.504763	1
6_1_317524_317600	tRNAarg		0.0970614	-0.998556	1	1
6_1_317993_318118	NEIS3028	replication initiation factor domain protein	-0.436929	4.59042	0.514766	1
6_-1_318158_319777	NEIS0695	hypothetical protein	-0.118319	8.53893	0.626284	1
6_1_319897_320265	NEIS0696	hypothetical protein	0.29413	4.96593	0.654266	1
6_1_320308_321045	NEIS0697	ubiquinone/menaquinone biosynthesis methyltransferase	4.28819	-0.709447	0.452099	1
6_1_321265_321744	NEIS0698	hypothetical protein	-0.0492602	11.0141	0.824706	1
6_-1_321872_322366	NEIS0699	putative 2-amino-4-hydroxy-6- hydroxymethyldihydropteridine- pyrophosphokinase	5.82839	0.0685689	0.198901	1
6_-1_322376_322750	NEIS0700	putative regulator	-0.025732	10.6292	0.90628	1
6_-1_323877_324815	NEIS0703	putative D-alanyl-D-alanine-endopeptidase	0.259101	11.3308	0.208025	1
6_1_325073_325576	NEIS0704	hypothetical protein	0.553365	3.98391	0.512891	1
6_1_325628_326503	NEIS0705	putative integrase/recombinase	-3.06764	-1.00886	0.65663	1
6_1_327041_327274	NEIS0707	putative thioredoxin	0.0653985	6.80847	0.850471	1
6_1_328702_329565	NEIS0709	phosphoribosylaminoimidazole-succinocarboxamide synthase	-3.15637	-0.99991	0.719367	1
6_1_329802_331922	NEIS0710	polynucleotide phosphorylase/polyadenylase	0.749392	1.50036	0.649556	1
6_-1_332660_332974	NEIS0712	putative lipoprotein	0.324721	3.35986	0.763545	1
6_1_333111_333962	NEIS0713	diaminopimelate epimerase	0.905939	1.51144	0.735519	1
6_1_333959_334564	NEIS0714	hypothetical protein	-3.54123	2.22119	0.0292558	1
6_1_336001_336696	NEIS0717	hypothetical protein	0.0312092	6.09991	0.955167	1
6_1_337103_337339	NEIS2592	hypothetical protein	0.133893	7.95153	0.854307	1
6_-1_338704_340497	NEIS0719	GTP-binding protein LepA	-0.215914	-0.622901	1	1
6_-1_340639_341340	NEIS0720	putative 5'-methylthioadenosine/S- adenosylhomocysteine nucleosidase	-0.228443	6.76283	0.56631	1
6_1_341526_342638	NEIS0721pilT2	pilT_like protein	0.958951	3.87919	0.293774	1
6_1_342672_343649	NEIS0722	DNA polymerase III subunit delta'	-4.39268	-0.619406	0.46232	1
6_1_343653_344003	NEIS0723	type IV pilus assembly protein	0.292703	6.5084	0.425954	1
6_1_344008_344787	NEIS0724	hypothetical protein	0.158021	7.69636	0.65415	1
6_1_344813_345028	NEIS2381	hypothetical protein	-3.27481	2.23937	0.039648	1
6_1_345129_345440	NEIS0726	hypothetical protein	-0.0487234	5.13269	0.933789	1
6_1_345546_346172	NEIS0727	uracil phosphoribosyltransferase	0.0457359	1.98801	1	1
6_1_346195_346515	NEIS0728	hypothetical protein	0.126125	7.01748	0.70314	1
6_1_347355_348179	NEIS2593	NgoAVIII type II RMS; bcgIA restriction- modification enzyme	0.274569	8.86581	0.234461	1
6_1_348179_349147	NEIS2594	NgoAVIII type II RMS; bcgIB specificity unit	-0.0886231	10.2302	0.677594	1
6_1_349429_349851	NEIS0729	putative secreted protein	0.649049	6.28896	0.0682298	1
6_1_350705_351979	NEIS0731	hypothetical protein	-0.69556	3.96884	0.417505	1
6_1_351976_353193	NEIS0732	hypothetical protein	0.363711	5.90799	0.394459	1
6_1_353268_354332	NEIS0733	uroporphyrinogen decarboxylase	2.39172	-1.15133	1	1
6_-1_354395_356284	NEIS2595	type I or type III restriction endonuclease which is stress-sensitive and ATP-dependent. It contains a typical ATP binding region (Walker motif)	0.0476252	11.2434	0.821433	1
6_-1_356285_357322	NEIS2596	NgoAVII type II RMS; restriction endonuclease R.NgoVII	0.190584	8.18507	0.472916	1
6_-1_356285_357322	NEIS3033	restriction endonuclease	0.190584	8.18507	0.472908	1
6_-1_357319_358443	NEIS2597	NgoAVII type II RMS; methylase bspRIM; M.NgoVII	-0.00406339	8.87465	0.987026	1
6_1_358468_358725	NEIS2598	hypothetical protein	0.0475552	7.73303	0.85723	1
6_1_358468_358725	NEIS3035	hypothetical protein	0.0475548	7.73303	0.857167	1
6_1_358830_360209	NEIS0734	DNA repair protein RadA	0.0385341	6.81283	0.913185	1
6_-1_360484_360963	NEIS0735	hypothetical protein	-0.436535	3.88047	0.649675	1
6_-1_361088_361447	NEIS0736	putative periplasmic protein	-0.701462	4.7379	0.280174	1
6_-1_361486_365088	NEIS0737	putative exodeoxyribonuclease V beta chain	6.41344	0.516566	0.0629582	1
6_-1_365165_366283	NEIS0738	hypothetical protein	-0.0661792	7.20966	0.833089	1
6_1_367901_368656	NEIS0742	putative amino acid permease ATP-binding protein	-0.231052	6.57197	0.52377	1
6_-1_368712_370094	NEIS0743pgm	Phosphoglucomutase (EC 5.4.2.2)	2.47647	-1.14563	1	1
6_-1_370262_370771	NEIS0744	putative peptidyl-prolyl cis-trans isomerase B	-0.436375	3.93035	0.613155	1
6_-1_372535_372858	NEIS0746	hypothetical protein	-0.047724	5.77978	0.922101	1
6_-1_372894_373100	NEIS2558	conserved hypothetical integral membrane protein	0.244544	4.69015	0.705232	1
6_-1_373161_373739	NEIS0747	peptidyl-tRNA hydrolase	-5.25818	-0.14309	0.288174	1
6_-1_373792_374070	NEIS0748	hypothetical protein	4.28824	-0.709447	0.453432	1
6_-1_374716_376683	NEIS0750	putative ATP-dependent zinc metallopeptidase	0.312628	-1.00199	1	1
6_-1_376747_377367	NEIS0751	putative cell division protein	0.440653	5.29788	0.417838	1
6_1_377441_377761	NEIS0752	hypothetical protein	-0.399307	2.80638	0.788524	1
6_-1_379010_380167	NEIS0754	putative carbon-sulphur lyase	-0.4625	7.48026	0.11801	1
6_1_380370_381143	NEIS0755	putative GTP cyclohydrolase	1.5773	0.699656	0.435908	1
6_1_381340_382005	NEIS0756	putative NAD(P)H-flavin oxidoreductase	-0.159112	9.09314	0.481451	1
6_-1_382060_382818	NEIS0757	putative RNA-binding protein	0.13329	8.47993	0.595445	1
6_-1_382843_383733	NEIS0758	inorganic polyphosphate/ATP-NAD kinase	4.56626	-0.59286	0.30428	1
6_-1_383753_384319	NEIS0759	hypothetical protein	0.0492554	11.798	0.777591	1
6_-1_385200_385850	NEIS0761	TetR family transcriptional regulator	3.89493	-0.841587	0.591657	1
6_-1_385862_386902	NEIS0762	UDP-N-acetylenolpyruvoylglucosamine reductase	-2.29267	-1.15272	1	1
6_-1_386946_388325	NEIS0763	multidrug efflux protein	0.139687	6.49833	0.719544	1
6_-1_388326_388430	pro_NEIS0763	NorM, efflux pump, promoter	0.166994	10.3741	0.429646	1
6_1_388382_388570	NEIS3038	hypothetical protein	0.114908	10.3047	0.606647	1
6_-1_388494_388688	NEIS3039	transcriptional regulator	1.40988	2.87883	0.239717	1
6_1_388662_389813	NEIS0764	ATP phosphoribosyltransferase regulatory subunit	0.223525	4.92948	0.724574	1
6_1_389912_391216	NEIS0765	adenylosuccinate synthetase	-0.456231	-0.308174	0.897986	1
6_-1_392288_392404	NEIS3040	heat-shock protein HtpX	2.47622	-1.14563	1	1
6_1_392506_393153	NEIS0767adk	adenylate kinase	2.4759	-1.14563	1	1
6_1_395499_396503	NEIS0773hldD	ADP-D-beta-D heptose epimerase	-2.29227	-1.15272	1	1
6_1_396578_398122	NEIS2361	NgoAV type I RMS; hsdM; DNA methyltransferase subunit M	0.0825477	10.524	0.697016	1
6_1_398238_399089	NEIS2599	putative DNA damage inducible protein	-0.262411	5.77374	0.617924	1
6_1_399256_400477	NEIS2362	NgoAV type I RMS; hsdS; specificity subunit S	0.0961384	10.9713	0.652817	1
6_1_400709_403807	NEIS2391	NgoAV type I RMS; hsdR; restriction enzyme EcoR124II R protein	0.0316979	9.67207	0.898966	1
6_-1_403847_406138	NEIS0774	putative ATP-dependent protease ATP-binding protein	0.0880544	10.0365	0.686282	1
6_-1_406140_406442	NEIS0775clpS	ATP-dependent Clp protease adaptor protein ClpS	1.0078	2.05773	0.495191	1
6_1_406687_406890	NEIS0776	putative transcriptional regulator	1.08537	0.0260209	0.708293	1
6_-1_407189_408520	NEIS0777	hypothetical protein	0.134811	8.73629	0.558416	1
6_1_408674_409180	NEIS0778	hypothetical protein	2.80844	-0.303637	0.377626	1
6_1_409227_409940	NEIS0779	hypothetical protein	0.0345256	10.1277	0.872506	1
6_1_410009_411709	NEIS0780	putative single-stranded-DNA-specific exonuclease	0.122604	4.8763	0.844132	1
6_1_412067_413425	NEIS0781	putative poly(A) polymerase	-0.0752234	6.51195	0.834288	1
6_-1_414026_414979	NEIS0784	hypothetical protein	0.0271866	6.41887	0.950502	1
6_-1_415015_416212	NEIS2846pglN2	glycosyltransferase	0.0213468	8.44743	0.929742	1
6_1_416344_417049	NEIS0788	putative periplasmic protein	-0.0374582	9.00618	0.871277	1
6_-1_417777_418166	NEIS0790	hypothetical protein	-0.00441079	6.63569	0.993719	1
6_-1_418218_419117	NEIS0791	recombination associated protein	-0.130323	1.42505	0.97232	1
6_-1_419148_420605	NEIS0792	GTP-binding protein EngA	0.760246	4.70819	0.28369	1
6_-1_420755_421384	NEIS0793	hypothetical protein	-0.327827	2.80861	0.840993	1
6_-1_421385_422680	NEIS0794	histidyl-tRNA synthetase	2.47594	-1.14563	1	1
6_-1_422808_423464	NEIS0795	putative periplasmic protein	0.174274	5.4857	0.715861	1
6_-1_422808_423408	NEIS0524	putative peptidase	0.174274	5.4857	0.71588	1
6_-1_423520_423744	NEIS2881	hypothetical protein	0.187117	3.7591	0.848391	1
6_-1_424690_424986	NEIS0802	hypothetical protein	0.180397	8.86217	0.439651	1
6_-1_425228_425518	NEIS0803	hypothetical protein	-0.00847501	9.38616	0.972383	1
6_1_426786_427709	NEIS0808	hypothetical protein	-0.111066	5.82907	0.820838	1
6_-1_427788_428429	NEIS0809	hypothetical protein	-0.732467	3.26259	0.501642	1
6_-1_428484_429275	NEIS0810	spermidine synthase	0.0806705	7.98628	0.772137	1
6_1_429658_430449	NEIS0811	3-methyl-2-oxobutanoate hydroxymethyltransferase	-2.29267	-1.15272	1	1
6_1_431729_433572	NEIS0813	putative periplasmic protein	-0.00756982	0.98095	1	1
6_1_434303_435148	NEIS0815	4-diphosphocytidyl-2-C-methyl-D-erythritol kinase	-2.17032	-1.16202	1	1
6_1_435487_436470	NEIS0816	ribose-phosphate pyrophosphokinase	-0.0755724	6.14685	0.8471	1
6_1_435487_436467	NEISp0816	Ribose-phosphate pyrophosphokinase	-0.0755708	6.14685	0.846975	1
6_-1_437235_438404	NEIS0818	putative D-alanyl-D-alanine carboxypeptidase	-0.138373	9.87624	0.546178	1
6_1_438553_440079	NEIS0819	threonine dehydratase	-0.113118	11.8279	0.467314	1
6_-1_440135_441211	NEIS0820	putative sulphate permease ATP-binding protein	-0.115832	7.0874	0.718203	1
6_-1_441352_442173	NEIS0821	putative sulphate permease inner membrane protein	-0.115928	3.22462	0.940739	1
6_-1_442362_443198	NEIS0822cysU	sulfate permease inner membrane protein	0.155557	8.80058	0.489583	1
6_1_443377_443709	NEIS0823	hypothetical protein	0.489793	0.190914	0.851366	1
6_1_444039_444548	NEIS0824	hypothetical protein	-0.0111372	9.39293	0.961762	1
6_1_445524_446930	NEIS0826	replicative DNA helicase	3.84925	-0.846978	0.505677	1
6_1_447193_447903	NEIS0827	type IV biogenesis protein	-0.105679	11.3706	0.500429	1
6_1_447935_448546	NEIS0828	type IV biogenesis protein	-1.55588	0.782848	0.516953	1
6_1_448543_449523	NEIS0829	type IV biogenesis protein	-0.0442541	9.37269	0.847866	1
6_1_449502_450113	NEIS0830	type IV biogenesis protein	0.263301	9.19147	0.238718	1
6_1_450100_450588	NEIS0831	minor pilin	-0.709054	3.90403	0.420057	1
6_-1_450658_450966	NEIS2600	hypothetical protein	0.782141	3.77843	0.497096	1
6_1_452364_453551	NEIS0834	succinyldiaminopimelate transaminase	-0.645771	3.40425	0.536812	1
6_1_453863_454642	NEIS0835	hypothetical protein	0.643738	6.01005	0.10802	1
6_1_454893_454979	tRNAser		1.60034	-0.740007	0.833957	1
6_1_455173_456369	NEIS0836	Phage integrase	-0.0237213	8.31447	0.92201	1
6_-1_456725_456994	NEIS2601	hypothetical protein, putative phage associated protein	-0.636027	4.71153	0.342217	1
6_-1_457189_457872	NEIS2602	hypothetical protein, putative phage associated protein	-0.369612	8.80163	0.109762	1
6_-1_457883_458419	NEIS2603	hypothetical protein, putative phage associated protein	-0.240747	5.93053	0.572824	1
6_-1_458530_458745	NEIS2604	hypothetical protein, putative phage associated protein	0.131165	8.41975	0.605155	1
6_-1_458797_459288	NEIS2605	hypothetical protein, putative phage associated protein	-0.375253	6.19703	0.318025	1
6_-1_459607_460293	NEIS2606	hypothetical protein, putative phage associated protein	-0.039968	9.02307	0.857102	1
6_-1_460949_461236	NEIS2607	hypothetical protein, putative phage associated protein	-0.159602	1.83393	0.956179	1
6_-1_462203_462403	NEIS2610	hypothetical protein, putative phage associated protein	-3.23877	0.164155	0.207948	1
6_-1_463489_463926	NEIS2612	hypothetical protein, putative phage associated protein	0.220296	3.81463	0.820006	1
6_-1_464039_464755	NEIS2613	phage-related repressor protein	2.3918	-1.15133	1	1
6_1_465633_465860	NEIS2614	hypothetical protein, putative phage associated protein	0.147816	6.41773	0.694041	1
6_1_465978_467042	NEIS2615	hypothetical protein, putative phage associated protein	0.0926775	9.63175	0.683	1
6_1_467039_468400	NEIS2616	replicative DNA helicase	-0.137189	4.42844	0.866709	1
6_1_468417_468726	NEIS3178	Hypothetical protein	-0.629028	1.98197	0.68386	1
6_1_468740_469234	NEIS2617	hypothetical protein, putative phage associated protein	-0.658948	3.28221	0.551135	1
6_1_469696_470241	NEIS2618	hypothetical protein, putative phage associated protein	-2.17722	0.769064	0.277859	1
6_1_470231_470464	NEIS2619	hypothetical protein, putative phage associated protein	0.334901	3.08481	0.775942	1
6_1_470508_470915	NEIS2620	hypothetical protein, putative phage associated protein	0.0620059	9.46271	0.783229	1
6_1_471138_471644	NEIS2621	hypothetical protein, putative phage associated protein	-0.393779	6.71133	0.227565	1
6_1_472479_472928	NEIS2622	hypothetical protein, putative phage associated protein	-0.137269	4.9293	0.819443	1
6_1_474408_476555	NEIS2624	hypothetical protein, putative phage associated protein	0.00452865	10.2858	0.983173	1
6_1_477821_479320	NEIS2625	hypothetical protein, putative phage associated protein	-0.123549	9.6793	0.589008	1
6_1_479327_479689	NEIS2626	hypothetical protein, putative phage associated protein	-0.731333	-0.499649	0.892784	1
6_1_479692_480222	NEIS2627	hypothetical protein, putative phage associated protein	-0.10578	5.77212	0.817133	1
6_1_480699_481127	NEIS2628	hypothetical protein, putative phage associated protein	0.312597	-1.00199	1	1
6_1_481153_481926	NEIS2629	hypothetical protein, putative phage associated protein	-0.992748	3.31932	0.427676	1
6_1_481987_482316	NEIS2630	hypothetical protein, putative phage associated protein	-0.180727	5.24262	0.725861	1
6_1_482328_482594	NEIS2631	hypothetical protein, putative phage associated protein	-0.235745	6.75314	0.475776	1
6_1_482594_483193	NEIS2632	hypothetical protein, putative phage associated protein	-0.120649	10.7519	0.573904	1
6_1_483190_484044	NEIS2633	hypothetical protein, putative phage associated protein	-0.375435	5.77902	0.423951	1
6_1_484046_484477	NEIS2634	hypothetical protein, putative phage associated protein	-0.200211	5.18344	0.713119	1
6_1_485026_489171	NEIS2636	hypothetical protein, putative phage associated protein	-0.36404	7.54041	0.275679	1
6_1_489283_489588	NEIS2637	hypothetical protein, putative phage associated protein	-1.12627	2.74383	0.361561	1
6_1_489659_490129	NEIS2638	hypothetical protein, putative phage associated protein	1.23213	2.36074	0.372435	1
6_1_490130_490462	NEIS2639	hypothetical protein, putative phage associated protein	-0.0374714	5.05549	0.950184	1
6_-1_490591_490824	NEIS2640	hypothetical protein, putative phage associated protein	0.463489	2.79139	0.718452	1
6_-1_490832_491179	NEIS2641	putative plasmid stable inheritance protein putative phage associated protein	0.23852	4.98203	0.792588	1
6_1_491622_492161	NEIS2643	hypothetical protein, putative phage associated protein	-0.640571	4.9819	0.280387	1
6_1_493004_493153	NEIS2936	hypothetical protein	-2.16973	-1.16202	1	1
6_1_493183_496230	NEIS2644	putative tail length tape measure protein	0.449429	6.66681	0.173236	1
6_-1_496290_496646	NEIS0839	hypothetical protein	-0.0785933	9.13087	0.726465	1
6_-1_497111_498100	NEIS2645	putative integrase	-0.182019	9.69438	0.431812	1
6_1_498789_499823	NEIS1152	phosphoribosylaminoimidazole synthetase	-5.33796	-0.154524	0.201462	1
6_1_500041_500345	NEIS3198	Hypothetical protein	-0.116021	6.83079	0.756295	1
6_1_501608_503635	NEIS1208	putative transmembrane transport protein	-0.0203496	11.4112	0.896928	1
6_-1_503725_505317	NEIS1207	long-chain-fatty-acid--CoA ligase	-0.491724	5.55186	0.319297	1
6_-1_505529_506722	NEIS1205	putative periplasmic protein	-2.2925	-1.15272	1	1
6_-1_507713_509149	NEIS1203	putative polysaccharide modification protein	-0.698546	3.85639	0.473461	1
6_-1_509384_510115	NEIS2769	Sugar efflux transporter B	-0.104158	5.5618	0.824953	1
6_-1_510109_510444	NEIS2762	Sugar efflux transporter	-0.0677849	8.20999	0.783074	1
6_1_510885_511097	NEIS1202	mercuric ion binding protein	-0.557303	3.72028	0.598883	1
6_1_511197_512823	NEIS1201	hypothetical protein	0.14236	11.4517	0.365459	1
6_1_512905_514002	NEIS1200	hypothetical protein	0.433585	2.0816	0.836153	1
6_1_515254_515811	NEIS1198	putative protein-tyrosine-phosphatase	-0.136951	5.72853	0.76892	1
6_1_515888_516364	NEIS1197	putative cation uptake regulator	-0.209674	4.29476	0.792607	1
6_1_516352_517278	NEIS1196	hypothetical protein	-0.11068	6.2896	0.795862	1
6_1_517343_517900	NEIS1195	putative peptidyl-prolyl cis-trans isomerase A	0.446807	6.05391	0.256644	1
6_1_518016_520079	NEIS1194modB	NgoAX type III RMS; methylase modB	-0.0817491	10.0443	0.709113	1
6_1_520169_523108	NEIS1193	NgoAX type III RMS; StyLTI restriction endonuclease	0.0303535	9.52941	0.898214	1
6_-1_523202_524161	NEIS1192	C32 tRNA thiolase	0.210039	4.96169	0.724143	1
6_-1_525151_525513	NEIS1190	hypothetical protein	0.232224	5.1535	0.726878	1
6_1_525588_526067	NEIS1189	hypothetical protein	-0.065062	10.3723	0.757304	1
6_1_526089_526781	NEIS1188	putative dnaJ-family protein	-0.443342	11.5214	0.028901	1
6_1_526785_527660	NEIS1186	putative integral membrane protein	-1.56241	4.25826	0.0961853	1
6_1_527868_531488	NEIS2646	putative TonB-dependent receptor	-0.132436	10.9201	0.5325	1
6_1_531770_532720	NEIS2647	hypothetical protein	0.173985	7.12846	0.607053	1
6_1_532940_534433	NEIS2648	hypothetical protein	-0.155316	9.86056	0.499506	1
6_-1_534501_535898	NEIS1185aspA	aspartate ammonia-lyase	0.245138	7.78021	0.336937	1
6_-1_535924_536112	NEIS2649	hypothetical protein	3.23551	-0.997201	0.707257	1
6_-1_536176_536736	NEIS1183	putative periplasmic protein	2.39158	-1.15133	1	1
6_1_540134_541684	NEIS1281	hypothetical protein	-0.881595	-0.442509	0.869413	1
6_-1_544445_546034	NEIS1279aceF	dihydrolipoamide acetyltransferase (EC 2.3.1.12)	2.39188	-1.15133	1	1
6_-1_546184_548847	NEIS1278pdhC	pyruvate dehydrogenase (EC 1.2.4.1)	-1.21419	-0.728987	0.843598	1
6_1_549544_551256	NEIS1277	prolyl-tRNA synthetase	0.466685	5.17075	0.378528	1
6_1_551319_551975	NEIS1276	putative hydrolase	0.294419	6.48852	0.458009	1
6_-1_552433_552981	NEIS1274	hypothetical protein	-0.238603	7.70305	0.354963	1
6_-1_552983_553543	NEIS1273	lipoprotein	-0.349702	8.92467	0.117212	1
6_1_553869_555662	NEISp1271	Hypothetical protein	0.876426	0.677779	0.73663	1
6_1_553869_555665	NEIS1271	hypothetical protein	0.876453	0.677779	0.736149	1
6_1_555792_557267	NEIS1270	putative carboxy-terminal processing protease	2.47607	-1.14563	1	1
6_1_557597_559624	NEIS1269	excinuclease ABC subunit B	-0.00868096	6.79853	0.985644	1
6_-1_559802_560560	NEIS2650	carbonic anhydrase	0.10274	10.3313	0.630015	1
6_-1_560969_561316	NEIS3228	Hypothetical protein	0.18698	9.13001	0.423921	1
6_-1_561640_562356	NEIS1267	tRNA (guanine-N(7)-)-methyltransferase	-0.180812	4.26084	0.840082	1
6_-1_564000_565886	NEIS1263	excinuclease ABC subunit C	0.387303	5.91161	0.361423	1
6_-1_565941_568268	NEIS1262	putative cation-transporting ATPase	0.46865	6.47154	0.238677	1
6_1_568257_569207	NEIS1261	thioredoxin reductase	2.75637	-0.282171	0.412684	1
6_-1_571363_572169	NEIS1256	hypothetical protein	1.0841	3.27253	0.390348	1
6_-1_572170_572916	NEIS1255	phosphatidylserine synthase	2.39164	-1.15133	1	1
6_1_573500_573982	NEIS1253	hypothetical protein	0.915479	3.36594	0.433881	1
6_-1_574029_575240	NEIS1252	uracil permease	-0.135966	7.2075	0.668037	1
6_1_575462_577900	NEIS1251	ftsK-like cell division/stress response protein	5.55344	-0.096554	0.17237	1
6_1_580181_580795	NEIS1248	ATP-dependent Clp protease proteolytic subunit	0.886822	5.43271	0.0929104	1
6_-1_580849_582114	NEIS1247	4-hydroxy-3-methylbut-2-en-1-yl diphosphate synthase	2.47626	-1.14563	1	1
6_-1_582130_582927	NEIS1246	type IV biogenesis protein	0.413159	5.47576	0.418454	1
6_-1_582133_582927	NEISp1246	Type IV pilus biogenesis/stability protein PilW (PilF)	0.413155	5.47576	0.417996	1
6_-1_582894_583988	NEIS1245	hypothetical protein	2.39149	-1.15133	1	1
6_-1_584132_584557	NEIS1244ndk	nucleoside diphosphate kinase	-0.0645367	6.60549	0.853382	1
6_-1_584616_585767	NEIS1243	putative nucleotide-binding protein	-0.00648552	0.312581	1	1
6_-1_586297_587124	NEIS1242	esterase D	0.380027	8.26851	0.115212	1
6_1_588393_588800	NEIS1240	putative transcriptional regulator	-0.199656	7.63529	0.498072	1
6_-1_592048_593418	NEIS1236	pseudo	0.0151967	9.18235	0.946459	1
6_-1_593892_594584	NEIS1235	putative ribosomal small subunit pseudouridine synthase	0.0581773	10.4459	0.785447	1
6_-1_594652_596628	NEIS1234	putative membrane bound murein transglycosylase	0.157963	9.55679	0.492829	1
6_1_597510_598352	NEIS1232	formamidopyrimidine-DNA glycosylase	0.450419	5.3258	0.389623	1
6_-1_599470_599781	NEIS1229	hypothetical protein	0.387709	7.26735	0.233038	1
6_1_599966_600079	NEIS3088	hypothetical protein	4.11301	0.468244	0.121909	1
6_1_600312_602591	NEIS1226	ribonucleotide-diphosphate reductase subunit alpha	-4.08503	-0.735483	0.511622	1
6_1_602904_604037	NEIS1223	ribonucleotide-diphosphate reductase subunit beta	-0.324645	-0.633048	1	1
6_1_604158_604448	NEIS1222	iron-sulfur binding protein	5.42093	-0.179198	0.275319	1
6_-1_606268_606708	NEIS1219	hypothetical protein	-1.05187	1.06517	0.664631	1
6_-1_606723_607565	NEIS1218kdsA	2-dehydro-3-deoxyphosphooctonate aldolase (EC 2.5.1.55)	0.0975014	-0.998556	1	1
6_-1_608132_608434	NEIS2752	hypothetical protein	0.0331763	9.71246	0.885006	1
6_-1_608660_612364	NEIS1214	transcription-repair coupling factor	-0.0960443	6.42941	0.789	1
6_1_612423_613976	NEIS1213	putative oxidoreductase	0.792015	0.314403	0.734204	1
6_1_614124_615215	NEIS1212	murein hydrolase	0.706048	4.90634	0.238777	1
6_-1_615338_617344	NEIS1210	site-specific recombinase	-0.337054	3.98669	0.701484	1
6_-1_621287_621787	NEIS1319hscB	chaperone protein	-4.64553	-0.511946	0.409082	1
6_1_621869_622090	NEIS2445	hypothetical protein	0.683871	4.19069	0.415382	1
6_-1_622050_622370	NEIS1318	HesB-like protein	-2.29199	-1.15272	1	1
6_-1_622457_622843	NEIS1317	scaffold protein	0.18238	-0.993024	1	1
6_-1_622856_623323	NEIS2763	Adenosine monophosphate-protein transferase VbhT	-0.0590754	8.9983	0.796016	1
6_-1_623656_623946	NEIS2651	hypothetical protein	-0.289251	8.91267	0.188156	1
6_-1_623952_625166	NEIS1315	cysteine desulfurase	2.39178	-1.15133	1	1
6_-1_625195_625641	NEIS1314	DNA-binding protein	0.136011	2.92564	0.925727	1
6_1_625640_625870	NEIS2652	hypothetical protein	1.27148	4.79024	0.0526698	1
6_1_625673_625870	NEIS3094	hypothetical protein	1.35527	4.76637	0.03951	1
6_1_625991_627163	NEIS1312	L-lactate dehydrogenase	-0.164543	7.31834	0.592352	1
6_-1_627312_630086	NEIS1311	NgoAXII type III RMS; restriction endonuclease	0.204738	9.79755	0.372584	1
6_-1_630076_632346	NEIS1310	NgoAXII type III RMS; methylase modA	0.0739603	9.83914	0.757888	1
6_-1_632563_633483	NEIS1309	tRNA pseudouridine synthase B	-0.330329	-0.619919	1	1
6_-1_633541_634065	NEIS2883	hypothetical protein	-0.417146	6.70889	0.223352	1
6_1_634630_635874	NEIS1307	ATP-dependent protease ATP-binding subunit ClpX	-1.77231	2.79152	0.162734	1
6_-1_635981_637174	NEIS1306	bifunctional N-succinyldiaminopimelate- aminotransferase/acetylornithine transaminase protein	-0.0401954	5.11135	0.95451	1
6_1_637518_638078	NEIS1305	hypothetical protein	-2.55608	2.0097	0.121345	1
6_1_638163_638717	NEIS1304	putative membrane lipoprotein	0.05116	7.22507	0.875531	1
6_1_640881_641945	NEIS1302	hypothetical protein	-0.599442	8.08278	0.0259549	1
6_-1_641997_642329	NEIS1301	thioredoxin I	5.67154	0.0172964	0.207992	1
6_-1_642394_642597	NEIS3093	hypothetical protein	-0.109362	8.17035	0.656592	1
6_1_642627_643100	NEIS1300	hypothetical protein	1.16608	-0.233482	0.780652	1
6_1_644189_645544	NEIS1298	exodeoxyribonuclease VII large subunit	-0.573595	5.77436	0.228179	1
6_1_646046_647587	NEIS1297	putative integral membrane transporter	-0.0876016	8.92308	0.708652	1
6_1_648916_649548	NEIS1295	pyridoxamine 5'-phosphate oxidase	-2.16917	-1.16202	1	1
6_-1_649678_650688	NEIS1294	iron/sulphur-binding oxidoreductase	0.235665	7.98812	0.375153	1
6_-1_650780_652210	NEIS1293	aspartyl/glutamyl-tRNA amidotransferase subunit B	2.4763	-1.14563	1	1
6_-1_652253_653185	NEIS1292	hypothetical protein	1.09224	2.29148	0.526056	1
6_1_655130_655783	NEIS1289	hypothetical protein	-0.0232173	4.25658	0.991586	1
6_1_655788_657131	NEIS1288	putative aldehyde dehydrogenase	0.44511	7.54933	0.126114	1
6_-1_657180_657608	NEIS1287	hypothetical protein	0.325323	5.62914	0.520321	1
6_-1_657954_659210	NEIS1286	SUN-family protein	0.796002	4.89889	0.19442	1
6_-1_659246_660115	NEIS1285	hypothetical protein	-1.97578	1.13943	0.431002	1
6_-1_660156_660971	NEIS1284	SpoU methylase family protein	0.0590425	8.39357	0.815332	1
6_1_661215_662000	NEIS1283	inositol monophosphate family protein	0.605851	1.91551	0.787391	1
6_-1_662987_664057	NEIS1182	3-isopropylmalate dehydrogenase	-0.218416	5.89961	0.620916	1
6_-1_664091_664822	NEIS1181	NgoAXV type II RMS; restriction endonuclease NlaIV	-0.257289	8.86011	0.244657	1
6_-1_664838_666109	NEIS1180nlaIVM	NgoAXV type II RMS; banIM methylase	-6.42982	0.613342	0.0777445	1
6_-1_666276_666917	NEIS1179	isopropylmalate isomerase small subunit	-0.195234	1.73641	0.928859	1
6_-1_666979_667488	NEIS1178	putative lipoprotein	-0.276694	5.78132	0.54177	1
6_-1_667328_668737	NEIS1176	isopropylmalate isomerase large subunit	0.147231	8.04797	0.562123	1
6_1_668989_670338	NEIS1175	glutamate--cysteine ligase	1.56175	-0.721209	0.804559	1
6_1_670461_671138	NEIS1174	DNA repair protein RadC	0.00765207	4.08621	1	1
6_1_671211_671936	NEIS1173	hypothetical protein	0.153479	3.99141	0.876389	1
6_1_672088_673368	NEIS1172	putative periplasmic protein	0.0355179	8.51468	0.87888	1
6_1_673374_674552	NEIS1171	hypothetical protein	-0.140118	6.15558	0.713003	1
6_1_677179_677331	NEIS3084	hypothetical protein	-0.16228	7.62603	0.579699	1
6_-1_678637_679431	NEIS1166	hypothetical protein	-0.545696	1.47304	0.813324	1
6_-1_679478_680887	NEIS1165	threonine synthase	0.182327	-0.993024	1	1
6_-1_680960_681328	NEIS1164	putative lipoprotein	-2.2915	-1.15272	1	1
6_-1_684728_687346	NEIS2653	hypothetical protein	-0.0964563	10.0974	0.659099	1
6_1_688651_689961	NEIS1159	recombination factor protein RarA	-0.236559	5.28624	0.663358	1
6_1_690081_693086	NEIS2534	NgoAXVII type I RMS; hsdR; restriction- modifcation system R protein	0.173749	9.3109	0.468981	1
6_1_693136_693369	NEIS2757	virulence protein RhuM family	-0.615351	4.5956	0.359776	1
6_1_693416_694618	NEIS2535	NgoAXVII type I RMS; hsdS; specificity subunit S protein	0.570544	5.15513	0.328653	1
6_1_694611_695171	NEIS2654	hypothetical protein	-0.117458	10.3891	0.589769	1
6_1_695182_696024	NEIS2655	hypothetical protein	0.0616941	8.62003	0.806763	1
6_1_696091_697692	NEIS1158L	NgoAXVII type I RMS; methylase	-0.489948	5.65057	0.305759	1
6_1_697366_697692	NEIS1158S	NgoAXVII type I RMS; methylase	-0.40718	0.0101536	0.937643	1
6_-1_700301_700528	NEIS2937	hypothetical protein	-0.906244	4.2529	0.226165	1
6_1_701085_704650	NEIS2773	Adenosine monophosphate-protein transferase and cysteine protease IbpA precursor	0.125401	11.4026	0.420081	1
6_1_705814_706260	NEIS2758	hypothetical protein	-0.0573411	6.81936	0.857876	1
6_1_708430_708798	NEIS2656	hypothetical protein	0.044361	12.993	0.780102	1
6_-1_709174_710223	NEIS1336mutY	adenine glycosylase	0.398827	5.52185	0.40729	1
6_1_715214_716659	NEIS1331gdh	glucose-6-phosphate 1-dehydrogenase	5.94212	0.142951	0.182506	1
6_1_717487_718473	NEIS1329	glucokinase	4.59691	-0.587753	0.407815	1
6_1_718522_719370	NEIS1328	putative transcriptional regulator	-0.41482	7.19953	0.187183	1
6_1_719596_721242	NEIS1326pgi1	glucose-6-phosphate isomerase (EC 5.3.1.9)	-5.33793	-0.154524	0.200499	1
6_1_721459_722472	NEIS1325	hypothetical protein	0.0591346	8.06602	0.820764	1
6_-1_725869_726432	NEIS3191	(Putative) phage associated protein	0.742861	1.9823	0.60568	1
6_-1_727336_727662	NEIS2753	Gene 25-like lysozyme	3.63349	0.87809	0.170055	1
6_-1_728344_728556	NEIS2552	hypothetical protein	-0.0360468	7.2156	0.921412	1
6_-1_729607_729870	NEIS0989	pseudo	-0.638468	2.48744	0.62706	1
6_-1_732449_732745	NEIS2657	conserved hypothetical protein	0.447479	7.01426	0.203659	1
6_1_733057_734115	NEIS1386	DNA polymerase IV	0.167791	7.64073	0.527541	1
6_-1_734185_736200	NEIS1385	ATP-dependent DNA helicase	-0.107375	4.2923	0.892659	1
6_-1_736220_736984	NEIS1383	3-dehydroquinate dehydratase	0.371995	2.32912	0.818702	1
6_1_737184_738230	NEIS1382	recombinase A	1.98324	1.99296	0.28502	1
6_1_738602_738745	NEIS3100	hypothetical protein	0.699882	3.93129	0.434532	1
6_-1_738883_739218	NEIS1380	hypothetical protein	7.13716	1.04476	0.0653232	1
6_-1_739299_741422	NEIS1379	DNA polymerase III subunits gamma and tau	2.39193	-1.15133	1	1
6_-1_741517_743493	NEIS1378	DNA mismatch repair protein	-0.0734817	8.35817	0.788273	1
6_1_743637_743822	NEIS2530	conserved hypothetical protein	-5.88807	0.235996	0.124482	1
6_1_743833_744501	NEIS1376	methyltransferase	-0.0847683	6.75896	0.810443	1
6_1_744501_745214	NEIS1375	putative periplasmic protein	0.353574	5.79513	0.469911	1
6_1_746189_746644	NEIS2859	hypothetical protein	0.0259357	7.83808	0.919978	1
6_1_747669_748577	NEIS2658	hypothetical protein	0.0428042	9.47798	0.854569	1
6_-1_748733_749389	NEIS1151	putative two-component system response regulator	0.251419	5.15423	0.640289	1
6_-1_749386_751155	NEIS1150	putative two-component system sensor kinase	-0.161844	8.14706	0.516531	1
6_1_751413_751976	NEIS1149	molybdopterin-guanine dinucleotide biosynthesis protein A	0.312833	7.50361	0.310079	1
6_1_752764_753627	NEIS1147	hypothetical protein	-3.8716	-0.768768	0.590938	1
6_1_754220_754912	NEIS1145	ribulose-phosphate 3-epimerase	1.30964	1.70605	0.437409	1
6_-1_755151_756182	NEIS1144	Holliday junction DNA helicase RuvB	6.04755	0.213862	0.168475	1
6_-1_756266_756574	NEIS1143	hypothetical protein	-2.16992	-1.16202	1	1
6_-1_756992_758224	NEIS1142	multifunctional tRNA nucleotidyl transferase/ 2'3'-cyclic phosphodiesterase/ 2'nucleotidase/ phosphatase	3.23559	-0.997201	0.706541	1
6_1_760081_760455	NEIS1139	hypothetical protein	1.63029	2.27954	0.260864	1
6_1_760504_762042	NEIS1138	putative peptidyl-prolyl cis-trans isomerase	-0.182243	1.85541	0.944476	1
6_1_762106_762726	NEIS1137	recombination protein RecR	-0.156533	8.62721	0.490343	1
6_-1_763206_763271	NEIS3082	hypothetical protein	1.06582	1.95515	0.554762	1
6_1_765289_767034	NEIS1133	exodeoxyribonuclease V alpha subunit	-4.61717	1.85064	0.0660495	1
6_-1_768526_769311	NEIS1132	hypothetical protein	0.124377	8.90773	0.586192	1
6_1_769563_772025	NEIS1131	putative ATP-dependent protease	0.225043	14.1372	0.167706	1
6_-1_772652_773086	NEIS1129	hypothetical protein	3.00379	1.82936	0.132073	1
6_-1_773079_774386	NEIS1128	homoserine dehydrogenase	-2.03149	-0.456007	0.653808	1
6_1_774582_774953	NEIS1127	hypothetical protein	-0.063115	5.87391	0.906706	1
6_1_775030_776952	NEIS1126	ABC transporter ATP-binding protein	0.330681	4.76775	0.631813	1
6_1_776978_777334	NEIS2659	hypothetical protein	0.181597	9.48059	0.438781	1
6_1_777425_777937	NEIS1125	putative periplasmic protein	0.158669	14.9487	0.328309	1
6_1_778408_778830	NEIS2660	hypothetical protein	2.42926	2.53538	0.076491	1
6_-1_778867_779526	NEIS1116	uracil-DNA glycosylase	1.03082	3.50506	0.324597	1
6_1_779595_780014	NEIS1115	hypothetical protein	-0.681759	3.56108	0.49216	1
6_1_780029_780976	NEIS1114	putative periplasmic protein	-0.636595	3.71055	0.553059	1
6_-1_781083_782153	NEIS1113	putative integral membrane protein	0.184275	9.8141	0.432965	1
6_1_782338_782613	NEIS1112	hypothetical protein	0.225195	-1.00751	1	1
6_1_785181_785654	NEIS1107	bacterioferritin B	2.39208	-1.15133	1	1
6_1_785982_786302	NEIS1106	transcriptional regulator	0.26087	8.03828	0.322917	1
6_1_786351_788909	NEIS1104	putative [protein-PII] uridylyltransferase	0.890866	-0.327327	0.895465	1
6_-1_790591_790839	NEIS2661	hypothetical protein	-3.52121	1.74026	0.166266	1
6_-1_790712_790855	NEIS3071	hypothetical protein	-3.52123	1.74026	0.165384	1
6_-1_790855_793230	NEIS1102	putative ribonuclease	2.48202	0.865503	0.28039	1
6_1_793319_793405	tRNAleu		2.47653	-1.14563	1	1
6_-1_793931_795742	NEIS1099	putative GTP-binding protein	-5.25822	-0.14309	0.286762	1
6_-1_795859_796749	NEIS1098	hypothetical protein	-0.581536	6.03259	0.162968	1
6_1_796814_797470	NEIS1097	hypothetical protein	-1.05187	2.34172	0.559798	1
6_1_805132_805749	NEIS1088	hypothetical protein	0.0970634	8.612	0.6815	1
6_-1_805845_807095	NEIS1087	putative biotin synthase	-0.0792914	7.20392	0.818009	1
6_-1_807104_808480	NEIS1085	putative UDP-N-acetylmuramate: L-alanyl-gamma-D- glutamyl-meso- diaminopimelate ligase	-5.30661	-0.129659	0.166177	1
6_-1_808542_808847	NEIS1084	putative periplasmic protein	-0.247519	6.31358	0.569513	1
6_-1_809392_809628	NEIS1082	lipoprotein	-0.420681	4.84472	0.49582	1
6_-1_809679_810464	NEIS1081	RNA methyltransferase	0.562987	4.34883	0.450159	1
6_-1_811916_812875	NEIS1078	acetyl-CoA carboxylase carboxyltransferase subunit alpha	2.47671	-1.14563	1	1
6_1_813087_813488	NEIS1077	hypothetical protein	0.0644281	9.11061	0.782154	1
6_-1_813556_813753	NEIS1076	hypothetical protein	-2.17028	-1.16202	1	1
6_-1_814566_814907	NEIS1073	putative ferredoxin	-6.23631	0.478466	0.139904	1
6_-1_814963_815478	NEIS1072	hypothetical protein	-0.321494	-0.40842	1	1
6_-1_816596_818614	NEIS1070hscA	chaperone protein HscA	-3.12915	1.10842	0.218501	1
6_1_820972_821691	NEIS1067	short chain dehydrogenase	-1.72785	0.697172	0.351276	1
6_1_822902_823546	NEISp1063	Putative periplasmic protein	0.105295	6.13773	0.789924	1
6_1_822902_823549	NEIS1063	putative periplasmic protein	0.105295	6.13773	0.789873	1
6_1_825812_826480	NEIS1040	DnaA regulatory inactivator Hda	1.05503	-0.848294	1	1
6_1_826477_827145	NEIS1039	hypothetical protein	0.502874	6.45908	0.19278	1
6_-1_827513_827599	NEIS3063	hypothetical protein	1.96341	-0.599199	0.67633	1
6_-1_827592_828488	NEIS1038	acetylglutamate kinase	-0.53959	6.37626	0.207209	1
6_1_828658_829788	NEIS1037	hypothetical protein	-0.222371	8.17173	0.38715	1
6_-1_830798_831460	NEIS1035	hypothetical protein	-0.0265426	6.87467	0.935353	1
6_-1_831659_833212	NEIS1034	2-isopropylmalate synthase	-1.72874	1.347	0.458247	1
6_1_834819_836081	NEIS1032	gamma-glutamyl phosphate reductase	0.0589804	6.02459	0.890692	1
6_-1_836257_839301	NEIS1031	putative cell-division protein	2.5979	0.175195	0.323662	1
6_1_839467_840147	NEIS1030	putative integral membrane protein	0.27958	8.55514	0.248933	1
6_1_842123_842725	NEIS1026	putative integral membrane protein	1.05491	-0.848294	1	1
6_1_842817_843662	NEIS1024	hypothetical protein	0.451701	4.30325	0.574124	1
6_-1_844152_844400	NEIS2662	hypothetical protein	0.31616	1.98026	0.873802	1
6_-1_845774_845992	NEIS1021	hypothetical protein	0.448215	1.83396	0.789898	1
6_1_846618_848358	NEIS1018ggt	gamma-glutamyltranspeptidase	0.0668204	10.481	0.756799	1
6_1_848561_848773	NEIS2405	hypothetical protein	-0.545251	5.2826	0.324858	1
6_1_848840_850090	NEIS1017	serine hydroxymethyltransferase	-0.161635	4.18522	0.843243	1
6_-1_850163_850552	NEIS2663	hypothetical protein	0.146832	4.75371	0.824864	1
6_1_851492_852280	NEISp2198	Class 5 outer membrane protein	0.237079	12.0935	0.161428	1
6_1_851492_852283	NEIS2198opcA		0.237079	12.0935	0.161653	1
6_1_852434_853078	NEIS1016	DedA protein ortholog	-0.27543	0.239315	1	1
6_1_853097_855007	NEIS1015abcZ	ABC transporter ATP-binding protein	-0.533914	7.01932	0.140536	1
6_1_853346_853778	abcZ		-1.00644	1.98594	0.506296	1
6_1_855507_856982	NEIS1013	anthranilate synthase component I	-3.62512	-0.870307	0.497056	1
6_1_857066_858004	NEIS2664	NgoAIV type II RMS; HaeIII methylase; M.NGOI	-0.791948	-0.517346	0.866515	1
6_1_858882_860018	NEIS1011	phosphoribosylaminoimidazole carboxylase ATPase subunit	0.591433	1.07801	0.812701	1
6_-1_861993_862184	NEIS3059	hypothetical protein	-0.182166	0.624387	0.962563	1
6_1_862282_862887	NEIS1007	hypothetical protein	-0.106682	1.24474	1	1
6_-1_865554_865724	NEIS0980	rubredoxin	-0.212149	6.92238	0.525077	1
6_-1_865857_866939	NEIS0981	putative acyl-CoA dehydrogenase	-0.0382183	8.55713	0.870115	1
6_-1_867077_867625	NEIS0982	Hypothetical protein	0.306955	6.6475	0.350419	1
6_-1_867765_868136	NEIS0983	hypothetical protein	-2.17136	-1.16202	1	1
6_-1_868321_870012	NEIS0984	D-lactate dehydrogenase	0.775988	1.93653	0.716419	1
6_-1_870109_870528	NEIS2666	hypothetical protein	-0.329561	9.48618	0.157562	1
6_1_870645_870926	NEIS2667	putative oxidoreductase	-0.126653	1.76303	0.946287	1
6_1_871021_874941	NEIS0985	putative oxidoreductase	-0.0992532	10.6005	0.646123	1
6_1_875018_876019	NEIS0986	hypothetical protein	0.0544759	9.5574	0.813145	1
6_-1_876080_876262	NEIS2553	conserved hypothetical protein	0.396682	6.54143	0.253238	1
6_-1_876825_877969	NEIS1364porA	PorA, porin, class 1 outer membrane protein	0.289699	10.2358	0.171987	1
6_-1_876828_877912	porA		0.289474	10.2357	0.171794	1
6_-1_877362_877400	PorA_VR2		-3.00329	1.84503	0.119785	1
6_-1_878296_878772	NEIS1365	transcription elongation factor GreA	0.253281	6.8704	0.448047	1
6_1_879083_879166	NEIS3099	hypothetical protein	0.255847	6.52649	0.465986	1
6_1_879163_880464	NEIS1366	3-phosphoshikimate 1-carboxyvinyltransferase	-2.68045	0.809597	0.184249	1
6_-1_880542_881075	NEIS1367	putative lipoprotein	-0.330577	1.20885	0.899488	1
6_-1_881132_882709	NEIS1368	phopholipase D-family protein	0.848233	2.53014	0.577927	1
6_-1_882770_884278	NEIS1370	putative integral membrane protein	-0.0831045	7.65726	0.775922	1
6_1_884459_885238	NEIS1371	hypothetical protein	-1.90258	2.52797	0.191203	1
6_1_885235_885936	NEIS1372	hypothetical protein	-0.158664	4.14276	0.854746	1
6_1_885933_887387	NEIS1373	iron-sulphur protein	0.0841184	9.2961	0.712309	1
6_-1_887536_887955	NEIS2340	null	0.130254	7.65309	0.643005	1
6_-1_887955_888191	NEIS2341	null	0.202679	6.91915	0.551247	1
6_-1_890632_891522	NEIS0936sucD	succinyl-CoA synthetase subunit alpha (EC 6.2.1.5)	-0.089351	2.03614	0.979777	1
6_-1_891533_892699	NEIS0935sucC	succinyl-CoA synthetase subunit beta (EC 6.2.1.5)	1.57311	2.40604	0.427635	1
6_-1_892771_893058	NEIS0934	hypothetical protein	-0.038289	8.28936	0.896851	1
6_-1_893178_894611	NEIS0933	dihydrolipoamide dehydrogenase	-0.870968	5.75361	0.0947974	1
6_-1_894872_896053	NEIS0932sucB	dihydrolipoamide succinyltransferase E2 component (EC 2.3.1.61)	-0.207301	6.00759	0.632749	1
6_-1_896153_898981	NEIS0931sucA	2-oxoglutarate dehydrogenase E1 component (EC 1.2.4.2)	0.0228447	11.0646	0.917472	1
6_-1_899186_900469	NEIS0930gltA	citrate synthase (EC 2.3.3.1)	-0.463426	1.70482	0.803987	1
6_-1_900833_901540	NEIS0928sdhB	succinate dehydrogenase iron-sulfur protein (EC 1.3.99.1)	-4.67828	1.15489	0.0476551	1
6_-1_903426_903767	NEIS0926sdhD	succinate dehydrogenase hydrophobic membrane anchor protein (EC 1.3.99.1)	-5.83894	0.143132	0.19313	1
6_-1_903761_904138	NEIS0925sdhC	succinate dehydrogenase cytochrome B subunit (EC 1.3.99.1)	1.19572	0.864687	0.660129	1
6_-1_904199_904408	NEIS2668	hypothetical protein	-1.01871	4.0979	0.230277	1
6_-1_904425_905828	NEIS0924lpdA2	dihydrolipoamide dehydrogenase (EC 1.8.1.4)	-0.438731	4.31142	0.555215	1
6_-1_906077_906814	NEIS0923	putative redoxin	-0.398409	1.4114	0.905161	1
6_-1_906080_906814	NEISp0923	Antioxidant AhpC TSA family glutaredoxin	-0.398409	1.4114	0.904997	1
6_-1_907093_909369	NEIS0922	5-methyltetrahydropteroyltriglutamate-- homocysteine S-methyltransferase	0.993065	5.76586	0.0459385	1
6_-1_909505_910383	NEIS0921	5,10-methylenetetrahydrofolate reductase	-0.960657	2.61666	0.46539	1
6_1_910582_910857	BACT000060rpmE	50S ribosomal protein L31	0.124307	7.77349	0.650896	1
6_1_910582_910857	NEIS0920	50S ribosomal protein L31 type B	0.124305	7.77349	0.65227	1
6_1_911041_911481	NEIS2669	hypothetical protein	-0.295552	3.42232	0.781818	1
6_-1_911068_911286	NEIS2903	hypothetical protein	-0.0540307	0.824932	1	1
6_1_911429_912568	NEIS0918	homoserine O-acetyltransferase	-0.0178325	8.9831	0.936566	1
6_1_912556_913146	NEIS0917	hypothetical protein	-6.26088	0.434235	0.0955136	1
6_1_915405_916427	NEIS0913	hypothetical protein	1.53756	2.75924	0.220753	1
6_1_916655_917596	NEIS0912	tRNA delta(2)-isopentenylpyrophosphate transferase	0.313076	-1.00199	1	1
6_1_917600_918319	NEIS0911	putative cytosine deaminase	-2.29099	-1.15272	1	1
6_1_918324_918812	NEIS0910	hypothetical protein	-0.855192	3.22875	0.46972	1
6_1_918878_919630	NEIS0909	RNA methylase	-0.205564	7.60902	0.467689	1
6_1_922329_923522	NEISp0906	Lipoprotein	-0.20537	4.55824	0.779833	1
6_1_922329_923525	NEIS0906	putative lipoprotein	-0.205376	4.55824	0.778743	1
6_-1_923582_924517	NEIS0905pip	proline iminopeptidase	-0.438608	5.00078	0.464444	1
6_-1_924038_924453	pip		-1.15757	-0.409585	0.804079	1
6_-1_924507_924803	NEIS2670	hypothetical protein	-0.201287	5.16719	0.716042	1
6_1_926135_928900	NEISp1428	TonB-dependent receptor	-0.0458613	9.62795	0.842746	1
6_1_926135_928903	NEIS1428	putative outer membrane substrate binding protein	-0.0460124	9.62802	0.842391	1
6_-1_931347_932075	NEIS1430	ribonuclease PH	-0.0185002	6.57613	0.960672	1
6_-1_932157_932621	NEIS1431	hypothetical protein	-0.790601	2.82093	0.579322	1
6_1_932839_933615	NEIS1432	hypothetical protein	-0.17135	7.93468	0.52022	1
6_1_933860_934714	NEIS1433	hypothetical protein	1.32094	1.03348	0.53869	1
6_1_934704_935963	NEIS1435	nicotinate phosphoribosyltransferase	0.313883	6.95498	0.348822	1
6_1_936055_937773	NEIS1436	arginyl-tRNA synthetase	-2.29152	-1.15272	1	1
6_-1_940182_940928	NEIS1438	putative binding-protein-dependent transport systems inner membrane protein	-0.0439086	1.81966	1	1
6_-1_940912_941091	NEIS3113	hypothetical protein	-0.131451	11.9088	0.417759	1
6_-1_941107_941808	NEIS1439	putative nuclease	0.398706	4.62525	0.523057	1
6_-1_942595_943077	NEIS1441	2-C-methyl-D-erythritol 2,4-cyclodiphosphate synthase	-2.29195	-1.15272	1	1
6_-1_943795_944529	NEIS1443dnaQ	DNA polymerase III subunit epsilon	1.98917	-0.594098	0.66275	1
6_-1_944685_945995	NEIS1444	putative integral membrane protein	0.0932584	6.24288	0.808876	1
6_-1_945985_946173	NEIS1445	putative inner membrane protein	-0.124708	-0.223998	1	1
6_-1_946170_946469	NEIS1446	hypothetical protein	-0.259436	7.15607	0.430438	1
6_1_946790_948016	NEIS1447	acetate kinase	0.182322	-0.993024	1	1
6_1_948298_948498	NEIS3114	hypothetical protein	-0.0227793	7.42752	0.945083	1
6_1_950461_950931	NEIS1449	hypothetical protein	-2.42651	-0.286177	0.534471	1
6_-1_951004_951831	NEIS1450	putative transferase	-2.29241	-1.15272	1	1
6_-1_951903_952385	NEIS1451	putative peptidyl-prolyl isomerase	0.29784	5.46543	0.550023	1
6_-1_958973_959048	tRNAasn		3.35183	-0.986125	0.712601	1
6_-1_959239_960108	NEIS1457	putative methylated-DNA-protein-cysteine methyltransferase	0.104995	8.52502	0.675276	1
6_-1_960876_961739	NEIS1458	hypothetical protein	-0.0466798	5.56595	0.922566	1
6_-1_962111_963256	NEIS1459	succinyl-diaminopimelate desuccinylase	-4.17067	-0.65962	0.513186	1
6_-1_963369_963989	NEIS1460	hypothetical protein	-0.257249	7.32905	0.452066	1
6_-1_964023_964532	NEIS1461	hypothetical protein	-0.513717	7.01661	0.122283	1
6_-1_964627_965178	NEIS1462	H.8 outer membrane protein	0.968359	1.50952	0.631875	1
6_-1_965461_965883	NEIS2526	conserved hypothetical protein	-4.39261	-0.619406	0.460522	1
6_1_966015_968765	NEIS1464	preprotein translocase subunit SecA	0.843045	0.406139	0.748727	1
6_1_970869_972797	NEIS1466	RNA polymerase sigma factor RpoD	7.68699	1.51834	0.0352983	1
6_-1_973188_973673	NEIS2671	putative phage associated protein	-0.032786	9.15025	0.897495	1
6_-1_973680_974048	NEIS2672	putative phage associated protein	0.387106	5.36773	0.444511	1
6_-1_974075_974617	NEIS2673	putative phage associated protein	-0.103207	5.9368	0.819746	1
6_-1_974783_975142	NEIS2674	putative phage associated protein	-0.965703	0.132415	0.791954	1
6_-1_975275_976141	NEIS2675	putative phage associated protein	0.725947	4.42809	0.391602	1
6_-1_976976_977185	NEIS2676	putative phage associated protein	-0.214466	5.25559	0.68065	1
6_-1_977178_977468	NEIS2754	hypothetical protein	0.16064	5.74186	0.723535	1
6_-1_977473_977760	NEIS1005	hypothetical protein	5.41488	-0.13689	0.246642	1
6_-1_977880_978314	NEIS2677	putative phage associated protein	0.254855	10.5721	0.267447	1
6_-1_978515_978889	NEIS2678	putative phage associated protein	-0.529619	7.25664	0.113192	1
6_-1_978886_979764	NEIS2679	putative phage associated protein	0.200088	8.46624	0.417326	1
6_-1_980160_980540	NEIS2399	transcription regulator	0.312468	7.12302	0.33605	1
6_1_980631_980810	NEIS2755	hypothetical protein	1.00277	3.60247	0.337152	1
6_1_980749_981042	NEIS2749	hypothetical protein	1.18549	4.38772	0.150317	1
6_1_982212_984008	NEIS2680	putative phage associated protein	-0.133073	7.78865	0.599728	1
6_-1_982253_982516	NEIS3055	hypothetical protein	5.49381	-0.114497	0.134582	1
6_-1_984347_985760	NEIS1391	DNA polymerase III subunit	-0.103856	7.57788	0.745352	1
6_1_986456_987631	NEIS1392	hypothetical protein	-0.107479	7.86208	0.712985	1
6_-1_987973_988521	NEIS1393	putative inner membrane protein	-0.766448	-0.860363	1	1
6_1_990554_992533	NEIS1395	transketolase	2.47669	-1.14563	1	1
6_1_992677_994065	NEIS1396fumC	fumarate hydratase class II (EC 4.2.1.2)	3.72308	0.260716	0.167928	1
6_-1_994130_995053	NEIS1397	hypothetical protein	-0.258018	6.64127	0.432273	1
6_-1_995954_997336	NEIS1400	putative integral membrane transporter	-2.29287	-1.15272	1	1
6_1_1000964_1001692	NEIS1404	hypothetical protein	-0.29225	6.89715	0.35301	1
6_1_1001855_1003363	NEIS1405	exopolyphosphatase	-0.166804	15.1983	0.297617	1
6_-1_1004234_1004779	NEIS1407	hypothetical protein	-0.0411602	5.33808	0.94267	1
6_-1_1004860_1005870	NEIS1408	tryptophanyl-tRNA synthetase	0.9324	0.607034	0.75697	1
6_1_1006130_1008709	NEIS1409	ClpB protein	0.0279373	9.75749	0.903842	1
6_-1_1008781_1009995	NEIS1410	aminotransferase AlaT	-0.243859	8.49548	0.398304	1
6_-1_1010084_1010293	NEIS1411	tautomerase	-0.131739	9.46335	0.559467	1
6_1_1010485_1011291	NEIS1412	hypothetical protein	-0.529444	5.78407	0.221191	1
6_1_1012691_1012930	NEIS2681	hypothetical protein	0.417215	8.21619	0.127702	1
6_1_1012965_1013675	NEIS1414	phosphoglycolate phosphatase	-0.468369	2.71406	0.71732	1
6_1_1013748_1014209	NEIS1415recX	recombination regulator RecX	-3.69365	-0.861675	0.586151	1
6_1_1014283_1014444	NEIS2447	hypothetical protein	2.47642	-1.14563	1	1
6_1_1014597_1015079	NEIS1417	putative acyl-CoA hydrolase	0.35174	8.82244	0.113851	1
6_-1_1015477_1016490	NEIS1418	putative membrane peptidase	2.39186	-1.15133	1	1
6_-1_1015480_1016490	NEISp1418	Lipoprotein NlpD	2.39217	-1.15133	1	1
6_-1_1016592_1017338	NEIS1419	stationary phase survival protein SurE	0.307507	2.13516	0.876628	1
6_-1_1017355_1018911	NEIS1420	hypothetical protein	-0.125859	4.57201	0.846837	1
6_-1_1018960_1019100	NEIS3107	hypothetical protein	0.272688	6.38508	0.452765	1
6_-1_1019279_1020064	NEIS1422	fimbrial assembly protein	-0.546034	7.30213	0.0791949	1
6_-1_1020175_1021608	NEIS1423	succinate semialdehyde dehydrogenase	-0.398434	6.95855	0.213748	1
6_-1_1022564_1022944	NEIS1425	lipoprotein	-0.0764628	7.28129	0.819843	1
6_-1_1022567_1022944	NEISp1425	Lipoprotein	-0.0764616	7.28129	0.819714	1
6_1_1023468_1025549	NEIS1426	putative integral membrane protein (CstA-like)	-0.231775	11.0448	0.287477	1
6_1_1025539_1025733	NEIS2448	hypothetical protein	0.256894	4.24731	0.732336	1
6_1_1026289_1027251	NEIS2083mafA_MGI3	MafA3 lipoprotein	-0.0211679	7.33838	0.94649	1
6_1_1027291_1028292	NEIS2090mafS7	putative mafS7 cassette	-0.108447	9.44449	0.631798	1
6_1_1028713_1029015	NEIS2578	putative immunity protein	0.0094029	5.99073	0.995368	1
6_1_1029707_1030024	NEIS2085mafI_o5MGI3	MafI immunity protein	0.15222	5.50923	0.746244	1
6_1_1030690_1031013	NEIS2092mafI_o3MGI3	MafI immunity protein	-2.15169	-0.363745	0.594246	1
6_1_1036789_1037235	NEIS0902	putative acyl-CoA hydrolase	-0.274023	5.43654	0.592792	1
6_-1_1037286_1038107	NEIS0901	putative oxidoreductase	0.661524	2.1719	0.656645	1
6_1_1038226_1038684	NEIS0900	putative C-type cytochrome	-0.00902811	4.18608	0.991287	1
6_-1_1038827_1039963	NEIS0899lst	alpha-2,3-sialyltransferase	-0.043371	7.26788	0.890301	1
6_1_1040336_1042561	NEIS0897icd	isocitrate dehydrogenase (NADP+) (EC 1.1.1.42)	2.63387	1.166	0.34211	1
6_-1_1046153_1046638	NEIS2933	hypothetical protein	0.400844	6.13337	0.324036	1
6_-1_1046644_1047117	NEIS2746	hypothetical protein	0.880147	3.88852	0.328026	1
6_-1_1047173_1048468	NEIS2770	hypothetical protein	0.11226	6.00697	0.801458	1
6_1_1051854_1053869	NEIS3187	(Putative) phage associated protein	0.200115	7.0891	0.556007	1
6_-1_1058674_1060926	NEIS3180	Hypothetical protein	-0.187878	4.24139	0.81671	1
6_-1_1062720_1063142	NEIS2772	hypothetical protein	0.375749	3.93734	0.707781	1
6_-1_1063207_1063725	NEIS2775	AP2 domain protein	0.261161	8.90706	0.290688	1
6_-1_1066160_1066469	NEIS3178	Hypothetical protein	-0.231808	1.90922	0.906647	1
6_-1_1069092_1069319	NEIS2614	hypothetical protein, putative phage associated protein	0.159139	6.38186	0.664635	1
6_-1_1071983_1072201	NEIS3233	Hypothetical protein	-2.29332	-1.15272	1	1
6_1_1074794_1075480	NEIS2606	hypothetical protein, putative phage associated protein	-0.0389802	9.00404	0.861021	1
6_1_1076342_1076557	NEIS2604	hypothetical protein, putative phage associated protein	0.154308	8.43166	0.544197	1
6_-1_1078337_1078421	tRNAleu		-1.57765	1.12134	0.446364	1
6_1_1078572_1079246	NEIS1154	hypothetical protein	-2.17071	-1.16202	1	1
6_-1_1081782_1082141	NEIS2345	null	-0.0762736	7.50488	0.795729	1
6_-1_1082262_1083347	NEIS2682	putative phage associated protein	0.00520258	8.18994	0.984861	1
6_-1_1083649_1085259	NEIS1715	TspB protein	0.0524201	9.01485	0.813307	1
6_-1_1083649_1085169	NEIS1866	TspB protein	0.0547146	9.00122	0.805392	1
6_-1_1084772_1085172	NEIS1668	putative cell surface protein	0.189878	7.12289	0.554223	1
6_-1_1085156_1085443	NEIS1667	hypothetical protein	0.155389	9.22873	0.501597	1
6_-1_1085601_1085879	NEIS0954	hypothetical protein	0.0815191	8.47982	0.733359	1
6_-1_1085601_1085879	NEIS1665	hypothetical protein	0.0815188	8.47982	0.733114	1
6_-1_1086190_1086393	NEIS2683	putative phage associated protein	-0.52858	5.08528	0.341799	1
6_-1_1086407_1086718	NEIS2684	putative phage associated protein	2.82364	2.25418	0.0675053	1
6_-1_1086789_1088060	NEIS2685	putative phage associated protein	-0.165792	10.3926	0.454503	1
6_-1_1088047_1088271	NEIS2686	hypothetical protein	-1.11072	4.63547	0.0939587	1
6_-1_1088667_1088873	NEIS2522	hypothetical protein; DUF2788	0.269702	7.6154	0.34052	1
6_-1_1088968_1090128	NEIS1530	O-succinylhomoserine sulfhydrolase	-0.317736	8.31634	0.206716	1
6_-1_1090274_1091044	NEIS1531	hypothetical protein	4.14804	-0.730396	0.492099	1
6_1_1091146_1091397	NEIS1532	hypothetical protein	-0.858102	3.16614	0.431107	1
6_1_1091449_1092255	NEIS1533	histidine-binding periplasmic protein	-0.0736063	1.33439	1	1
6_1_1092562_1094085	NEIS1534fumA	fumarate hydratase class I (EC 4.2.1.2)	0.273739	9.35692	0.228663	1
6_-1_1096079_1096537	NEIS2687	hypothetical protein	-0.378992	10.4022	0.0836325	1
6_-1_1096627_1097481	NEIS2688	hypothetical protein	0.0211251	10.5183	0.921913	1
6_-1_1098435_1099703	NEIS2689	hypothetical protein	0.225258	9.54653	0.331051	1
6_1_1100403_1101209	NEIS1538	phosphomethylpyrimidine kinase	-0.501547	-0.872266	1	1
6_-1_1101267_1102136	NEIS2458	Tellurite resistance protein TehB	0.195055	5.74998	0.667552	1
6_1_1102723_1102881	NEIS2975		1.29027	2.48085	0.385454	1
6_-1_1104492_1104851	NEIS2345	null	-0.0720635	7.49342	0.808178	1
6_-1_1104972_1106057	NEIS2682	putative phage associated protein	0.0650373	8.1956	0.791006	1
6_-1_1106359_1107969	NEIS1715	TspB protein	0.0323403	8.98562	0.884338	1
6_-1_1106359_1107879	NEIS1866	TspB protein	0.0314568	8.97277	0.88765	1
6_-1_1107482_1107882	NEIS1668	putative cell surface protein	0.13957	7.05075	0.664585	1
6_-1_1108606_1108890	NEIS0953	hypothetical protein	0.0631336	5.95774	0.884877	1
6_-1_1108606_1108890	NEIS1664	hypothetical protein	0.0631359	5.95774	0.884324	1
6_-1_1108898_1109095	NEIS0952	hypothetical protein	-0.458604	4.98251	0.439097	1
6_-1_1108898_1109095	NEIS1663	hypothetical protein	-0.458605	4.98251	0.438417	1
6_-1_1109100_1109444	NEIS1662	hypothetical protein	0.0861233	4.39788	0.911445	1
6_-1_1109100_1109444	NEIS0951	hypothetical protein	0.0861244	4.39788	0.911284	1
6_-1_1110897_1111283	NEIS1990vsr	NgoAXIV type II RMS; very short patch repair protein	0.0750157	7.38063	0.823917	1
6_-1_1112982_1114036	NEIS1992	NgoAXIV type II RMS; DNA (cytosine-5-)- methyltransferase	0.292199	7.59059	0.313564	1
6_-1_1114850_1115299	NEIS1995	minor pilin	0.33399	4.39486	0.623365	1
6_-1_1116249_1119147	23S_rRNA		0.170356	7.73431	0.517653	1
6_-1_1119759_1121292	SSU_rRNA16S_rRNA		-0.626503	4.43863	0.365134	1
6_-1_1120789_1121244	16S_rDNA		-0.386745	2.95584	0.744528	1
6_-1_1123800_1124138	NEIS1971	nitrogen regulatory protein P-II 1	0.939599	-0.859051	1	1
6_1_1124290_1128246	NEIS1972	phosphoribosylformylglycinamidine synthase	-0.0925351	3.93053	0.926795	1
6_-1_1128345_1129463	NEIS2747	NADH oxidase	-0.0770904	7.06678	0.813238	1
6_-1_1129602_1129913	NEIS2690	putative ArsR-family transcriptional regulator	-0.0252123	8.7166	0.91277	1
6_1_1130145_1130897	NEIS1973	hydroxyacylglutathione hydrolase	0.158446	6.81044	0.636383	1
6_1_1131131_1132585	NEIS1976	putative magnesium transporter	2.39239	-1.15133	1	1
6_-1_1132671_1133672	NEIS1977	Hsp33-like chaperonin	-0.59688	4.45029	0.398735	1
6_1_1133824_1134492	NEIS1978	hypothetical protein	-3.15655	-0.99991	0.720533	1
6_1_1134874_1135218	NEIS1980	hypothetical protein	0.25033	6.54585	0.474484	1
6_1_1135218_1135910	NEIS1981	hypothetical protein	-0.113288	7.98809	0.668653	1
6_1_1135977_1137197	NEIS1982	bifunctional ornithine acetyltransferase/N- acetylglutamate synthase protein	-0.18351	7.05457	0.576227	1
6_1_1138854_1140245	NEIS1984	ATP-dependent DNA helicase	-0.130169	6.87762	0.712204	1
6_1_1140313_1141822	NEIS3184	Histone deacetylase	0.0211368	10.796	0.921897	1
6_1_1142045_1143619	NEIS1986lpt3	LOS O-3 PEA transferase	-0.0588371	10.0703	0.789725	1
6_1_1143694_1146915	NEIS1987	putative DNA helicase	0.225711	6.53499	0.566038	1
6_1_1148119_1148292	NEIS0949	transposase	-0.738842	3.50547	0.484168	1
6_-1_1149327_1150355	NEIS0948	anthranilate phosphoribosyltransferase	0.313418	8.96892	0.158253	1
6_1_1151402_1153696	NEIS0944	putative outer-membrane receptor protein	-0.275691	8.50408	0.236244	1
6_1_1151402_1153693	NEISp0944	TonB-dependent receptor	-0.275691	8.50408	0.236192	1
6_1_1155021_1157870	NEIS0941	excinuclease ABC subunit A	0.286149	8.03652	0.263387	1
6_1_1157888_1158529	NEIS2691	NgoAIII type II RMS; Eco29kI restriction endonuclease; R.NgoMIII	-0.185165	8.2968	0.46613	1
6_1_1158533_1159666	NEIS2692	NgoAIII type II RMS; apIIM_2 methylase; DNA cytosine methyltransferase M.NgoMIII	1.98918	-0.594098	0.66269	1
6_-1_1162700_1164370	NEIS1472	long-chain-fatty-acid--CoA-ligase	-0.518555	7.6566	0.0596315	1
6_-1_1164441_1165544	NEIS1473	tRNA-specific 2-thiouridylase MnmA	-1.1342	2.94959	0.340522	1
6_-1_1165669_1166142	NEIS1474	hypothetical protein	1.1563	0.733605	0.589794	1
6_-1_1166274_1166657	NEIS1475	diacylglycerol kinase	-3.22195	0.12985	0.277133	1
6_-1_1166816_1167775	NEIS1477	glutathione synthetase	-1.58004	1.44496	0.578736	1
6_-1_1169664_1170437	NEIS1479	glycerol 3-phosphate regulon repressor	1.06162	5.1982	0.0426697	1
6_-1_1170480_1171382	NEIS1480	hypothetical protein	-0.713552	6.56123	0.0409402	1
6_-1_1171531_1172247	NEIS1481	GntR family transcriptional regulator	0.103323	3.96762	0.912765	1
6_-1_1172769_1173191	NEIS1483	hypothetical protein	2.39212	-1.15133	1	1
6_-1_1173309_1173980	NEIS1485	hypothetical protein	-0.486344	1.07003	0.844987	1
6_-1_1173996_1174622	NEIS1486	phosphoribosylglycinamide transformylase	2.13633	1.1775	0.398898	1
6_-1_1176310_1177716	NEIS1489	aminopeptidase A	-1.25847	-0.345356	0.750101	1
6_1_1177890_1179005	NEIS1490	hypothetical protein	-0.400269	4.21858	0.603144	1
6_1_1180387_1182972	NEIS1492acnB	aconitate hydratase 2 (EC 4.2.1.3)	0.742149	-0.618685	1	1
6_1_1183114_1184109	NEIS1493	ornithine carbamoyltransferase	0.551068	8.3252	0.0286319	1
6_-1_1184228_1185241	NEIS1494	ketol-acid reductoisomerase	-1.23063	-0.742547	0.801311	1
6_-1_1185321_1185614	NEIS1495	hypothetical protein	-3.73771	1.10116	0.200519	1
6_-1_1185681_1186172	NEIS1496	acetolactate synthase 3 regulatory subunit	-0.190214	8.49393	0.417096	1
6_-1_1186183_1187910	NEIS1497	acetolactate synthase isozyme III large subunit	0.0947051	6.76054	0.772826	1
6_1_1188975_1189628	NEIS1498	putative lipoprotein	-0.572092	5.92994	0.184654	1
6_1_1189707_1190372	NEIS1499	ATP phosphoribosyltransferase catalytic subunit	0.302457	7.25309	0.373926	1
6_1_1190464_1191351	NEIS1500	hypothetical protein	-0.0787594	10.1857	0.714498	1
6_1_1192683_1193762	NEIS1502	histidinol-phosphate aminotransferase	-1.6902	2.41978	0.352934	1
6_1_1193956_1194687	NEISp1503	Imidazoleglycerol-phosphate dehydratase	0.775416	3.31494	0.463351	1
6_1_1193956_1194690	NEIS1503	imidazoleglycerol-phosphate dehydratase	0.775412	3.31494	0.461798	1
6_1_1195870_1196301	NEIS2454	Transcriptional regulator, MarR family	0.0919534	8.64159	0.697797	1
6_1_1196321_1197178	NEIS1507	hypothetical protein	-0.0267672	6.4971	0.944595	1
6_-1_1197229_1198281	NEIS1508	putative periplasmic protease	-0.815405	1.48645	0.670623	1
6_-1_1198575_1198648	tRNAcys		0.76911	1.47537	0.665082	1
6_-1_1198674_1198749	tRNAgly		0.785802	3.55617	0.486472	1
6_-1_1198775_1198850	tRNAgly		0.470571	3.55866	0.699118	1
6_-1_1198876_1198951	tRNAgly		-6.87895	0.895658	0.0849454	1
6_-1_1199701_1200123	NEIS1511	hypothetical protein	-0.279726	4.40079	0.699404	1
6_-1_1200302_1200637	NEIS1512	hypothetical protein	0.299794	2.36387	0.829137	1
6_-1_1201722_1202300	NEIS1514	hypothetical protein	0.368216	5.1162	0.495258	1
6_1_1202358_1203260	NEIS1515	hypothetical protein	0.256518	5.23735	0.628651	1
6_-1_1203301_1204431	NEIS1516	putative polyamine permease substrate-binding protein	0.0199618	8.20267	0.938427	1
6_1_1204635_1207259	NEIS1518	alanyl-tRNA synthetase	-3.06766	-1.00886	0.657546	1
6_1_1210524_1212827	NEIS1525	DNA topoisomerase IV subunit A	5.56982	-0.0920645	0.232352	1
6_1_1210644_1210975	NG_parC	partial DNA topoisomerase IV subunit A sequence	5.42091	-0.179198	0.274145	1
6_1_1212847_1214571	NEIS1526	two component sensor kinase	-0.0176876	8.26892	0.943678	1
6_1_1214671_1215423	NEIS1528	hypothetical protein	-0.151329	7.52386	0.606171	1
6_-1_1217442_1217801	NEIS2345	null	-0.0776168	7.56473	0.788727	1
6_-1_1217922_1219007	NEIS2693	conserved hypothetical protein, putative phage associated protein	-0.0671299	8.6878	0.768618	1
6_-1_1219017_1219307	NEIS3189	TspB virulence factor	0.736968	6.55934	0.244625	1
6_-1_1219308_1220918	NEIS1715	TspB protein	-0.00331945	9.00742	0.989147	1
6_-1_1219308_1220828	NEIS1866	TspB protein	0.000605926	8.99598	0.998781	1
6_-1_1220431_1220831	NEIS1668	putative cell surface protein	0.0491739	7.09192	0.879521	1
6_-1_1220815_1221102	NEIS1667	hypothetical protein	0.137496	9.22322	0.554342	1
6_-1_1221260_1221538	NEIS0954	hypothetical protein	0.0680572	8.47376	0.775545	1
6_-1_1221260_1221538	NEIS1665	hypothetical protein	0.0680572	8.47376	0.775268	1
6_-1_1221545_1221829	NEIS1664	hypothetical protein	0.0133272	5.99876	0.977052	1
6_-1_1221545_1221829	NEIS0953	hypothetical protein	0.0133272	5.99876	0.977012	1
6_-1_1221837_1222034	NEIS1663	hypothetical protein	-0.417613	5.01213	0.46996	1
6_-1_1221837_1222034	NEIS0952	hypothetical protein	-0.417615	5.01213	0.469385	1
6_-1_1222039_1222383	NEIS1662	hypothetical protein	0.160507	4.45029	0.825491	1
6_-1_1222039_1222383	NEIS0951	hypothetical protein	0.160508	4.45029	0.825109	1
6_1_1224369_1224773	NEIS1545	hypothetical protein	0.186693	6.86129	0.565017	1
6_1_1224813_1225994	NEIS1546	hypothetical protein	4.28819	-0.709447	0.452056	1
6_-1_1226096_1228351	NEIS1548	nitric oxide reductase	0.111944	10.0634	0.608288	1
6_1_1228725_1229903	NEIS1549aniApan1	nitrite reductase, major outer membrane copper- containing protein	-0.0508957	11.1091	0.811512	1
6_1_1228725_1229903	NEIS2779aniA	copper-containing nitrite reductase	-0.0508957	11.1091	0.811652	1
6_1_1230081_1230836	NEIS1550	hypothetical protein	0.0240155	8.0212	0.927244	1
6_-1_1232381_1232938	NEIS1552	hypothetical protein	0.917231	2.03678	0.543661	1
6_-1_1233013_1234646	NEIS1553lptA	Lipid A phosphoethanolamine transferase	0.0710294	4.93515	0.906097	1
6_-1_1234709_1235023	NEIS2462	hypothetical protein	2.39196	-1.15133	1	1
6_-1_1241481_1242821	NEIS1558	putative integral membrane protein	-0.406173	5.47809	0.3872	1
6_-1_1242895_1244235	NEIS1559	putative integral membrane protein	-0.0112823	6.51999	0.977092	1
6_1_1244378_1245004	NEIS1560	hemolysin	-0.311317	6.05025	0.484283	1
6_-1_1245069_1246487	NEIS1562	putative sodium:alanine symporter	0.00075721	9.13504	0.997853	1
6_1_1246814_1247542	NEIS1563	hypothetical protein	-1.15742	-0.409585	0.803384	1
6_-1_1247601_1248089	NEIS1564	putative disulphide bond formation protein	0.483059	5.19473	0.374203	1
6_1_1248687_1249053	FfrR_Regulon		0.0774013	10.4435	0.718947	1
6_1_1248742_1248831	sRNA25a	small regulatory RNA	-2.70817	-0.117538	0.341364	1
6_1_1248944_1249034	sRNA25b	small regulatory RNA	0.122336	9.74338	0.603057	1
6_-1_1249111_1249575	NEIS1566AsnC	transcription regulator AsnC	0.0746739	10.0449	0.726944	1
6_1_1249797_1250855	NEIS1567	alanine racemase	4.85096	-0.474981	0.366134	1
6_-1_1252767_1253039	NEIS1569	hypothetical protein	2.47659	-1.14563	1	1
6_-1_1254039_1254950	NEIS1571	N5-glutamine S-adenosyl-L-methionine-dependent methyltransferase	0.384128	5.42083	0.474581	1
6_-1_1257496_1257789	NEIS0041	DNA transport competence protein	0.22487	2.29082	0.881283	1
6_-1_1258352_1261244	23S_rRNA		0.156926	7.84305	0.534786	1
6_-1_1261672_1261748	tRNAile		-3.15633	-0.99991	0.719107	1
6_-1_1261851_1263384	SSU_rRNA16S_rRNA		-0.456687	4.24005	0.548844	1
6_-1_1262881_1263336	16S_rDNA		-0.292858	2.79445	0.807135	1
6_1_1263920_1265104	NEIS1576	hypothetical protein	2.55466	0.101216	0.310929	1
6_-1_1265171_1267327	NEIS1577	guanosine-3',5'-bis(diphosphate) 3'- pyrophophohydrolase	-0.186988	14.6294	0.237016	1
6_-1_1267420_1267626	NEIS1578	DNA-directed RNA polymerase omega chain	-0.108865	9.31321	0.641192	1
6_-1_1267684_1268301	NEIS1579	guanylate kinase	3.54057	0.772659	0.197172	1
6_1_1268429_1269028	NEIS1580	adenine phosphoribosyltransferase	0.757325	1.64932	0.625511	1
6_-1_1269074_1269862	NEIS1581	hypothetical protein	-0.585546	1.46145	0.829248	1
6_1_1270187_1271542	NEIS1582	protease	-3.10259	0.0634859	0.383834	1
6_1_1271673_1272146	NEIS1583	hypothetical protein	-0.128208	7.23593	0.702485	1
6_-1_1272355_1274728	hmbR	Haemoglobin receptor protein	-0.0195269	12.6793	0.905087	1
6_-1_1275619_1276311	NEIS1587	haem utilisation protein	-0.0371688	8.77312	0.881139	1
6_1_1276589_1277893	NEIS1588	Putative paraquat-inducible protein A	0.0871067	11.5776	0.575173	1
6_1_1277886_1279547	NEIS1589	Putative paraquat-inducible protein B	-0.0225304	8.98407	0.92078	1
6_1_1279547_1280065	NEIS1590	putative lipoprotein	0.654919	4.96411	0.253835	1
6_1_1280069_1280620	NEIS1591	DNA-3-methyladenine glycosylase I	0.0357322	2.4921	0.982564	1
6_1_1280628_1281251	NEIS1592	putative lipase	-0.497774	6.26885	0.180534	1
6_-1_1281244_1281474	NEIS3123	citrate (Si)-synthase	0.0496276	8.80662	0.826111	1
6_1_1281812_1284664	NEIS1594	glycine dehydrogenase	-0.0183924	9.64636	0.936859	1
6_-1_1286026_1286865	NEIS1595	putative cytochrome	-4.79543	-0.427009	0.254957	1
6_-1_1287290_1288483	NEIS1596	aromatic amino acid aminotransferase	0.231801	8.13594	0.394688	1
6_-1_1288503_1289591	NEIS1597	tRNA (uracil-5-)-methyltransferase	-0.007003	10.3075	0.973932	1
6_1_1289738_1290838	NEIS1598	chorismate synthase	2.12753	-0.602182	0.663274	1
6_1_1290929_1291354	NEIS1599	hypothetical protein	0.326267	14.357	0.0410154	1
6_-1_1291428_1293413	NEIS1600	DNA topoisomerase IV subunit B	3.35616	1.037	0.10345	1
6_1_1294170_1295465	NEIS1602	seryl-tRNA synthetase	-0.195932	5.98466	0.662438	1
6_-1_1295538_1296536	NEIS1603	D-lactate dehydrogenase	-0.406126	7.04754	0.270233	1
6_-1_1296661_1297737	NEIS1604	peptide chain release factor 1	2.39205	-1.15133	1	1
6_-1_1297827_1298597	NEIS1605	hypothetical protein	-1.2894	3.86583	0.21673	1
6_-1_1299659_1300342	NEIS1607	DedA family integral membrane protein	-0.31567	2.4254	0.831721	1
6_-1_1302989_1303882	NEIS2494	putative phospho-2-dehydro-3-deoxyheptonate aldolase (phospho-2- keto-3-deoxyheptonate aldolase; DAHP synthetase; 3-deoxy-D-arabino-heptulosonate 7-phosphate synthase)	0.560717	3.42533	0.604475	1
6_1_1303973_1306075	NEIS1610	hypothetical protein	0.0460132	8.91627	0.841292	1
6_-1_1306139_1307617	NEIS1611	3-octaprenyl-4-hydroxybenzoate carboxy-lyase	0.208889	8.98697	0.380887	1
6_-1_1307637_1308152	NEIS1613	hypothetical protein	-0.106518	8.25546	0.68713	1
6_-1_1308159_1308476	NEIS1614	hypothetical protein	0.555062	9.57481	0.110517	1
6_-1_1308789_1309223	NEIS1615	hypothetical protein	-1.97802	0.35793	0.478123	1
6_1_1311101_1312243	NEIS1617	3-oxoacyl-(acyl carrier protein) synthase II	0.0509819	7.56789	0.860863	1
6_1_1312536_1313294	NEIS1618lgtF	beta-1,4 glucosyltransferase	0.445399	2.09136	0.766131	1
6_1_1313295_1314359	NEIS1619rfaK	alpha-1,2 N-acetylglucosamine transferase	0.0855061	7.20736	0.81107	1
6_1_1314593_1315930	NEIS1622	putative integral membrane ion transporter	0.343489	9.83941	0.135852	1
6_1_1318344_1319678	NEIS1625	glutamate dehydrogenase	0.14147	8.0663	0.589505	1
6_1_1320974_1321261	NEIS1630	hypothetical protein	0.93858	1.2925	0.625244	1
6_1_1321289_1321438	NEIS2976		-0.37724	2.45603	0.789297	1
6_-1_1323095_1326298	NEIS1633	drug efflux protein	2.39224	-1.15133	1	1
6_-1_1326310_1327548	NEIS1634	membrane fusion protein	-2.29358	-1.15272	1	1
6_-1_1326313_1327548	NEISp1634	Membrane fusion protein	-2.29338	-1.15272	1	1
6_1_1327731_1328430	mtrR	mtrR repressor gene and promoter sequence	0.0194466	3.56609	0.98995	1
6_1_1327731_1327797	pro_NEIS1635	mtrR promoter	0.0194483	3.56609	0.989941	1
6_-1_1328523_1328780	NEIS1636	hypothetical protein	-0.141895	8.22751	0.568735	1
6_1_1329067_1330635	NEIS1637	hypothetical protein	-0.0257933	8.50653	0.913252	1
6_-1_1330703_1333909	NEIS1638	exodeoxyribonuclease V	0.0977712	-0.998556	1	1
6_-1_1334010_1335419	NEIS1639	putative integral membrane protein	0.0738498	7.05397	0.819696	1
6_-1_1335763_1337082	NEIS1640	Cbb3-type cytochrome c oxidase subunit	-3.69369	-0.861675	0.586611	1
6_-1_1337106_1337276	NEIS2852	Cbb3-type cytochrome oxidase component FixQ	2.39219	-1.15133	1	1
6_-1_1337281_1337892	NEIS1643CcoO		-2.29381	-1.15272	1	1
6_1_1339669_1341426	NEIS1646	glycyl aminopeptidase	0.212005	9.78433	0.356041	1
6_1_1341452_1341919	NEIS1647	hypothetical protein	-0.14818	6.24752	0.684274	1
6_-1_1342420_1342854	NEIS1648	biopolymer transport protein	-0.284323	7.27968	0.369782	1
6_-1_1342857_1343519	NEIS1649	biopolymer transport protein	-0.124419	7.95302	0.622361	1
6_-1_1343585_1344436	NEIS1650	TonB protein	-0.143511	5.20951	0.806915	1
6_1_1344692_1345330	NEIS1651	hypothetical protein	-0.0512096	5.79556	0.934618	1
6_-1_1345402_1346046	NEIS1654	glutaredoxin 2	-1.24163	4.0482	0.218234	1
6_1_1346186_1348399	NEIS1655	GTP pyrophosphokinase	2.47634	-1.14563	1	1
6_-1_1348463_1348840	NEIS1796	hypothetical protein	-0.0837141	9.26998	0.711747	1
6_-1_1348909_1349394	NEIS1801	hypothetical protein	0.104876	8.79892	0.667412	1
6_-1_1349345_1349974	NEIS1800mafBCT_o1MGI1	alternative toxic C-terminal extremity	0.0389876	11.0477	0.857487	1
6_-1_1350123_1350353	NEIS1799mafI_MGI1	MafI immunity protein	0.170926	9.8558	0.457956	1
6_-1_1350520_1350792	NEIS1798	hypothetical protein	0.0248425	3.84431	0.99073	1
6_-1_1351641_1352183	NEIS1793	hypothetical protein	0.411579	8.77981	0.0703607	1
6_-1_1352310_1352543	NEIS1792	hypothetical protein	-0.148901	6.1724	0.686175	1
6_-1_1352596_1352919	NEIS1791	hypothetical protein	-0.312948	8.48834	0.280149	1
6_-1_1352909_1353262	NEIS2694	hypothetical protein	-0.58724	6.42785	0.106399	1
6_-1_1353559_1354107	NEIS0605	hypothetical protein	6.04753	0.213862	0.167499	1
6_-1_1355918_1356859	NEIS0596mafA_MGI2	MafA2 adhesin	-0.137498	6.24393	0.711717	1
6_-1_1355918_1356859	NEIS1789mafA_MGI1	MafA adhesin	-0.137498	6.24393	0.711257	1
6_1_1358429_1360090	NEIS0523	electron transfer flavoprotein-ubiquinone oxidoreductase	-0.724678	-0.243894	0.77162	1
6_-1_1360224_1360718	NEIS0522	lipoprotein	0.301346	7.83378	0.232382	1
6_-1_1360715_1361545	NEIS2695	putative dissimilatory nitrous oxide reduction protein, membrane protein	-0.0076737	7.5728	0.981292	1
6_-1_1361542_1362438	NEIS0521	ABC transporter ATP-binding protein	-0.097471	5.60693	0.832169	1
6_-1_1364024_1364380	NEIS2761	Nitrous-oxide reductase precursor	0.284597	4.63305	0.679038	1
6_-1_1364390_1365991	NEIS2760	Nitrous-oxide reductase precursor	-0.0760174	8.22223	0.754528	1
6_-1_1370073_1370459	NEIS0517	glycine cleavage system protein H	-1.26328	3.20792	0.391666	1
6_-1_1370511_1371050	NEIS2696	hypothetical protein	0.0126049	8.26382	0.960398	1
6_1_1372809_1373291	NEIS0515	AsnC family transcriptional regulator	-0.206858	6.60387	0.553994	1
6_1_1373338_1373943	NEIS0514	hypothetical protein	-0.404171	6.30434	0.331434	1
6_1_1373940_1374299	NEIS0513	hypothetical protein	-0.0401913	6.98863	0.899442	1
6_1_1374353_1374643	NEIS3014	hypothetical protein	0.190419	9.73817	0.437673	1
6_1_1374658_1376079	NEIS0512	hypothetical protein	0.100324	5.01557	0.872353	1
6_1_1377044_1378387	NEIS0510	Na(+)-translocating NADH-quinone reductase subunit A	-0.772318	1.7679	0.703659	1
6_1_1378390_1379622	NEIS0509	Na(+)-translocating NADH-quinone reductase subunit B	-1.11696	1.15325	0.680543	1
6_1_1379615_1380391	NEIS0508	Na(+)-translocating NADH-quinone reductase subunit C	2.28805	0.536407	0.414849	1
6_1_1380391_1381017	NEIS0507	Na(+)-translocating NADH-quinone reductase subunit D	0.144551	0.940836	0.957955	1
6_1_1381628_1382845	NEIS0505	Na(+)-translocating NADH-quinone reductase subunit F	0.473034	0.0950616	0.924463	1
6_1_1383362_1384417	NEIS0504	putative thiamine biosynthesis protein	2.50049	0.0514598	0.431137	1
6_1_1384443_1384658	NEIS0503	putative periplasmic protein	3.35175	-0.986125	0.711968	1
6_-1_1384782_1385360	NEIS0502	heat shock protein GrpE	-2.29421	-1.15272	1	1
6_1_1385543_1386361	NEIS0501	serine acetyltransferase	-0.222975	0.315508	1	1
6_-1_1388728_1389066	NEIS0498	iron-sulfur cluster insertion protein ErpA	0.341323	-0.151966	0.900236	1
6_-1_1389199_1389885	NEIS0497	putative transcriptional regulator	0.386519	4.37211	0.622541	1
6_1_1390072_1390344	NEIS0496	hypothetical protein	0.494887	6.63721	0.134087	1
6_1_1390552_1392480	NEIS0495	molecular chaperone DnaK	-6.2363	0.478466	0.140539	1
6_1_1392703_1393950	NEIS2697	hypothetical protein	0.246701	8.53604	0.33933	1
6_1_1393922_1394623	NEIS2698	hypothetical protein	-0.0362409	8.01861	0.901397	1
6_1_1394680_1395657	NEIS2699	hypothetical protein	-0.171415	8.61586	0.456415	1
6_1_1396210_1396911	NEIS2700	putative ABC transporter, permease protein	0.348244	4.89746	0.552038	1
6_1_1397102_1397710	NEIS2701	putative ABC transporter, ATP-binding protein	0.13205	4.17525	0.883442	1
6_1_1397890_1398516	NEIS2702	putative cadmium resistance protein	0.505789	5.01812	0.355401	1
6_1_1402283_1403068	NEIS0490	putative thiol:disulphide interchange protein	0.119226	3.16229	0.930449	1
6_-1_1403167_1405101	NEIS0489	putative ABC transporter ATP-binding protein; macrolide export ATP-binding/permease protein	0.656232	1.92748	0.673358	1
6_-1_1405167_1406345	NEIS0488	putative periplasmic protein; macrolide-specific effux protein	-1.53947	1.75084	0.381047	1
6_1_1406571_1406960	NEIS0487	minor pilin	0.0640368	9.13478	0.789237	1
6_1_1407234_1408280	NEIS0486adhA	alcohol dehydrogenase	0.119688	4.66523	0.859716	1
6_-1_1408581_1412066	NEIS0484	hypothetical protein	0.342819	7.21826	0.288916	1
6_1_1413134_1413619	NEIS2771	hypothetical protein	0.0178561	7.64465	0.949544	1
6_1_1414819_1416405	NEIS0482	putative transmembrane transport protein	0.313004	-1.00199	1	1
6_-1_1416571_1416774	NEIS0481	hypothetical protein	-0.769066	2.11708	0.695404	1
6_1_1416890_1417387	NEIS0480	hypothetical protein	-5.62626	0.0376138	0.117777	1
6_1_1417469_1418659	NEIS0479	aromatic amino acid aminotransferase	0.445486	5.49275	0.342563	1
6_-1_1421381_1422634	NEIS1362	putative integral membrane protein	-0.028048	9.05925	0.903408	1
6_-1_1422695_1422895	NEIS3098	hypothetical protein	-0.255024	7.70141	0.336671	1
6_1_1423093_1424889	NEIS1363	putative aminopeptidase	-0.319833	5.29802	0.546815	1
6_1_1428767_1428979	NEIS3235	(Putative) phage associated protein	0.0750389	6.39106	0.836103	1
6_-1_1429169_1430749	NEIS0963	bifunctional phosphoribosylaminoimidazolecarboxamide formyltransferase/IMP cyclohydrolase	-4.64548	-0.511946	0.407818	1
6_-1_1430910_1432052	NEIS0962	putative integral membrane protein	0.317368	6.40488	0.416392	1
6_-1_1432197_1433030	NEIS0961	phosphoserine phosphatase	0.203721	7.73855	0.443116	1
6_1_1433319_1434857	NEIS0960	NAD(P) transhydrogenase subunit alpha	0.581302	4.83281	0.342054	1
6_1_1434861_1435244	NEIS0959	hypothetical protein	-0.352773	2.82534	0.77789	1
6_1_1435324_1436709	NEIS0958	pyridine nucleotide transhydrogenase	0.258242	7.00608	0.44131	1
6_-1_1436917_1437495	NEIS0361	hypothetical protein	-0.123811	7.46477	0.679265	1
6_-1_1437542_1437622	NEIS3004	hypothetical protein	0.213675	7.74714	0.415671	1
6_1_1437734_1438645	NEIS0362	lysR family transcriptional regulator	0.401411	7.04745	0.214292	1
6_-1_1439143_1439218	tRNAasn		-0.49021	2.74118	0.715453	1
6_-1_1439310_1439669	NEIS1669	hypothetical protein	-0.137742	7.19629	0.700124	1
6_-1_1443640_1444434	NEIS1674	putative biotin synthesis protein BioC	0.148111	7.52508	0.620117	1
6_-1_1444410_1445057	NEIS1675	hypothetical protein	0.107803	7.55272	0.710039	1
6_-1_1445067_1446209	NEIS1676bioF	8-amino-7-oxononanoate synthase	0.131197	12.486	0.418199	1
6_-1_1446231_1446368	NEIS3126	hypothetical protein	0.27696	3.63014	0.785061	1
6_1_1446432_1447508	NEIS1677	hypothetical protein	-0.436104	3.9846	0.652561	1
6_-1_1447712_1449178	NEIS1679	putative integral membrane transport protein	0.0850314	8.64129	0.711412	1
6_-1_1449376_1450299	NEIS1680speB	agmatinase	0.187656	7.5327	0.550243	1
6_-1_1450398_1452290	NEIS1682speA	arginine decarboxylase	-0.377462	8.29114	0.147871	1
6_-1_1452457_1452741	NEIS1683	hypothetical protein	-0.00611697	3.83249	1	1
6_-1_1454755_1455492	NEIS1686	putative integral membrane protein	3.16751	1.60602	0.151193	1
6_-1_1455598_1456725	NEIS1687	outer membrane phospholipase A precursor (ec 3.1.1.32)	-0.558773	3.95333	0.547928	1
6_-1_1455601_1456725	NEISp1687	Phospholipase A1	-0.558778	3.95333	0.546928	1
6_1_1457473_1458615	NEIS1689	putative polyamine permease substrate-binding protein	0.133802	2.30739	0.942289	1
6_-1_1460228_1462966	NEIS1690tbpA		0.0281318	9.08161	0.90578	1
6_-1_1460231_1462966	NEISp1690	Transferrin-binding protein 1	0.0281321	9.08161	0.905838	1
6_-1_1463053_1465164	NEIS1691tbpB		0.10551	10.0738	0.623493	1
6_-1_1463640_1464029	NGMAST_tbpB		1.41791	2.58734	0.265131	1
6_1_1467069_1468178	NEIS1357	hypothetical protein	0.0207261	7.80122	0.944433	1
6_-1_1468907_1469719	NEIS1692	glutamate racemase	2.39199	-1.15133	1	1
6_1_1469908_1470369	NEIS1693	hypothetical protein	3.29359	-0.991667	0.658894	1
6_1_1470366_1471616	NEIS1694	N-acetylmuramoyl-L-alanine amidase	5.9421	0.142951	0.181546	1
6_1_1471695_1472516	NEIS1695	hypothetical protein	0.0326232	11.3232	0.873381	1
6_-1_1472562_1473704	NEIS1697	hypothetical protein	-0.0135379	7.6901	0.961456	1
6_-1_1473753_1474175	NEIS1698	putative secreted protein	0.171512	-0.741277	1	1
6_-1_1474168_1474977	NEIS1699	MutT-related protein	-0.259685	8.65399	0.263187	1
6_-1_1475059_1475436	NEIS1700	4'-phosphopantetheinyl transferase	-2.57432	0.332012	0.34096	1
6_-1_1476267_1477010	NEIS1704	DNA repair protein (recombination protein o)	-0.0614885	5.94335	0.89449	1
6_-1_1477047_1478177	NEIS1705	chorismate mutase	-0.147915	7.10465	0.676722	1
6_-1_1482948_1483760	NEIS1720	hypothetical protein	-0.0462997	6.57403	0.907006	1
6_1_1483845_1484717	NEIS1721	oxidoreductase	-0.0684497	6.98682	0.836314	1
6_-1_1484775_1485977	NEIS1722	hypothetical protein	-0.219939	11.2265	0.279717	1
6_-1_1485974_1486342	NEIS1724	hypothetical protein	0.338167	1.71455	0.856275	1
6_1_1486516_1486959	NEIS1725	hypothetical protein	0.418752	6.78262	0.29544	1
6_-1_1487121_1487762	NEIS1726	hypothetical protein	-0.333777	6.04521	0.394974	1
6_-1_1487852_1489051	NEIS1727ackA2	acetate kinase	0.278273	7.42679	0.369394	1
6_-1_1493757_1494545	NEIS2488yfcA	conserved hypothetical integral membrane protein	0.0702322	9.97287	0.768819	1
6_-1_1494697_1495845	NEIS1732prpC	methylcitrate synthase	0.0954415	8.09054	0.711549	1
6_-1_1495930_1496808	NEIS1733prpB	2-methylisocitrate lyase	-0.972213	5.0462	0.0817388	1
6_-1_1496948_1497052	NEIS3133	hypothetical protein	-1.86833	-0.53412	0.56977	1
6_-1_1498872_1500050	NEIS1737	cell division protein FtsZ	-4.4184	-0.558645	0.455771	1
6_-1_1498875_1500050	NEISp1737	Cell division protein FtsZ	-4.41846	-0.558645	0.454443	1
6_-1_1501499_1502227	NEIS1739	cell division protein	3.23545	-0.997201	0.707782	1
6_-1_1503243_1504649	NEIS1741	UDP-N-acetylmuramate--L-alanine ligase	0.253892	-0.302334	1	1
6_-1_1508750_1509130	NEIS1746	hypothetical protein	0.342298	5.802	0.438868	1
6_-1_1512244_1513890	NEIS1750	hypothetical protein	0.123467	4.43727	0.873551	1
6_-1_1517225_1517488	NEIS1754	putative small periplasmic protein	3.84922	-0.846978	0.504805	1
6_-1_1518468_1518923	NEIS1756	cell division protein MraZ	-0.0457124	6.82043	0.892589	1
6_1_1519202_1520449	NEIS1757	hypothetical protein	0.141771	6.65268	0.684257	1
6_-1_1521744_1522388	NEIS1760	putative thiol:disulphide interchange protein DsbA3; oxidoreductase	0.20112	9.70859	0.384542	1
6_-1_1522391_1523260	NEIS1762	hypothetical protein	-2.10684	1.37052	0.354192	1
6_-1_1523360_1524856	NEIS1763	putative chelatase	0.0516617	9.61102	0.821709	1
6_-1_1524870_1525223	NEIS1764	hypothetical protein	1.03651	-0.502203	0.864322	1
6_1_1525679_1527205	NEIS1765	sodium/proline symporter	0.442943	0.88313	0.824525	1
6_1_1527457_1531062	NEIS1766putA	bifunctional proline dehydrogenase/pyrroline-5- carboxylate dehydrogenase	0.585134	6.92194	0.0758375	1
6_-1_1532714_1532929	NEIS3234	Hypothetical protein	0.233912	3.32922	0.825751	1
6_-1_1533130_1533348	NEIS2703	hypothetical protein	-0.343912	5.5578	0.45749	1
6_1_1533468_1534145	NEIS2704	conserved hypothetical protein; outer membrane protein A	-0.676351	6.28073	0.0576577	1
6_-1_1534419_1535189	NEIS1768	exodeoxyribonuclease III	-0.210814	6.8404	0.511514	1
6_-1_1535249_1535530	NEIS1769ArsR	ArsR family transcriptional regulator	1.93229	-0.604295	0.667918	1
6_1_1535783_1536034	NEIS2705	hypothetical protein	0.764691	2.72115	0.549733	1
6_-1_1536265_1537146	NEIS1770	nicotinate-nucleotide pyrophosphorylase	2.47085	1.41228	0.233567	1
6_-1_1537222_1538160	NEIS1771	putative cytoplasmic membrane protein	0.144305	3.95257	0.872105	1
6_1_1538362_1539474	NEIS1772	quinolinate synthetase	-0.185759	6.08561	0.635917	1
6_1_1539526_1541034	NEIS1773	L-aspartate oxidase	0.127356	3.94276	0.889473	1
6_1_1547577_1549253	NEIS1780	putative ABC transporter ATP-binding protein	-0.178326	7.32641	0.563835	1
6_-1_1549313_1549798	NEIS1781	phosphatidylglycerophosphatase A	3.29359	-0.991667	0.659301	1
6_-1_1549791_1550747	NEIS1782	thiamine monophosphate kinase	-0.240405	2.98604	0.859131	1
6_-1_1550778_1551074	NEIS3139	hypothetical protein	-0.0276341	7.89819	0.915454	1
6_-1_1552446_1552586	NEIS3140	hypothetical protein	-0.526572	2.71445	0.687935	1
6_-1_1553659_1554393	NEIS1785	putative anaerobic transcriptional regulatory protein	-0.611249	6.07642	0.22408	1
6_1_1554528_1555949	NEIS1786	coproporphyrinogen III oxidase	1.31156	-0.502955	0.810522	1
6_1_1558085_1559188	NEIS1788anmK	anhydro-N-acetylmuramic acid kinase	0.278138	4.27572	0.739579	1
6_1_1559307_1560248	NEIS1789mafA_MGI1	MafA adhesin	-0.456095	6.27131	0.204863	1
6_1_1559307_1560248	NEIS0596mafA_MGI2	MafA2 adhesin	-0.456093	6.27131	0.203965	1
6_1_1562941_1563357	NEIS0308	hypothetical protein	-2.09919	-0.421034	0.501509	1
6_1_1564176_1564574	NEIS1795	MafI immunity protein	-0.0809522	7.83184	0.755066	1
6_1_1565922_1566266	NEIS2706	hypothetical protein	-0.270127	7.93662	0.290343	1
6_1_1566514_1566786	NEIS0602	hypothetical protein	-0.12458	8.98888	0.58146	1
6_1_1566768_1566920	NEIS0603	hypothetical protein	5.14291	-0.299882	0.210736	1
6_1_1566907_1567452	NEIS0604	hypothetical protein	0.0041851	11.2585	0.98414	1
6_1_1567856_1568257	NEIS0607	hypothetical protein	0.157842	10.2262	0.486225	1
6_1_1568569_1569702	NEIS1804	hypothetical periplasmic protein	0.228715	9.89322	0.349222	1
6_-1_1570369_1570644	NEIS1807	hypothetical protein	0.151535	5.05879	0.805598	1
6_1_1574614_1575315	NEIS1811mtgA	monofunctional biosynthetic peptidoglycan transglycosylase	-0.268461	9.32741	0.235707	1
6_1_1574782_1575276	mtgA		-0.278687	9.27936	0.216131	1
6_-1_1576660_1577190	NEIS1813ostA		-2.17009	-1.16202	1	1
6_-1_1577171_1577752	NEIS1814lptC	lipopolysaccharide export system protein (OM)	0.5157	3.30062	0.6203	1
6_-1_1578351_1579325	NEIS1816kpsF	arabinose-5-phosphate isomerase (EC 5.3.1.13)	2.39177	-1.15133	1	1
6_1_1579422_1580477	NEIS1818talA	transaldolase	-2.29377	-1.15272	1	1
6_1_1579725_1580216	talA		-2.29353	-1.15272	1	1
6_1_1580628_1580918	NEIS1819	hypothetical protein	0.106128	6.81518	0.749894	1
6_1_1580935_1581822	NEIS1820	glutamyl-Q tRNA(Asp) synthetase	-0.42817	8.28121	0.0815527	1
6_-1_1581892_1582908	NEIS1822	tRNA-dihydrouridine synthase A	0.0847654	5.93804	0.844236	1
6_1_1583028_1584182	NEIS2707	putative integrase/recombinase, putative phage associated protein	-0.108418	8.42988	0.698923	1
6_-1_1584232_1584498	NEIS2708	putative phage associated protein	0.0982287	7.0233	0.767097	1
6_-1_1586845_1587060	NEIS2604	hypothetical protein, putative phage associated protein	0.144253	8.42719	0.565152	1
6_-1_1587112_1587603	NEIS2709	putative phage associated protein	-0.0860289	6.36263	0.828708	1
6_-1_1588835_1589110	NEIS2710	putative phage associated protein	-0.400074	6.07783	0.299673	1
6_-1_1590177_1590593	NEIS3223	Hypothetical protein	0.231036	7.24998	0.465024	1
6_1_1590306_1590509	NEIS3236	Hypothetical protein	0.221684	7.23852	0.484218	1
6_-1_1590602_1591249	NEIS3214	(Putative) phage associated protein	-0.0594776	9.21484	0.801735	1
6_-1_1592225_1593043	NEIS2712	phage associated protein	-0.129709	6.301	0.801771	1
6_-1_1594614_1594802	NEIS3179	Hypothetical protein	0.178538	3.02351	0.912119	1
6_1_1595199_1595750	NEIS2714	phage associated protein	-0.849614	3.49984	0.404562	1
6_1_1596257_1597036	NEIS2715	hypothetical protein	5.70491	-0.00963395	0.215822	1
6_1_1597352_1597846	NEIS2716	phage associated protein	0.611372	1.24824	0.784212	1
6_1_1598474_1599049	NEIS2717	phage associated protein	-0.195565	5.79678	0.651459	1
6_-1_1601335_1602420	NEIS2693	conserved hypothetical protein, putative phage associated protein	-0.0475591	8.66235	0.835094	1
6_-1_1602430_1602720	NEIS3189	TspB virulence factor	0.174887	4.18418	0.820801	1
6_1_1603894_1604178	NEIS0024	conserved hypothetical integral membrane protein	-0.0863353	8.75711	0.70245	1
6_1_1603894_1604178	NEIS1867	hypothetical protein	-0.0863351	8.75711	0.702251	1
6_1_1604179_1605366	NEIS1868	hypothetical protein	0.243562	7.77637	0.342815	1
6_1_1604179_1605366	NEIS0023	putative zonular occludens toxin-like protein	0.243563	7.77637	0.342504	1
6_1_1606828_1607367	NEIS2718	phage associated protein	1.23758	2.17048	0.443087	1
6_1_1608229_1608609	NEIS0837	hypothetical protein	0.469947	4.66643	0.476294	1
6_-1_1608810_1609808	NEIS2719	phage associated protein	-0.276911	2.14122	0.850891	1
6_-1_1610151_1610327	NEIS2759	hypothetical protein	1.69842	3.2421	0.191095	1
6_-1_1610655_1611146	NEIS1823	D-tyrosyl-tRNA(Tyr) deacylase	2.94092	0.929902	0.299559	1
6_-1_1611220_1611939	NEIS1824	hypothetical protein	0.636963	6.59622	0.0558762	1
6_-1_1612963_1613241	NEIS1826	hypothetical protein	1.83912	-0.302687	0.615427	1
6_-1_1613241_1613531	NEIS1827	YciI-like protein	0.122817	9.36081	0.595877	1
6_-1_1613534_1614082	NEIS1828	intracellular septation protein A	-0.090204	6.27871	0.811252	1
6_-1_1617306_1618475	NEIS1831	tetratricopeptide repeat protein	3.82578	1.02882	0.192474	1
6_-1_1618486_1618842	NEIS1832	hypothetical protein	0.327141	5.66227	0.470609	1
6_1_1619110_1620108	NEIS1833	branched-chain amino acid aminotransferase	-2.34559	2.9436	0.131946	1
6_-1_1622324_1623967	NEIS1837pgi2	glucose-6-phosphate isomerase 2 (EC 5.3.1.9)	-0.403115	7.86308	0.107798	1
6_1_1624476_1625708	NEIS1838pilG	type IV biogenesis protein	-0.0487904	11.042	0.82544	1
6_1_1625782_1626642	NEIS1839pilD	type IV prepilin like protein leader peptide processing enzyme	0.523289	5.31384	0.332904	1
6_1_1627264_1627473	NEIS1842	hypothetical protein	-2.24385	2.51917	0.200188	1
6_-1_1627559_1629235	NEIS1844pilF	type IV biogenesis protein	0.149793	7.54967	0.604645	1
6_-1_1629573_1630019	NEIS1845	hypothetical protein	-0.387529	5.8808	0.371917	1
6_-1_1630023_1630997	NEIS1846	octaprenyl-diphosphate synthase	-2.29392	-1.15272	1	1
6_-1_1631013_1631201	NEIS3145	hypothetical protein	-1.41674	3.27227	0.216802	1
6_1_1631221_1631529	BACT000050rplU	50S ribosomal protein L21	-2.29421	-1.15272	1	1
6_1_1631221_1631529	NEIS1847rplU	50S ribosomal protein L21	-2.29448	-1.15272	1	1
6_1_1631860_1633245	NEIS1849	hypothetical protein	0.17201	7.00425	0.604705	1
6_-1_1634104_1635651	NEIS1852	multidrug resistance translocase; fatty acid efflux system protein	-0.0715988	8.57731	0.762055	1
6_-1_1635651_1636835	NEIS1853	multidrug resistance translocase; fatty acid efflux system protein	-3.06768	0.578484	0.217643	1
6_1_1637094_1637567	NEIS1854	7-cyano-7-deazaguanine reductase	0.18711	4.3357	0.838349	1
6_1_1637642_1638328	NEIS1855	hypothetical protein	-1.51028	4.04039	0.0833864	1
6_-1_1638678_1639970	NEIS1856	hypothetical protein	-0.036873	13.5301	0.819167	1
6_1_1640047_1641015	NEIS1857	hypothetical protein	0.81063	0.142377	0.808507	1
6_-1_1641216_1642685	NEIS1858	hypothetical protein	-0.653748	2.40098	0.70409	1
6_-1_1644374_1644619	NEIS1870	hypothetical protein	-0.204552	7.71473	0.467589	1
6_1_1644722_1645159	NEIS1871	hypothetical protein	5.54889	-0.0577629	0.22719	1
6_1_1645156_1645647	NEIS1872	hypothetical protein	-0.422448	5.73348	0.402803	1
6_-1_1646233_1647288	NEIS1874	phospho-2-dehydro-3-deoxyheptonate aldolase	5.41491	-0.13689	0.245471	1
6_1_1647342_1647635	NEIS1875	hypothetical protein	-0.171492	5.16533	0.7596	1
6_1_1647905_1648201	NEIS2751	hypothetical protein	2.31072	3.2317	0.0622921	1
6_1_1648198_1648437	NEIS2748	hypothetical protein	-1.28906	2.86051	0.319335	1
6_-1_1649928_1652819	23S_rRNA		0.119726	7.8153	0.645305	1
6_-1_1653247_1653323	tRNAile		-2.25682	-0.410749	0.5938	1
6_-1_1653426_1654959	SSU_rRNA16S_rRNA		-0.305425	4.46762	0.646631	1
6_-1_1654456_1654911	16S_rDNA		-0.6745	2.92431	0.569122	1
6_-1_1655425_1656231	NEIS1882	hypothetical protein	-4.41854	-0.558645	0.452584	1
6_1_1658077_1658532	NEIS2720	membrane protein	-1.82512	1.47558	0.310498	1
6_-1_1658587_1659111	NEIS1889	hypothetical protein	0.0366259	8.74501	0.872936	1
6_-1_1660384_1660845	NEIS1890	hypothetical protein	-0.665012	6.04381	0.212976	1
6_1_1660890_1661801	NEIS1891	LysR family transcriptional regulator	-0.216522	8.38524	0.378207	1
6_1_1661791_1663089	NEIS1892	deoxyribodopyrimidine photolyase	2.47653	-1.14563	1	1
6_1_1663270_1665420	NEIS0293	ATP-dependent DNA helicase DinG	-0.150444	5.44404	0.761693	1
6_1_1665456_1666070	NEIS0292	conserved hypothetical protein	2.27199	1.7416	0.387354	1
6_-1_1668154_1669524	NEIS0290	adenylosuccinate lyase	3.35178	-0.986125	0.712178	1
6_-1_1672744_1673742	NEIS0276	putative rotamase	-1.88045	-0.0235308	0.476543	1
6_-1_1672747_1673742	NEISp0276	Peptidyl-prolyl cis-trans isomerase SurA	-1.8805	-0.0235308	0.475925	1
6_1_1676322_1677326	NEIS0274	hypothetical protein	1.54008	1.45433	0.477063	1
6_-1_1677383_1678087	NEIS0273	thiol:disulphide interchange protein encodes DsbA1; oxidoreductase	-4.49683	1.00781	0.103565	1
6_1_1678525_1680063	NEIS0272	putative inner membrane protein	5.42089	-0.179198	0.272827	1
6_1_1680196_1681155	NEIS0271	hypothetical protein	0.168874	6.65803	0.660388	1
6_1_1681206_1681988	NEIS0270	indole-3-glycerol-phosphate synthase	2.39156	-1.15133	1	1
6_1_1682051_1684354	NEIS0269	ATP-dependent DNA helicase	-0.0248757	7.43531	0.939174	1
6_-1_1684391_1685692	NEIS2789	hypothetical protein	-0.0258365	6.76849	0.943412	1
6_-1_1686859_1687608	NEIS0264	hydrolase	-0.590006	3.97444	0.602236	1
6_1_1687607_1688332	NEIS0263	hypothetical protein	-0.159521	9.21172	0.480877	1
6_1_1688397_1688861	NEIS0262	putative tRNA/rRNA methyltransferase	0.0599278	5.38097	0.916809	1
6_1_1688989_1689675	NEIS0261	putative periplasmic protein	-0.591444	0.570455	0.843297	1
6_1_1689736_1690062	NEIS0260	hypothetical protein	-0.309258	9.3444	0.191308	1
6_1_1690144_1690728	NEIS0259	Holliday junction DNA helicase RuvA	-3.25358	1.11494	0.25383	1
6_1_1690728_1690865	NEIS2519	hypothetical protein	-0.93031	0.459614	0.760451	1
6_1_1690895_1692748	NEIS0258	putative ABC transporter	-0.0697529	5.87919	0.878332	1
6_1_1692753_1693676	NEIS0257	ribosome-associated GTPase	5.1022	-0.309288	0.307005	1
6_-1_1695421_1696866	NEIS0253	NADH dehydrogenase subunit N	-2.29438	-1.15272	1	1
6_-1_1696876_1698372	NEIS0252	NADH dehydrogenase subunit M	2.39142	-1.15133	1	1
6_-1_1698486_1699649	NEIS2518	putative HKD family nuclease	0.151467	7.77568	0.57908	1
6_-1_1699833_1701857	NEIS0251	NADH dehydrogenase subunit L	-3.15639	-0.99991	0.719519	1
6_-1_1702845_1703324	NEIS0246	NADH dehydrogenase subunit I	-4.08515	-0.735483	0.513822	1
6_-1_1703405_1704487	NEIS0245	NADH dehydrogenase I chain H	-2.29386	-1.15272	1	1
6_-1_1704484_1706745	NEIS0244	NADH dehydrogenase subunit G	-0.596939	-0.863633	1	1
6_-1_1707458_1708759	NEIS0242	NADH dehydrogenase I chain F	-2.29364	-1.15272	1	1
6_-1_1709149_1709622	NEIS0241	NADH dehydrogenase subunit E	-1.41765	0.700355	0.60953	1
6_-1_1709622_1710878	NEIS0240	NADH dehydrogenase subunit D	4.85098	-0.474981	0.366674	1
6_-1_1711947_1712303	NEIS0237	NADH dehydrogenase I chain A	2.47671	-1.14563	1	1
6_-1_1712796_1714289	NEIS0236	hypothetical protein	0.120453	10.4044	0.567873	1
6_-1_1714270_1714890	NEIS0235	hypothetical protein	0.341327	7.25611	0.313416	1
6_-1_1716628_1718835	NEIS0230	DNA helicase II	0.304919	1.1935	0.93219	1
6_-1_1719259_1721949	NEIS0224	bifunctional glutamine-synthetase adenylyltransferase/deadenyltransferase	0.874865	2.90584	0.463627	1
6_-1_1722143_1722361	NEIS2367	hypothetical protein	-0.721676	6.01817	0.0859477	1
6_-1_1722492_1722965	NEIS0222	hypothetical protein	0.0589381	11.0626	0.78616	1
6_-1_1723162_1724169	NEIS0218	dihydroorotate dehydrogenase 2	-0.677477	-0.85499	1	1
6_1_1724401_1724637	NEIS0217	acyl carrier protein	-0.828482	0.00688078	0.750336	1
6_1_1724794_1726041	NEIS0216	3-oxoacyl-(acyl carrier protein) synthase II	2.39166	-1.15133	1	1
6_1_1728025_1729155	NEIS0213pglA	pilin glycosyltransferase	0.193364	9.12448	0.400857	1
6_1_1730757_1732271	NEIS0211	catalase (KatA)	0.00858428	10.43	0.96808	1
6_1_1732787_1733353	NEIS0207	conserved hypothetical protein	-0.319267	6.12855	0.427655	1
6_1_1733575_1734738	NEIS2721	cytochrome-c peroxidase	0.0103389	5.92295	0.989084	1
6_-1_1735319_1737355	NEIS0206	oligopeptidase A	0.131564	4.49325	0.856399	1
6_-1_1737443_1738414	NEIS0205	putative inner membrane protein	-0.185376	13.7243	0.244544	1
6_1_1738581_1740971	NEIS0204	DNA gyrase subunit B	6.02451	0.205702	0.0963967	1
6_1_1741136_1742455	NEIS0203	L-serine dehydratase	-0.340373	6.01761	0.399499	1
6_-1_1742759_1743058	NEIS0202	pseudo	-0.0483819	7.02068	0.888524	1
6_-1_1743305_1743380	tRNAval		-0.957156	1.20198	0.727833	1
6_-1_1743699_1745651	NEIS0201	putative inner membrane transport protein	0.328199	5.5545	0.501536	1
6_1_1745797_1746636	NEIS0200	putative ferredoxin	-1.02302	-0.432228	0.752021	1
6_1_1746835_1747866	NEIS0199gapA	glyceraldehyde 3-phosphate dehydrogenase (EC 1.2.1.12)	-0.297812	2.86838	0.816998	1
6_-1_1748121_1748846	NEIS0198	leucyl/phenylalanyl-tRNA--protein transferase	-0.546067	4.10121	0.48169	1
6_-1_1748916_1749350	NEIS0197fur	ferric uptake regulation protein	2.47672	-1.14563	1	1
6_1_1749577_1749951	NEISp0196	Lipoprotein	6.87527	0.876437	0.074949	1
6_1_1749577_1749954	NEIS0196	putative outer membrane lipoprotein	6.87528	0.876437	0.0744322	1
6_1_1749964_1750773	NEIS0195	dihydrodipicolinate reductase	2.39181	-1.15133	1	1
6_-1_1751247_1751405	NEIS3160	hypothetical protein	0.217799	9.41846	0.35613	1
6_-1_1751413_1752567	NEIS0191lpxB	lipid-A-disaccharide synthase (EC 2.4.1.182)	4.80119	-0.484923	0.249475	1
6_-1_1752736_1753728	NEIS0190	ribosomal large subunit pseudouridine synthase C	0.442867	8.877	0.0518628	1
6_1_1754221_1756980	NEIS0187	ribonuclease E	-0.33044	3.48595	0.748272	1
6_-1_1757210_1758202	NEIS0186	4-hydroxythreonine-4-phosphate dehydrogenase	0.829508	-0.168781	0.838249	1
6_1_1758361_1759788	NEIS0185	putative inner membrane amino-acid transport protein	0.303459	7.13252	0.389179	1
6_1_1761924_1762508	NEIS0183	ribonuclease HII	-0.140912	7.3297	0.646741	1
6_-1_1763256_1764029	NEIS0182	hypothetical protein	-2.9696	0.991647	0.190255	1
6_-1_1764129_1764752	NEIS0181	16S rRNA methyltransferase GidB	0.611331	4.89359	0.390472	1
6_-1_1764847_1765326	NEIS0180	hypothetical protein	0.181892	2.34074	0.906317	1
6_1_1765433_1765508	tRNAtrp		-0.616488	2.6298	0.653032	1
6_1_1765433_1765508	tRNAthr		-0.6165	2.6298	0.652433	1
6_1_1765578_1766705	NEIS0179	putative inner membrane protein	0.510496	3.63633	0.635254	1
6_1_1766814_1767651	NEIS2765	NgoAII type II RMS; NgoPII restriction endonuclease	-0.236252	9.38754	0.296373	1
6_1_1767623_1768648	NEIS2722	NgoAII type II RMS; methylase	0.0627072	11.9266	0.689298	1
6_1_1768790_1769347	NEIS0178	ribosome recycling factor	5.10221	-0.309288	0.306732	1
6_1_1769403_1770149	NEIS0177	putative undecaprenyl diphosphate synthase	-6.97687	1.03244	0.07608	1
6_1_1770152_1770949	NEIS0176	phosphatidate cytidylyltransferase	2.47643	-1.14563	1	1
6_1_1770954_1772189	NEIS0175	1-deoxy-D-xylulose 5-phosphate reductoisomerase	-6.17025	0.432274	0.143334	1
6_1_1772224_1773564	NEIS0174	putative inner membrane protease	-3.06765	-1.00886	0.657248	1
6_1_1773621_1775996	NEISp0173	Outer membrane protein OMP85	2.39213	-1.15133	1	1
6_1_1773621_1775999	NEIS0173	outer membrane protein OMP85	2.39194	-1.15133	1	1
6_1_1776598_1777641	NEIS0171lpxD	UDP-3-O-[3-hydroxymyristoyl] glucosamine N- acyltransferase (EC 2.3.1.-)	4.59693	-0.587753	0.408468	1
6_1_1778291_1779019	NEIS0169	hypothetical protein	0.036245	11.1695	0.858061	1
6_1_1779062_1779838	NEIS0168lpxA	UDP-N-acetylglucosamine acyltransferase	-0.677506	-0.85499	1	1
6_1_1780301_1781692	NEIS0167	amino acid transporter	-0.132576	9.28727	0.555674	1
6_1_1781771_1783030	NEIS0166dadA	dadA; D-amino acid dehydrogenase small unit	-0.506169	6.0946	0.198003	1
6_1_1783135_1785972	NEIS0164	valyl-tRNA synthetase	-2.29357	-1.15272	1	1
6_1_1786049_1786513	NEIS2723	hypothetical protein	0.0058834	6.72561	0.989788	1
6_1_1787384_1788181	NEIS2017	tRNA pseudouridine synthase A	3.89487	-0.841587	0.590493	1
6_-1_1790265_1791185	NEIS0163oxyR	putative hydrogen peroxide-inducible genes activator	0.366454	4.13124	0.648465	1
6_-1_1791189_1791452	NEIS0162	cell division topological specificity factor MinE	-2.29314	-1.15272	1	1
6_-1_1791456_1792271	NEIS0161minD	septum site-determining protein	-2.97846	-1.0178	0.716374	1
6_-1_1793054_1793209	NEIS2515	hypothetical protein	0.0244075	8.50638	0.918724	1
6_-1_1795204_1795599	BACT000011rpsK	30S ribosomal protein S11	2.392	-1.15133	1	1
6_-1_1795204_1795599	NEIS0156rpsK	30S ribosomal protein S11	2.39207	-1.15133	1	1
6_-1_1797726_1798160	BACT000044rplO	50S ribosomal protein L15	-2.2935	-1.15272	1	1
6_-1_1797726_1798160	NEIS0151rplO	50S ribosomal protein L15	-2.29324	-1.15272	1	1
6_-1_1797729_1798160	NEISp0151	50S ribosomal protein L15	-2.29279	-1.15272	1	1
6_-1_1801056_1801379	BACT000053rplX	50S ribosomal protein L24	2.47646	-1.14563	1	1
6_-1_1801056_1801379	NEIS0143rplX	50S ribosomal protein L24	2.4767	-1.14563	1	1
6_-1_1801981_1802244	NEIS0141rpsQ	30S ribosomal protein S17	-2.29194	-1.15272	1	1
6_-1_1801981_1802244	BACT000017rpsQ	30S ribosomal protein S17	-2.29123	-1.15272	1	1
6_-1_1802435_1802851	NEIS0139rplP	50S ribosomal protein L16	2.3921	-1.15133	1	1
6_-1_1802435_1802851	BACT000045rplP	50S ribosomal protein L16	2.39206	-1.15133	1	1
6_-1_1802438_1802851	NEISp0139	50S ribosomal protein L16	2.3919	-1.15133	1	1
6_-1_1805929_1806573	NEIS0132rplC	50S ribosomal protein L3	-2.29055	-1.15272	1	1
6_-1_1805929_1806573	BACT000032rplC	50S ribosomal protein L3	-2.29101	-1.15272	1	1
6_-1_1807359_1807670	BACT000010rpsJ	30S ribosomal protein S10	-2.29145	-1.15272	1	1
6_-1_1807359_1807670	NEIS0129rpsJ	30S ribosomal protein S10	-2.29188	-1.15272	1	1
6_-1_1807362_1807670	NEISp0129	30S ribosomal protein S10	-2.2923	-1.15272	1	1
6_-1_1808960_1811065	NEIS0127	elongation factor G	-2.2927	-1.15272	1	1
6_-1_1808963_1811065	NEISp0127	Elongation factor G	-2.2931	-1.15272	1	1
6_-1_1812222_1812371	NEIS2366	hypothetical protein; DUF560, family of hypothetical bacterial proteins	-0.0999093	9.07857	0.661183	1
6_-1_1812378_1813307	NEIS2724	hypothetical protein	0.106282	7.67469	0.705749	1
6_-1_1813279_1813521	NEIS2365	hypothetical protein	0.358005	3.14324	0.753032	1
6_-1_1813761_1814822	NEIS2573	hypothetical protein	0.0651789	9.08086	0.769211	1
6_-1_1815110_1819285	NEIS0124	DNA-directed RNA polymerase subunit beta'	6.32432	0.408635	0.132445	1
6_-1_1826732_1827010	NEIS0117secE	secE	1.67807	-0.729562	0.802485	1
6_-1_1829182_1829751	NEIS0114	hypothetical protein	0.08	1.33589	0.970197	1
6_-1_1832027_1834333	NEIS0110	DNA topoisomerase I	2.47656	-1.14563	1	1
6_-1_1834411_1834872	NEIS0109	SMG-family protein	-0.392419	8.11825	0.113714	1
6_-1_1834898_1836085	NEIS0108	SMF-family protein	-3.69382	-0.861675	0.588171	1
6_-1_1837446_1839566	NEIS0106	putative two-component sensor kinase	-2.293	-1.15272	1	1
6_-1_1840131_1841390	NEIS0104	SUN-family protein	0.0806563	5.17754	0.897976	1
6_-1_1842483_1842986	NEIS0102	peptide deformylase	3.35187	-0.986125	0.71301	1
6_1_1843398_1844621	NEIS0101	hypothetical protein	-0.32244	8.03367	0.206328	1
6_1_1843398_1844618	NEISp0101	Hypothetical protein	-0.323084	8.03338	0.205538	1
6_-1_1845042_1845692	NEIS0100	hypothetical protein	0.550533	4.24738	0.577623	1
6_1_1847378_1848220	NEIS0097	hypothetical protein	-0.50638	6.38968	0.144888	1
6_1_1848738_1848974	NEIS0094	hypothetical protein	0.180437	9.47747	0.428315	1
6_1_1849022_1849612	NEIS0093	periplasmic peptodase (bacteriocin resistance)	-0.0685656	5.6699	0.898055	1
6_-1_1849888_1850439	NEIS0092	putative inner membrane protein	-2.29291	-1.15272	1	1
6_1_1853780_1854583	NEISp0073	Outer membrane protein P1	-0.125341	5.78894	0.791696	1
6_1_1853780_1854586	NEIS0073	outer membrane transport protein	-0.125342	5.78894	0.791445	1
6_-1_1855643_1856659	NEIS0071	putative lipoprotein	-6.11577	0.38991	0.0992324	1
6_-1_1856758_1857972	NEIS0069	sodium/glutamate symport carrier protein	-4.668	-0.457166	0.304753	1
6_-1_1858525_1859648	NEIS3176	NgoAXVI type II RMS; restriction endonuclease	0.173091	10.1728	0.427882	1
6_-1_1859711_1860718	NEIS2725	NgoAXVI type II RMS; fokIM adenine-specific methylase	0.138601	10.2046	0.541084	1
6_-1_1860711_1861712	NEIS2910	NgoAXVI type II RMS; HaeIII methylase	0.0571641	7.95944	0.829846	1
6_-1_1861743_1864016	NEIS0059	putative transcriptional accessory protein	-0.0693499	7.89359	0.778636	1
6_1_1864017_1864130	NEIS2743cnl		-0.315126	5.11228	0.561718	1
6_1_1864135_1865151	NEIS0048galE	UDP-glucose epimerase	-0.945815	4.44215	0.174394	1
6_1_1864450_1865151	NEIS0062galE2	truncated galE	-0.469033	3.90649	0.61681	1
6_1_1865152_1866192	NEIS0047rfbB		-0.553995	0.471492	0.880571	1
6_1_1866297_1867163	NEIS0046rfbA	glucose-1-phosphate thymidylyltransferase	0.72596	4.1218	0.344871	1
6_-1_1867902_1869920	NEIS0044	putative inner membrane transport protein	-0.0340033	8.19347	0.895744	1
6_-1_1870115_1871236	NEIS0043	chaperone protein DnaJ	3.89486	-0.841587	0.590342	1
6_-1_1872224_1872517	NEIS0041	DNA transport competence protein	0.382566	1.93054	0.812091	1
6_-1_1873080_1875971	23S_rRNA		0.0314432	7.53005	0.915941	1
6_-1_1873367_1873933	NG_23S	partial 23S rRNA sequence	0.977132	0.982035	0.633661	1
6_-1_1876399_1876475	tRNAile		-1.97793	-0.0671806	0.582295	1
6_-1_1876578_1878111	SSU_rRNA16S_rRNA		-0.31587	4.46266	0.646939	1
6_-1_1877608_1878063	16S_rDNA		-0.0698846	2.95887	0.973078	1
6_-1_1878578_1878994	NEIS0040	DnaK suppressor protein	-3.49403	-0.887538	0.577931	1
6_-1_1879145_1879936	NEIS0039	pyrroline-5-carboxylate reductase	-1.12731	1.04075	0.689348	1
6_-1_1879985_1880392	NEIS0038	putative lipoprotein	0.756616	1.48781	0.737143	1
6_1_1881198_1882241	NEIS0036pilT1	type IV pilus retraction ATPase PilT	0.36148	0.540316	0.880026	1
6_1_1882405_1883631	NEIS0035	PilT-like protein	-0.0733073	3.29888	0.965869	1
6_1_1883748_1885898	NEIS0034	putative inner membrane protein	-0.134724	6.49054	0.701319	1
6_-1_1886380_1886664	NEIS2486	conserved hypothetical protein	0.0540748	7.72118	0.834049	1
6_1_1891592_1893040	NEIS2153	6-phosphogluconate dehydrogenase	2.68941	0.142437	0.460737	1
6_1_1893037_1894374	NEIS2152kdtA	3-deoxy-D-manno-octulosonic-acid transferase	0.337064	2.02622	0.840048	1
6_1_1894403_1894864	NEIS2151	putative integral membrane protein	0.00459271	9.3603	0.98469	1
6_1_1894897_1895871	NEIS2150	putative transmembrane transport protein	-7.16539	1.18072	0.0361567	1
6_1_1895940_1896015	tRNAlys		-3.06767	-1.00886	0.658447	1
6_1_1896236_1897489	NEIS2149	UDP-N-acetylglucosamine 1- carboxyvinyltransferase	0.514317	1.27283	0.788585	1
6_-1_1898815_1899063	NEIS2147	hypothetical protein	1.1593	5.14	0.063665	1
6_-1_1899156_1900073	NEIS2146	putative ABC transporter integral membrane protein	0.388137	1.60116	0.859007	1
6_1_1901520_1901873	NEIS2143	putative oxidoreductase	-0.677519	-0.85499	1	1
6_1_1902642_1904036	NEIS2141	glutamyl-tRNA synthetase	0.0972673	-0.998556	1	1
6_1_1904057_1904452	NEIS2140	putative periplasmic protein	-6.02897	0.269159	0.168261	1
6_1_1904456_1904947	NEIS2139	acetyltransferase	-0.00477205	8.15927	0.986137	1
6_-1_1905223_1907817	NEIS2138	DNA mismatch repair protein MutS	0.205875	9.03124	0.35165	1
6_-1_1909407_1910087	NEIS2136	hypothetical protein	-0.0435873	7.37733	0.887352	1
6_1_1910547_1911182	NEIS2135	putative nicotinamidase	-0.318601	3.92776	0.726335	1
6_1_1911219_1912187	NEIS2134rfaC	Heptosyl transferase I	0.508478	-0.0854525	0.899169	1
6_1_1912413_1913162	NEIS2133etfB	electron transfer flavoprotein beta-subunit	3.89478	-0.841587	0.588893	1
6_-1_1914832_1915035	NEIS2130	hypothetical protein	0.707333	8.4552	0.223065	1
6_1_1915307_1916578	NEIS2129	phosphoribosylamine--glycine ligase	0.550928	3.34956	0.614572	1
6_1_1916612_1917214	NEIS2128	hypothetical protein	-0.829896	4.55483	0.226598	1
6_1_1917229_1917744	NEIS2726	hypothetical protein	0.0889202	7.19015	0.779336	1
6_-1_1917896_1918336	NEIS2124	lipoprotein	-5.25825	-0.14309	0.28561	1
6_-1_1918568_1918747	NEIS2485	hypothetical protein	-2.29234	-1.15272	1	1
6_-1_1918753_1919340	NEIS2123	RNA polymerase sigma factor	0.270852	7.85124	0.336232	1
6_-1_1919362_1920129	NEIS2122	hypothetical protein	-0.0902029	7.88802	0.721923	1
6_-1_1920098_1920964	NEIS2121	hypothetical protein	0.103682	7.81841	0.703739	1
6_-1_1921058_1921396	NEIS2120	putative periplasmic protein	0.147918	4.67097	0.871047	1
6_-1_1921470_1921919	NEIS2119	putative integral membrane protein	0.0456103	1.92738	1	1
6_1_1922250_1923152	NEIS2118	lipoprotein	0.33196	6.18945	0.375003	1
6_-1_1925126_1926583	NEIS2114	peptide transporter	-0.101524	10.3359	0.636031	1
6_-1_1931588_1933435	NEIS2112	putative outer membrane protein	-4.66799	-0.457166	0.305195	1
6_1_1933438_1933626	NEIS3168	hypothetical protein	-0.301539	4.57482	0.646832	1
6_1_1933806_1935035	NEIS2110	serine/threonine transporter SstT	0.600747	3.29288	0.576822	1
6_1_1935186_1936475	NEIS2109nhba	putative periplasmic protein	-0.31221	7.3885	0.302843	1
6_1_1935186_1936472	NHBA_peptide		-0.312208	7.3885	0.30113	1
6_1_1936475_1936678	NEIS2774	hypothetical protein	5.44836	-0.127938	0.14803	1
6_1_1936708_1936986	NEIS3199	Hypothetical protein	0.552811	4.00923	0.534916	1
6_-1_1937605_1938948	NEIS2106	argininosuccinate synthase	-0.183937	10.9561	0.390931	1
6_1_1939073_1939873	NEIS2104	hypothetical protein	-0.10662	9.61027	0.636865	1
6_1_1939913_1940899	NEIS2103	putative protease	0.150904	7.16438	0.661545	1
6_-1_1942504_1942878	NEIS2101	putative immunity protein	0.725094	7.02571	0.0516988	1
6_-1_1943052_1943408	NEIS2099	putative immunity protein	-1.34661	0.737793	0.623011	1
6_-1_1944697_1945056	NEIS0233	hypothetical protein	-0.0256496	5.32296	0.966079	1
6_-1_1946045_1946251	NEIS2087mafI_o2MGI3	MafI immunity protein	-0.038674	4.37507	0.968517	1
6_-1_1946045_1946251	NEIS2482	hypothetical protein	-0.038659	4.37507	0.968334	1
6_-1_1949393_1950355	NEIS2083mafA_MGI3	MafA3 lipoprotein	0.096207	8.20686	0.693507	1
6_-1_1949396_1950355	NEISp2083	Putative lipoprotein MafA family	0.096207	8.20686	0.693336	1
6_-1_1950486_1951205	NEIS2082	uridine monophosphate kinase	2.3917	-1.15133	1	1
6_-1_1952405_1953133	NEIS2080rpsB	30S ribosomal protein S2	3.29358	-0.991667	0.658476	1
6_-1_1952405_1953133	BACT000002rpsB	30S ribosomal protein S2	3.29359	-0.991667	0.659732	1
6_-1_1952408_1953133	NEISp2080	30S ribosomal protein S2	3.29359	-0.991667	0.658906	1
6_-1_1953306_1953539	NEIS2079	putative integral membrane protein	-0.150422	7.89737	0.541052	1
6_1_1953539_1954198	NEIS2078	hypothetical protein	0.0299687	12.3129	0.84777	1
6_1_1954259_1954849	NEIS2077	hypothetical protein	-0.401258	8.93076	0.0747454	1
6_1_1955233_1956699	NEIS2076	malate:quinone oxidoreductase	2.97386	1.72281	0.107855	1
6_-1_1956886_1957260	NEIS2075	putative adhesin complex protein	-0.977861	5.75834	0.0291378	1
6_-1_1957498_1957797	NEIS2074	hypothetical protein	0.330487	7.34634	0.274575	1
6_-1_1960643_1960990	NEIS2069	hypothetical protein	3.60483	1.73929	0.0747655	1
6_1_1960902_1961912	NEIS2068	hypothetical protein	0.473639	6.07856	0.216231	1
6_1_1963964_1964911	NEIS2727	NgoAI type II RMS; hhaIM methylase	-0.804432	3.70393	0.407686	1
6_1_1964908_1965960	NEIS2728	NgoAI type II RMS; HaeII restriction endonuclease	0.151587	8.27764	0.558637	1
6_1_1965976_1967397	NEIS2062	cysteinyl-tRNA synthetase	2.89678	2.56191	0.0456414	1
6_1_1967568_1968347	NEIS2061	putative nuclease	0.0687507	7.55953	0.814104	1
6_1_1968334_1968678	NEIS2060	hypothetical protein	-0.217273	5.08076	0.727842	1
6_1_1968688_1969218	NEIS2059	hypothetical protein	0.145284	7.53524	0.663731	1
6_1_1970601_1971182	NEIS2057	putative integral membrane protein	-0.415646	5.33548	0.437252	1
6_1_1972527_1972602	tRNAhis		-2.1695	-1.16202	1	1
6_1_1972530_1972602	tRNAhis		-2.16894	-1.16202	1	1
6_1_1973241_1975019	NEIS2054	bifunctional biotin--[acetyl-CoA-carboxylase] ligase/pantothenate kinase	-0.501257	-0.872266	1	1
6_-1_1975966_1976122	nrrF	short RNA	-0.127808	5.3696	0.832245	1
6_-1_1976689_1977477	NEIS2052	thiazole synthase	5.44766	1.48278	0.0740714	1
6_-1_1977556_1977750	NEIS2051	hypothetical protein	-0.353707	1.85727	0.842439	1
6_-1_1978172_1978789	NEIS2050	thiamin-phosphate pyrophosphorylase	0.19545	4.27694	0.791083	1
6_-1_1978811_1979911	NEIS2049	putative oxidoreductase	-1.02495	4.58098	0.11988	1
6_-1_1979908_1981134	NEIS2048	permease	-0.00418021	7.32085	0.992258	1
6_1_1981379_1982863	NEIS2047	TLDD protein	-0.0814837	7.88768	0.746731	1
6_1_1983007_1983666	NEIS2729	amino acid ABC transporter permease	-0.115691	11.8123	0.454486	1
6_1_1983656_1984324	NEIS2730	amino acid ABC transporter permease	0.380979	5.01921	0.528495	1
6_1_1985170_1986024	NEIS2731	amino acid ABC transporter substrate-binding protein	-0.73272	4.33152	0.330479	1
6_1_1986403_1987260	NEIS2046hemk	hemk protein	0.698038	-0.623763	1	1
6_1_1987346_1988734	NEIS2045	putative integral membrane protein	-0.963265	5.52995	0.0435843	1
6_1_1990296_1992998	NEIS2042	phosphoenolpyruvate carboxylase	-0.199184	5.65912	0.666741	1
6_1_1994164_1994493	NEIS2040	hypothetical protein	0.156914	2.72756	0.911425	1
6_1_1994504_1994809	NEIS2039	hypothetical protein	0.535451	2.78169	0.704181	1
6_-1_1996389_1996883	NEIS2732	hypothetical protein	0.226141	9.47542	0.355727	1
6_-1_1997076_1998005	NEIS2036	putative transcriptional activator protein METR	0.196245	5.64315	0.683518	1
6_1_1998134_1998883	NEIS2035	hypothetical protein	-0.160811	2.59717	0.916556	1
6_1_1999006_1999587	NEIS2034	ubiquinol-cytochrome c reductase iron-sulfur subunit	0.736953	-0.600437	1	1
6_1_2002090_2003880	NEIS2030	putative periplasmic protein	0.376347	2.55863	0.779299	1
6_-1_2003947_2004579	NEIS2029	putative hydrolase	-6.78817	0.846431	0.0285321	1
6_1_2004672_2005496	NEIS2028	DNA ligase	0.577555	5.89395	0.210851	1
6_1_2005565_2006128	NEIS2027	hypoxanthine-guanine phosphoribosyltransferase	0.225181	5.47708	0.63825	1
6_1_2006870_2007139	NEIS2025	sugar transport PTS system phosphocarrier protein HPr	1.97564	2.12223	0.179319	1
6_1_2007139_2008914	NEIS2024	phosphoenolpyruvate-protein phosphotransferase	0.225172	-1.00751	1	1
6_-1_2009041_2009982	NEIS2023	ABC-transport system ATP-binding protein	2.39151	-1.15133	1	1
6_1_2011464_2013365	NEIS2021	thiamine biosynthesis protein ThiC	-0.0961388	6.44136	0.786687	1
6_-1_2017440_2019494	NEIS0007	methionyl-tRNA synthetase	-4.08513	-0.735483	0.513507	1
6_1_2021727_2022242	NEIS0009	lipoprotein	-0.180546	7.81263	0.482139	1
6_-1_2022525_2023850	NEIS0010	outer membrane lipoprotein Gna33	-3.15612	-0.99991	0.7178	1
6_1_2024900_2026066	NEIS0012	hypothetical protein	-0.0468268	5.80341	0.918084	1
6_1_2026373_2027638	NEIS0013	hypothetical protein	0.0648556	5.67221	0.896016	1
6_-1_2027710_2028039	NEIS0014	putative phosphonoacetate hydrolase	-0.639561	3.66713	0.501086	1
6_-1_2028114_2029484	NEIS0015glmU	UDP-N-acetylglucosamine pyrophosphorylase	2.47681	-1.14563	1	1
6_-1_2029804_2030515	NEIS0016	hypothetical protein/hydrolase	-0.605465	5.19244	0.279339	1
6_1_2030574_2031575	NEIS0017	putative solute-binding periplasmic protein	-0.41623	5.44284	0.399214	1
6_1_2031669_2032517	NEIS0018	putative inner membrane protein	-2.29273	-1.15272	1	1
6_1_2032543_2033025	NEIS0019	hypothetical protein	0.0482535	7.80232	0.850058	1
6_-1_2033109_2034677	NEIS0020pilBmsrAB	peptide methionine sulfoxide reductase MsrA/MsrB	-0.187621	11.0987	0.398955	1
6_1_2034823_2036088	NEIS0021pilA	probable signal recognition particle protein cell division protein	-2.29311	-1.15272	1	1
6_-1_2037522_2038021	NEIS0210pilE	PilE	-1.39429	2.14777	0.326376	1
6_-1_2047400_2048143	NEIS2015	1-acyl-SN-glycerol-3-phosphate acyltransferase	0.873466	2.70441	0.575962	1
6_1_2048879_2050531	NEIS2012lpt6	O-6 PEA LOS transferase	-0.247039	9.93197	0.279472	1
6_-1_2050598_2051653	NEIS2011lgtG	O-3 linked glucosyltransferase	-0.513057	8.6746	0.0294231	1
6_-1_2051805_2053046	NEIS2010	amino-acid transport protein	0.10349	5.83824	0.815387	1
6_1_2053194_2053922	NEIS2009	3-demethylubiquinone-9 3-methyltransferase	1.60029	-0.740007	0.83353	1
6_1_2053959_2054876	NEIS2008	homoserine kinase	-0.530672	7.05168	0.147519	1
6_-1_2055062_2055580	NEIS2007	glucokinase	1.52089	0.465997	0.632049	1
6_-1_2055600_2056985	NEIS2006gntP	gluconate permease	-0.167085	9.31767	0.463929	1
6_1_2057335_2058918	NEIS2005	putative permease	-1.95979	3.02596	0.101776	1
6_1_2058947_2059546	NEIS2004	hypothetical protein	-2.11349	1.26145	0.338022	1
6_1_2060207_2060593	NEIS2002	hypothetical protein	-0.0487722	7.51813	0.873938	1
6_1_2060646_2061116	NEIS2001	rRNA large subunit methyltransferase	-0.903725	2.32027	0.54262	1
6_1_2061190_2061456	NEIS2000	hypothetical protein	-0.0732105	7.28063	0.817537	1
6_1_2061613_2062296	NEIS1999	putative integral membrane protein	-0.09352	7.5237	0.755392	1
6_1_2062426_2062941	NEIS1998	phosphopantetheine adenylyltransferase	-3.1561	-0.99991	0.717702	1
6_-1_2063080_2064387	NEIS2733	hypothetical protein	0.00559974	10.9796	0.979557	1
6_-1_2065061_2065819	NEIS1968	putative ABC transporter ATP-binding subunit	-0.41984	1.26682	0.833474	1
6_-1_2065903_2066529	NEIS1967	hypothetical protein	-0.86432	4.96551	0.193037	1
6_-1_2066574_2067548	NEIS1966	putative inner membrane transport protein	-0.042733	10.004	0.844822	1
6_-1_2067538_2068371	NEIS1965	putative inner membrane transport protein	-0.140482	7.04611	0.665462	1
6_-1_2068734_2069705	NEIS1964	putative membrane transport solute-binding protein	-0.535813	4.65604	0.501454	1
6_-1_2069857_2071998	NEIS1963fetA	enterobactin receptor FetA	-0.108944	8.59132	0.645591	1
6_-1_2069860_2071998	NEISp1963	Iron-regulated outer membrane protein FrpB	-0.108944	8.59132	0.645284	1
6_-1_2070781_2070876	FetA_VR		-0.651001	3.96036	0.475342	1
6_1_2075176_2076762	NEIS1951	putative sodium-dependent inner membrane transport protein	-0.145564	11.8318	0.347072	1
6_-1_2076903_2077325	NEIS2734	hypothetical protein	0.0866394	3.54024	0.936319	1
6_1_2078991_2079314	NEIS1954	frataxin-like protein	-0.443124	3.1379	0.705072	1
6_1_2079347_2079766	NEIS1955	hypothetical protein	0.0524008	9.26193	0.828044	1
6_1_2079788_2080294	NEIS1956	S-ribosylhomocysteinase	-0.0480641	7.2605	0.89129	1
6_1_2080439_2083231	NEIS1957	DNA polymerase I	-0.790236	4.0344	0.370613	1
6_1_2083793_2084488	NEIS1958	hypothetical protein	0.0413768	8.09129	0.876368	1
6_-1_2084728_2089134	NEIS1959iga2	IgA-specific serine endopeptidase	-0.147275	11.2526	0.471054	1
6_1_2089572_2090918	NEIS1962	tRNA modification GTPase TrmE	0.182411	-0.993024	1	1
6_-1_2091811_2094240	NEIS1947hpuB	haemoglobin-haptoglobin utilisation protein	-0.275678	8.74616	0.228973	1
6_-1_2094268_2095349	NEIS1946hpuA	haemoglobin-haptoglobin utilisation protein	0.241465	11.1259	0.267824	1
6_1_2095685_2097208	NEIS1945	hypothetical protein	0.1051	6.59003	0.756574	1
6_-1_2097269_2099158	NEIS1944	putative para-aminobenzoate synthase component I	0.231344	6.44335	0.506737	1
6_1_2099285_2100214	NEIS2735	polyphosphate kinase	-0.680599	5.73614	0.152235	1
6_1_2103771_2104547	NEIS1937	putative ABC transport inner membrane subunit	2.39131	-1.15133	1	1
6_1_2105123_2105713	NEIS1935	putative periplasmic transport protein	-2.43713	-0.260305	0.425896	1
6_1_2106039_2106869	NEISp1933	Lipoprotein	1.0734	3.56935	0.300725	1
6_1_2106039_2106872	NEIS1933	periplasmic/outer membrane protein	1.07338	3.56935	0.299226	1
6_1_2106877_2107359	NEIS1932	hypothetical protein	-0.323549	6.39713	0.358908	1
6_1_2107359_2107742	NEIS1931	hypothetical protein	0.0905149	4.04481	0.922331	1
6_-1_2108308_2108826	NEIS1929	acetyltransferase	-0.433074	5.13022	0.418161	1
6_1_2109425_2110066	NEIS1927	cadmium resistance protein	0.14171	10.5669	0.512794	1
6_1_2110161_2111888	NEIS1926	putative inner membrane protein	0.627236	5.73038	0.187768	1
6_1_2112095_2112700	NEIS1925	pilE expression regulator/putative sspA-like protein	0.312933	-1.00199	1	1
6_1_2112772_2113164	NEIS1924regG	ClpXP protease specificity-enhancing factor	-0.201271	6.14473	0.633272	1
6_-1_2113363_2113767	NEIS1922	hypothetical protein	3.78853	0.342794	0.259595	1
6_-1_2113941_2114153	NEIS1921rpsU	30S ribosomal protein S21	0.700075	-0.605531	1	1
6_-1_2113941_2114153	BACT000021rpsU	30S ribosomal protein S21	0.700053	-0.605531	1	1
6_-1_2114442_2116292	NEIS1920	putative transglycosylase	-0.118639	10.0024	0.603402	1
6_-1_2114445_2116292	NEISp1920	Soluble lytic murein transglycosylase	-0.118639	10.0024	0.603706	1
6_1_2116331_2116516	NEIS2996	hypothetical protein	-0.481122	7.39478	0.121759	1
6_1_2116669_2117406	NEIS1919	putative ABC transport ATP-binding subunit	0.138717	4.03133	0.878446	1
6_1_2117408_2118094	NEIS1918	inner membrane transport protein	0.0106771	5.97645	0.986814	1
6_1_2118253_2119116	NEISp1917	Lipoprotein(nlPA family)	-0.234968	5.21252	0.655228	1
6_1_2118253_2119119	NEIS1917	putative lipoprotein	-0.232288	6.12577	0.548105	1
6_-1_2119182_2119853	NEIS1916	aromatic acid decarboxylase	0.243083	7.34431	0.442508	1
6_1_2119909_2120769	NEIS1915	putative chromosome segregation proteins	2.39148	-1.15133	1	1
6_1_2121134_2121250	NEIS2997	hypothetical protein	-0.308008	7.34489	0.317877	1
6_1_2121443_2121796	NEIS1913	putative ATP synthase I	0.931024	2.78207	0.454335	1
6_1_2121786_2122652	NEIS1912	F0F1 ATP synthase subunit A	1.46591	-0.731668	0.836513	1
6_1_2124034_2125581	NEIS1908	F0F1 ATP synthase subunit alpha	-0.734207	-0.512402	0.848373	1
6_1_2125606_2126481	NEIS1907	F0F1 ATP synthase subunit gamma	-2.29348	-1.15272	1	1
6_1_2127927_2128349	NEIS1905	F0F1 ATP synthase subunit epsilon	-2.60206	0.271016	0.421515	1
6_1_2128521_2129417	NEIS1904	glycyl-tRNA synthetase subunit alpha	0.245399	0.758359	0.950372	1
6_1_2129534_2131597	NEIS1903	glycyl-tRNA synthetase subunit beta	-3.06765	-1.00886	0.657064	1
6_1_2132700_2133539	NEIS1901lgtB	lacto-N-neotetraose biosynthesis glycosyl transferase	-0.146397	7.01873	0.655143	1
6_1_2134535_2135551	NEIS2155lgtD		-0.165458	9.83112	0.469329	1
6_1_2135570_2136412	NEIS1900lgtE	lacto-N-neotetraose biosynthesis glycosyl transferase	-0.432361	9.0017	0.0693762	1
6_-1_2136608_2137333	NEIS1899	16S ribosomal RNA methyltransferase RsmE	-2.29373	-1.15272	1	1
6_1_2137437_2138231	NEIS1898	hypothetical protein	2.39129	-1.15133	1	1
6_-1_2138449_2138724	NEIS1896	hypothetical protein	0.154957	7.65903	0.555575	1
6_-1_2138999_2139745	NEIS0302	3-ketoacyl-(acyl-carrier-protein) reductase	-1.21418	-0.728987	0.843925	1
6_-1_2141472_2143340	NEIS0304msbA	Lipid A export ATP-binding/permease protein (IM)	-0.590592	-0.877621	1	1
6_-1_2143479_2144405	NEIS0305	putative malonyl CoA-acyl carrier protein transacylase	0.979024	4.89927	0.134861	1
6_-1_2144431_2144802	NEIS0306	hypothetical protein	0.162064	8.76608	0.472943	1
6_-1_2144849_2145811	NEIS0307	3-oxoacyl-(acyl carrier protein) synthase III	3.35198	-0.986125	0.714031	1
6_-1_2146659_2146910	NEIS0309	hypothetical protein	0.22703	11.4722	0.149394	1
6_-1_2148184_2148711	NEIS0311	hypothetical protein	0.419977	1.89462	0.780742	1
6_-1_2149099_2149599	NEIS0313	hypothetical protein	-2.29397	-1.15272	1	1
6_1_2149747_2150337	NEIS0314	Maf-like protein	0.0325407	5.96302	0.940025	1
6_1_2150399_2151109	NEIS0315	hypothetical protein	0.111128	8.07735	0.678169	1
6_-1_2151190_2152827	NEIS0316	putative inner membrane protein translocase component YidC	-2.16855	-1.16202	1	1
6_-1_2153000_2153221	NEIS0317	hypothetical protein	0.294668	3.24881	0.785311	1

## Sheet: Table S4B
Passage 4 / 16th Generation
locus_tag	gene_name	function	logFC	logCPM	PValue	q.value
6_-1_877802_877843	PorA_VR1		1.54047	8.22956	7.45e-09	1.07e-05
6_-1_1629573_1630019	NEIS1845	hypothetical protein	-1.87261	6.292	2.6e-08	1.87e-05
6_1_337103_337339	NEIS2592	hypothetical protein	-2.57501	5.72634	2.21e-07	0.000106076
6_1_248195_248392	NEIS0626	hypothetical protein	4.70226	8.45295	3.37e-07	0.000121012
6_-1_490832_491179	NEIS2641	putative plasmid stable inheritance protein putative phage associated protein	5.34127	3.48466	4.88e-07	0.00014046
6_1_31250_32167	NEIS0351	putative integrase/recombinase	2.03453	5.62569	1.07e-06	0.000257329
6_-1_180925_182739	NEIS0539pglL	integral membrane protein	-1.20707	8.30126	1.57e-06	0.000323142
6_-1_1666206_1668074	NEIS0291lot	LOS O-acetyltransferase	1.08144	13.9717	8.65e-06	0.0015552
6_-1_47441_47974	NEIS2582	hypothetical protein	1.04789	10.3078	1.13e-05	0.00179892
6_-1_870109_870528	NEIS2666	hypothetical protein	-0.98637	9.97419	1.94e-05	0.00279144
6_-1_95640_97061	NEIS0402pglF	putative lipopolysaccharide biosynthesis translocase	-1.02824	12.0604	2.31e-05	0.00302624
6_-1_1319917_1320699	NEIS1629	GntR family transcriptional regulator	0.965139	11.4821	4.72e-05	0.00565177
6_-1_622856_623323	NEIS2763	Adenosine monophosphate-protein transferase VbhT	1.14523	7.49203	5.31e-05	0.00587545
6_1_821857_822528	NEIS1066	putative periplasmic protein	-3.64052	10.3682	6.23e-05	0.00598179
6_1_821857_822525	NEISp1066	Hypothetical protein	-3.64052	10.3682	6.24e-05	0.00598179
6_-1_1287290_1288483	NEIS1596	aromatic amino acid aminotransferase	-0.984401	8.25795	8.4e-05	0.00755033
6_-1_103398_105569	NEIS0408pilQ	type IV secretin protein	0.927102	11.9858	0.000114046	0.00819994
6_-1_103401_105569	NEISp0408	pilQ protein	0.927062	11.9858	0.000110761	0.00819994
6_1_848561_848773	NEIS2405	hypothetical protein	4.75783	3.00432	0.000103772	0.00819994
6_1_1028713_1029015	NEIS2578	putative immunity protein	-4.14323	3.22681	0.000106907	0.00819994
6_1_1563493_1564170	NEIS0599mafS1	alternative toxic C-terminal extremity	0.912378	13.8922	0.000175857	0.0109949
6_1_1563493_1564170	NEIS0601mafS2	putative mafS2 cassette	0.912378	13.8922	0.00017495	0.0109949
6_-1_1698486_1699649	NEIS2518	putative HKD family nuclease	-1.0395	6.95265	0.000173916	0.0109949
6_-1_370891_372306	NEIS0745	putative transmembrane transport protein	0.982018	7.49074	0.000264521	0.0158492
6_-1_503725_505317	NEIS1207	long-chain-fatty-acid--CoA ligase	-1.05168	6.70815	0.00046303	0.0266335
6_-1_25813_26241	NEIS0344	hypothetical protein	0.785689	9.85768	0.000636544	0.0345831
6_-1_997448_998071	NEIS1401	putative transglycosylase	0.805928	11.8086	0.000696682	0.0345831
6_1_1135218_1135910	NEIS1981	hypothetical protein	-0.936186	6.98775	0.000660882	0.0345831
6_1_1847378_1848220	NEIS0097	hypothetical protein	-1.03281	6.70343	0.000697434	0.0345831
6_1_1567856_1568257	NEIS0607	hypothetical protein	-0.8603	9.13748	0.000772791	0.0370424
6_-1_442362_443198	NEIS0822cysU	sulfate permease inner membrane protein	1.06548	6.43172	0.000881267	0.0408794
6_1_59299_59421	NEIS3008	hypothetical protein	-0.792124	13.2226	0.00093769	0.0421375
6_1_9365_10294	NEIS2477drg	NgoAXI type II RMS; restriction endonuclease dpnC	-0.916456	7.03196	0.00098802	0.0430537
6_1_1130145_1130897	NEIS1973	hydroxyacylglutathione hydrolase	-1.68099	4.97569	0.00121717	0.0514791
6_-1_1265171_1267327	NEIS1577	guanosine-3',5'-bis(diphosphate) 3'- pyrophophohydrolase	-0.781171	14.7687	0.00127539	0.0524001
6_-1_1150419_1151009	NEIS0947	anthranilate synthase component II	-2.31197	6.84606	0.00153966	0.0615008
6_1_858005_858865	NEIS2665	NgoAIV type II RMS; ngoMIVR restriction endonuclease; R.NGOI	0.743259	11.8719	0.00162033	0.0629738
6_-1_1449376_1450299	NEIS1680speB	agmatinase	1.00332	6.30513	0.00193762	0.0733236
6_1_59425_59865	NEIS0374	marR family transcriptional regulator	-0.749696	18.079	0.00209456	0.0752993
6_1_1758361_1759788	NEIS0185	putative inner membrane amino-acid transport protein	1.82748	5.54857	0.00208062	0.0752993
6_-1_1351641_1352183	NEIS1793	hypothetical protein	0.938241	6.46154	0.00241733	0.0847835
6_1_670461_671138	NEIS1174	DNA repair protein RadC	7.50147	1.38266	0.00260825	0.0893014
6_-1_1046153_1046638	NEIS2933	hypothetical protein	-0.746342	8.23079	0.00296291	0.0982047
6_1_2135570_2136412	NEIS1900lgtE	lacto-N-neotetraose biosynthesis glycosyl transferase	-0.86645	6.88583	0.00300487	0.0982047
6_-1_1096627_1097481	NEIS2688	hypothetical protein	0.71825	9.33413	0.00328628	0.105015
6_1_11091_11546	NEIS0329	hypothetical protein	0.703794	8.72115	0.00373728	0.11584
6_-1_105588_106133	NEIS0409pilP	type IV biogenesis protein	0.668172	9.86586	0.00382645	0.11584
6_-1_1162700_1164370	NEIS1472	long-chain-fatty-acid--CoA-ligase	-0.825498	7.58533	0.00386671	0.11584
6_-1_1349345_1349974	NEIS1800mafBCT_o1MGI1	alternative toxic C-terminal extremity	-0.652535	10.1753	0.00440822	0.12678
6_-1_1584232_1584498	NEIS2708	putative phage associated protein	-0.779221	7.87211	0.00440314	0.12678
6_1_1279547_1280065	NEIS1590	putative lipoprotein	2.17721	3.66109	0.00484225	0.133907
6_1_2132700_2133539	NEIS1901lgtB	lacto-N-neotetraose biosynthesis glycosyl transferase	-0.829335	7.05727	0.00484162	0.133907
6_1_334712_335692	NEIS0715	cysteine synthase	-3.40565	2.80004	0.00542802	0.136938
6_-1_599470_599781	NEIS1229	hypothetical protein	1.96542	4.84527	0.00534584	0.136938
6_-1_1812378_1813307	NEIS2724	hypothetical protein	-0.741552	8.31205	0.00514497	0.136938
6_1_2078991_2079314	NEIS1954	frataxin-like protein	7.30468	1.2335	0.00538282	0.136938
6_-1_2138449_2138724	NEIS1896	hypothetical protein	1.19519	5.78339	0.00519311	0.136938
6_-1_93399_94565	NEIS0400pglH	glycosyltransferase	-0.637198	9.70064	0.00607137	0.150528
6_-1_911068_911286	NEIS2903	hypothetical protein	-7.0502	1.17462	0.00618314	0.150701
6_-1_132030_132323	NEIS0435	hypothetical protein	-1.61118	4.40598	0.00738548	0.177005
6_1_1848738_1848974	NEIS0094	hypothetical protein	-0.708071	7.1469	0.00759735	0.179098
6_-1_169527_170066	NEIS0801	hypothetical protein	0.76007	6.97993	0.00846243	0.187727
6_-1_830798_831460	NEIS1035	hypothetical protein	1.30119	5.17155	0.00817487	0.187727
6_1_1311101_1312243	NEIS1617	3-oxoacyl-(acyl carrier protein) synthase II	0.974275	6.15931	0.00848558	0.187727
6_1_1372809_1373291	NEIS0515	AsnC family transcriptional regulator	-1.38557	5.7929	0.00835792	0.187727
6_-1_880542_881075	NEIS1367	putative lipoprotein	4.05854	1.85396	0.00883194	0.189796
6_1_1138854_1140245	NEIS1984	ATP-dependent DNA helicase	-1.29339	5.55419	0.00884307	0.189796
6_-1_107401_108516	NEIS0412pilM	type IV biogenesis protein	0.607601	10.8718	0.00902936	0.190944
6_1_327041_327274	NEIS0707	putative thioredoxin	1.1605	5.36858	0.00972685	0.194267
6_-1_1096079_1096537	NEIS2687	hypothetical protein	-0.609002	10.743	0.00954433	0.194267
6_-1_1288503_1289591	NEIS1597	tRNA (uracil-5-)-methyltransferase	0.616722	8.8376	0.00969469	0.194267
6_-1_2077519_2078739	NEIS1952	diaminopimelate decarboxylase	-1.64066	5.3594	0.009359	0.194267
6_-1_586297_587124	NEIS1242	esterase D	0.809542	6.5011	0.00987472	0.194518
6_-1_428484_429275	NEIS0810	spermidine synthase	-0.73806	6.98271	0.0102494	0.197908
6_-1_904199_904408	NEIS2668	hypothetical protein	-4.01879	2.50406	0.010322	0.197908
6_-1_88901_90811	NEIS0396pglD	pilin glycosylation protein	-0.579011	10.2148	0.0111865	0.211661
6_-1_951903_952385	NEIS1451	putative peptidyl-prolyl isomerase	-1.93391	4.274	0.011534	0.212639
6_1_1486516_1486959	NEIS1725	hypothetical protein	1.38067	4.84696	0.0114115	0.212639
6_1_1580935_1581822	NEIS1820	glutamyl-Q tRNA(Asp) synthetase	-0.626887	8.30126	0.0119192	0.21696
6_1_325073_325576	NEIS0704	hypothetical protein	-3.94928	2.26314	0.0123707	0.219617
6_-1_2146659_2146910	NEIS0309	hypothetical protein	0.575	10.1188	0.0123575	0.219617
6_1_346195_346515	NEIS0728	hypothetical protein	-1.07638	5.46147	0.0126926	0.222584
6_-1_1445067_1446209	NEIS1676bioF	8-amino-7-oxononanoate synthase	0.582517	11.1144	0.0128963	0.223432
6_1_344008_344787	NEIS0724	hypothetical protein	-0.792281	6.36014	0.0142105	0.229195
6_1_348179_349147	NEIS2594	NgoAVIII type II RMS; bcgIB specificity unit	0.598462	8.69214	0.0134568	0.229195
6_-1_623656_623946	NEIS2651	hypothetical protein	-0.617547	8.19406	0.0144939	0.229195
6_-1_795859_796749	NEIS1098	hypothetical protein	-1.18923	5.16469	0.0150617	0.229195
6_1_851492_852280	NEISp2198	Class 5 outer membrane protein	0.579859	13.1269	0.014915	0.229195
6_1_851492_852283	NEIS2198opcA		0.579859	13.1269	0.015069	0.229195
6_-1_1017355_1018911	NEIS1420	hypothetical protein	-1.5235	4.56621	0.0141902	0.229195
6_-1_1474168_1474977	NEIS1699	MutT-related protein	-0.603655	7.98508	0.0146669	0.229195
6_-1_1476267_1477010	NEIS1704	DNA repair protein (recombination protein o)	1.14145	5.22022	0.0151415	0.229195
6_1_1603894_1604178	NEIS0024	conserved hypothetical integral membrane protein	0.914722	5.87733	0.0148343	0.229195
6_1_1603894_1604178	NEIS1867	hypothetical protein	0.914722	5.87733	0.0145416	0.229195
6_1_2149747_2150337	NEIS0314	Maf-like protein	-1.73693	4.4921	0.0136373	0.229195
6_-1_6236_6448	NEIS2999	hypothetical protein	-0.641014	8.32975	0.0153926	0.230568
6_-1_201752_204136	NEIS0561	phosphoenolpyruvate synthase	-0.644762	7.79644	0.0156872	0.232558
6_-1_1925126_1926583	NEIS2114	peptide transporter	-0.550905	9.69358	0.0162029	0.237752
6_-1_1129602_1129913	NEIS2690	putative ArsR-family transcriptional regulator	-0.642573	7.49545	0.017186	0.24963
6_-1_1508750_1509130	NEIS1746	hypothetical protein	2.01311	3.9653	0.017938	0.257948
6_1_58575_59084	NEIS0373	putative periplasmic thioredoxin	-6.77721	0.981209	0.0181186	0.257965
6_1_481987_482316	NEIS2630	hypothetical protein, putative phage associated protein	-0.848535	6.80267	0.0187819	0.264788
6_-1_1463053_1465164	NEIS1691tbpB		-0.542841	9.9495	0.0190362	0.265767
6_1_1983656_1984324	NEIS2730	amino acid ABC transporter permease	1.9856	3.50029	0.0197069	0.272486
6_1_1648198_1648437	NEIS2748	hypothetical protein	-3.58908	1.95624	0.0201168	0.275505
6_-1_876825_877969	NEIS1364porA	PorA, porin, class 1 outer membrane protein	0.529522	9.63185	0.0206979	0.278043
6_-1_876828_877912	porA		0.529522	9.63185	0.0208822	0.278043
6_-1_1306139_1307617	NEIS1611	3-octaprenyl-4-hydroxybenzoate carboxy-lyase	0.71541	6.72983	0.0205396	0.278043
6_1_444039_444548	NEIS0824	hypothetical protein	0.611947	7.84479	0.0211139	0.278422
6_-1_1719259_1721949	NEIS0224	bifunctional glutamine-synthetase adenylyltransferase/deadenyltransferase	-3.0411	2.34987	0.021298	0.278422
6_-1_1047173_1048468	NEIS2770	hypothetical protein	-0.986982	5.59105	0.0218734	0.283369
6_-1_407189_408520	NEIS0777	hypothetical protein	0.722263	6.53432	0.022582	0.287875
6_-1_660156_660971	NEIS1284	SpoU methylase family protein	-0.558625	8.43958	0.0232114	0.287875
6_-1_963369_963989	NEIS1460	hypothetical protein	0.848044	5.9129	0.0226632	0.287875
6_-1_1752736_1753728	NEIS0190	ribosomal large subunit pseudouridine synthase C	0.608664	7.12534	0.0232221	0.287875
6_1_1933806_1935035	NEIS2110	serine/threonine transporter SstT	3.88591	1.77213	0.0230755	0.287875
6_1_1766814_1767651	NEIS2765	NgoAII type II RMS; NgoPII restriction endonuclease	-0.624273	8.60746	0.023471	0.288472
6_-1_1308159_1308476	NEIS1614	hypothetical protein	0.940642	8.99684	0.0237279	0.289158
6_-1_1352596_1352919	NEIS1791	hypothetical protein	0.866442	6.85379	0.024696	0.293495
6_1_1527457_1531062	NEIS1766putA	bifunctional proline dehydrogenase/pyrroline-5- carboxylate dehydrogenase	0.738776	6.21316	0.0246782	0.293495
6_1_1580628_1580918	NEIS1819	hypothetical protein	1.19114	5.05587	0.0246382	0.293495
6_-1_29992_31056	NEIS0350fba	fructose-1,6-bisphosphate aldolase (EC 4.1.2.13)	1.4805	4.04572	0.0250207	0.294916
6_-1_1611220_1611939	NEIS1824	hypothetical protein	1.4377	4.55078	0.0252565	0.295276
6_-1_1389199_1389885	NEIS0497	putative transcriptional regulator	-2.10945	3.52038	0.0255514	0.296314
6_-1_1104492_1104851	NEIS2345	null	-0.655915	6.75717	0.027273	0.312368
6_-1_1203301_1204431	NEIS1516	putative polyamine permease substrate-binding protein	0.752855	6.57565	0.0273702	0.312368
6_1_1142045_1143619	NEIS1986lpt3	LOS O-3 PEA transferase	-0.5068	10.1775	0.0276732	0.313339
6_1_1014597_1015079	NEIS1417	putative acyl-CoA hydrolase	0.631529	7.21708	0.0282542	0.313492
6_-1_1253164_1253901	NEIS1570	putative periplasmic protein	-6.82866	0.968736	0.0280611	0.313492
6_-1_1867902_1869920	NEIS0044	putative inner membrane transport protein	-0.631987	7.63446	0.0283408	0.313492
6_-1_1450398_1452290	NEIS1682speA	arginine decarboxylase	-0.633848	6.92554	0.029444	0.320762
6_1_2127927_2128349	NEIS1905	F0F1 ATP synthase subunit epsilon	-6.25786	0.579805	0.029435	0.320762
6_-1_98878_99720	NEIS0405	hypothetical protein	-2.66712	2.71146	0.029816	0.322371
6_1_389912_391216	NEIS0765	adenylosuccinate synthetase	-6.82917	1.02809	0.0302717	0.324856
6_-1_185863_186186	NEIS0546hisE	phosphoribosyl-ATP pyrophosphatase	-2.6359	2.62352	0.0308841	0.328972
6_1_1910547_1911182	NEIS2135	putative nicotinamidase	2.7854	2.31533	0.0311538	0.329406
6_-1_356285_357322	NEIS2596	NgoAVII type II RMS; restriction endonuclease R.NgoVII	-0.543788	7.25786	0.0322843	0.331259
6_-1_356285_357322	NEIS3033	restriction endonuclease	-0.543788	7.25786	0.0322274	0.331259
6_-1_372894_373100	NEIS2558	conserved hypothetical integral membrane protein	-3.61537	1.81105	0.0324708	0.331259
6_-1_457189_457872	NEIS2602	hypothetical protein, putative phage associated protein	-0.563312	8.09271	0.0325267	0.331259
6_1_472990_474411	NEIS2623	hypothetical protein, putative phage associated protein	-1.62996	5.3368	0.0329417	0.331259
6_-1_1553659_1554393	NEIS1785	putative anaerobic transcriptional regulatory protein	-1.45761	4.56045	0.0328392	0.331259
6_1_1687607_1688332	NEIS0263	hypothetical protein	-0.529387	8.07967	0.0325347	0.331259
6_-1_1063207_1063725	NEIS2775	AP2 domain protein	0.601233	7.67117	0.0333745	0.333282
6_1_775030_776952	NEIS1126	ABC transporter ATP-binding protein	-3.14134	2.57375	0.0342882	0.340044
6_-1_559802_560560	NEIS2650	carbonic anhydrase	-0.488357	10.7655	0.0347671	0.342432
6_-1_1364024_1364380	NEIS2761	Nitrous-oxide reductase precursor	2.22199	3.11977	0.0352647	0.34497
6_-1_734185_736200	NEIS1385	ATP-dependent DNA helicase	-2.08103	3.20097	0.0358806	0.346284
6_-1_1484775_1485977	NEIS1722	hypothetical protein	-0.503313	12.4776	0.0356646	0.346284
6_-1_457883_458419	NEIS2603	hypothetical protein, putative phage associated protein	1.71107	3.70788	0.0367155	0.347254
6_1_625991_627163	NEIS1312	L-lactate dehydrogenase	-0.541098	8.55853	0.0364632	0.347254
6_-1_1088667_1088873	NEIS2522	hypothetical protein; DUF2788	1.27242	4.67219	0.036947	0.347254
6_1_1290929_1291354	NEIS1599	hypothetical protein	0.503169	13.9975	0.0367936	0.347254
6_-1_49539_49928	NEIS0366	rRNA methylase	-0.488448	8.83933	0.0384616	0.347857
6_1_148671_148865	NEIS3012	hypothetical protein	-0.548619	7.24855	0.0401799	0.347857
6_-1_226378_226836	NEIS0585ntpA	dATP pyrophosphohydrolase	6.20036	0.356981	0.0397007	0.347857
6_1_447193_447903	NEIS0827	type IV biogenesis protein	0.488076	9.9708	0.0406248	0.347857
6_1_482594_483193	NEIS2632	hypothetical protein, putative phage associated protein	-0.485347	11.5856	0.0398632	0.347857
6_1_526785_527660	NEIS1186	putative integral membrane protein	-2.37522	3.04329	0.0376271	0.347857
6_1_640881_641945	NEIS1302	hypothetical protein	-0.520631	7.82768	0.0399974	0.347857
6_1_693136_693369	NEIS2757	virulence protein RhuM family	2.38868	2.69931	0.0378657	0.347857
6_1_695182_696024	NEIS2655	hypothetical protein	-0.499455	7.43353	0.040226	0.347857
6_-1_736220_736984	NEIS1383	3-dehydroquinate dehydratase	7.11205	0.985027	0.0406398	0.347857
6_1_982212_984008	NEIS2680	putative phage associated protein	0.737285	6.21911	0.0383277	0.347857
6_-1_1046644_1047117	NEIS2746	hypothetical protein	2.77153	2.09006	0.0403061	0.347857
6_-1_1477047_1478177	NEIS1705	chorismate mutase	-0.871968	5.41428	0.0398429	0.347857
6_1_1647342_1647635	NEIS1875	hypothetical protein	-2.26995	3.14134	0.038293	0.347857
6_-1_2037522_2038021	NEIS0210pilE	PilE	4.55757	1.31251	0.0393697	0.347857
6_-1_1512244_1513890	NEIS1750	hypothetical protein	-1.78981	3.746	0.0421931	0.359015
6_-1_2029804_2030515	NEIS0016	hypothetical protein/hydrolase	-1.24907	4.4999	0.0428054	0.362083
6_-1_1447712_1449178	NEIS1679	putative integral membrane transport protein	0.611331	6.77089	0.0436935	0.367435
6_-1_1198674_1198749	tRNAgly		-6.9311	1.10942	0.0443429	0.370728
6_-1_1217442_1217801	NEIS2345	null	-0.622281	6.74285	0.0448435	0.372745
6_-1_2143479_2144405	NEIS0305	putative malonyl CoA-acyl carrier protein transacylase	-2.30605	3.33355	0.0452285	0.373785
6_1_531770_532720	NEIS2647	hypothetical protein	0.845261	5.53225	0.0473774	0.387287
6_-1_1149327_1150355	NEIS0948	anthranilate phosphoribosyltransferase	-0.50621	8.30436	0.0474009	0.387287
6_-1_960876_961739	NEIS1458	hypothetical protein	1.28717	4.12737	0.0480332	0.388284
6_-1_1086407_1086718	NEIS2684	putative phage associated protein	3.99657	0.953436	0.0480629	0.388284
6_1_346684_347331	NEIS2776	hypothetical protein	0.772753	5.69046	0.0493631	0.390023
6_1_580181_580795	NEIS1248	ATP-dependent Clp protease proteolytic subunit	4.06098	1.51736	0.0487132	0.390023
6_-1_1813279_1813521	NEIS2365	hypothetical protein	6.30346	0.458185	0.0490452	0.390023
6_1_1987346_1988734	NEIS2045	putative integral membrane protein	-1.07805	4.72384	0.0491795	0.390023
6_1_136192_136407	NEIS2585	hypothetical protein	0.49305	7.43928	0.0501148	0.392365
6_-1_152040_152864	NEIS0476	hypothetical protein	-0.528083	7.57193	0.0523093	0.392365
6_-1_361088_361447	NEIS0736	putative periplasmic protein	-1.5954	3.46654	0.0505731	0.392365
6_1_737184_738230	NEIS1382	recombinase A	6.01105	0.221221	0.0521908	0.392365
6_1_986456_987631	NEIS1392	hypothetical protein	-0.524042	7.47908	0.0513862	0.392365
6_-1_1004860_1005870	NEIS1408	tryptophanyl-tRNA synthetase	-6.26298	0.549606	0.0522225	0.392365
6_-1_1081782_1082141	NEIS2345	null	-0.572686	6.82385	0.0508722	0.392365
6_-1_1101267_1102136	NEIS2458	Tellurite resistance protein TehB	-0.883652	5.60741	0.0507656	0.392365
6_-1_1302989_1303882	NEIS2494	putative phospho-2-dehydro-3-deoxyheptonate aldolase (phospho-2- keto-3-deoxyheptonate aldolase; DAHP synthetase; 3-deoxy-D-arabino-heptulosonate 7-phosphate synthase)	3.3583	1.61222	0.051749	0.392365
6_-1_1840131_1841390	NEIS0104	SUN-family protein	1.76716	3.45885	0.0523881	0.392365
6_-1_185466_185789	NEIS0545	putative nucleotide-binding protein	-6.58394	0.779715	0.0528665	0.393897
6_1_471138_471644	NEIS2621	hypothetical protein, putative phage associated protein	-0.900583	5.35449	0.0533608	0.39553
6_1_1027291_1028292	NEIS2090mafS7	putative mafS7 cassette	0.462038	7.35845	0.0543196	0.400572
6_1_1397890_1398516	NEIS2702	putative cadmium resistance protein	-2.96881	2.55787	0.0548834	0.402665
6_1_1965976_1967397	NEIS2062	cysteinyl-tRNA synthetase	-4.79776	1.52061	0.0564498	0.412055
6_1_655130_655783	NEIS1289	hypothetical protein	-1.44952	4.16215	0.0579548	0.420904
6_1_985851_985927	tRNAarg		-3.4571	2.13373	0.0584273	0.422203
6_1_1843398_1844621	NEIS0101	hypothetical protein	0.746705	5.87225	0.0597267	0.425183
6_1_1843398_1844618	NEISp0101	Hypothetical protein	0.746702	5.87225	0.0595716	0.425183
6_-1_1898815_1899063	NEIS2147	hypothetical protein	2.67149	2.76513	0.0596421	0.425183
6_-1_1978172_1978789	NEIS2050	thiamin-phosphate pyrophosphorylase	-1.60456	3.54573	0.0610059	0.43215
6_1_1228725_1229903	NEIS2779aniA	copper-containing nitrite reductase	0.435475	9.52522	0.0631999	0.445497
6_-1_594652_596628	NEIS1234	putative membrane bound murein transglycosylase	0.455727	8.6473	0.0652465	0.457635
6_1_1191348_1192637	NEIS1501	histidinol dehydrogenase	0.44221	14.2808	0.0660621	0.457635
6_-1_1570369_1570644	NEIS1807	hypothetical protein	-1.53296	3.50179	0.066513	0.457635
6_-1_1751247_1751405	NEIS3160	hypothetical protein	0.588346	7.24319	0.06616	0.457635
6_-1_2039365_2040288	NEIS0001lpxC	UDP-3-O-[3-hydroxymyristoyl] N-acetylglucosamine deacetylase (EC 3.5.1.-)	6.03363	0.26628	0.0663974	0.457635
6_1_248915_249700	NEIS0628	tryptophan synthase subunit alpha	0.827168	5.26903	0.0684254	0.457654
6_1_377441_377761	NEIS0752	hypothetical protein	-6.64857	0.825518	0.0678733	0.457654
6_-1_639282_640670	NEIS1303	putative ATP-dependent RNA helicase	-2.09218	2.66482	0.0681095	0.457654
6_-1_649678_650688	NEIS1294	iron/sulphur-binding oxidoreductase	-0.555686	6.46968	0.0671965	0.457654
6_1_1276589_1277893	NEIS1588	Putative paraquat-inducible protein A	0.422123	10.8493	0.0679741	0.457654
6_1_1483845_1484717	NEIS1721	oxidoreductase	1.14602	4.19666	0.0677871	0.457654
6_1_305946_306254	NEIS0683	hypothetical protein	0.476151	9.16758	0.0694352	0.460128
6_1_1183114_1184109	NEIS1493	ornithine carbamoyltransferase	0.562293	7.3884	0.0691625	0.460128
6_-1_763206_763271	NEIS3082	hypothetical protein	6.36009	0.509451	0.0698315	0.460631
6_-1_941107_941808	NEIS1439	putative nuclease	1.36582	3.80774	0.0702399	0.46121
6_-1_39110_39673	NEIS0355	oligoribonuclease	-3.86178	0.711938	0.0711496	0.462955
6_-1_1627559_1629235	NEIS1844pilF	type IV biogenesis protein	-0.497954	7.14441	0.0710047	0.462955
6_1_465633_465860	NEIS2614	hypothetical protein, putative phage associated protein	-1.33104	3.77025	0.073884	0.476504
6_1_1228725_1229903	NEIS1549aniApan1	nitrite reductase, major outer membrane copper- containing protein	0.435493	9.52522	0.0738945	0.476504
6_-1_289236_289418	NEIS3027	hypothetical protein	-0.587326	6.74042	0.0756573	0.483534
6_1_2080439_2083231	NEIS1957	DNA polymerase I	3.71591	0.743712	0.0755535	0.483534
6_-1_1069092_1069319	NEIS2614	hypothetical protein, putative phage associated protein	-1.33417	3.76688	0.0761857	0.484757
6_-1_1416571_1416774	NEIS0481	hypothetical protein	5.76154	0.0173288	0.0769522	0.487477
6_-1_39691_40578	NEIS0356	ribosomal protein L11 methyltransferase	-0.4228	16.7149	0.0819868	0.514834
6_-1_1764847_1765326	NEIS0180	hypothetical protein	4.09358	1.00048	0.081896	0.514834
6_-1_213638_214033	NEIS0571	phosphoribosyl-AMP cyclohydrolase	1.48254	4.04517	0.082917	0.516188
6_-1_1038827_1039963	NEIS0899lst	alpha-2,3-sialyltransferase	-0.484254	6.92552	0.0829203	0.516188
6_1_230200_230445	NEIS0593	hypothetical protein	0.543508	6.44	0.0848775	0.517417
6_-1_709174_710223	NEIS1336mutY	adenine glycosylase	-1.36952	4.02143	0.0851514	0.517417
6_-1_1112982_1114036	NEIS1992	NgoAXIV type II RMS; DNA (cytosine-5-)- methyltransferase	-0.494054	6.61679	0.0845201	0.517417
6_-1_1342420_1342854	NEIS1648	biopolymer transport protein	-0.837048	5.76801	0.084889	0.517417
6_-1_1360224_1360718	NEIS0522	lipoprotein	-0.484895	7.56719	0.0838762	0.517417
6_1_1665456_1666070	NEIS0292	conserved hypothetical protein	3.2483	0.855863	0.0852767	0.517417
6_-1_1518468_1518923	NEIS1756	cell division protein MraZ	-0.429653	7.21888	0.0871983	0.525797
6_1_2021727_2022242	NEIS0009	lipoprotein	0.557735	6.3034	0.0873891	0.525797
6_-1_1408581_1412066	NEIS0484	hypothetical protein	0.675143	5.90039	0.0880846	0.527774
6_1_314954_315556	NEIS0693	hypothetical protein	0.783365	5.18596	0.0892267	0.530199
6_-1_2046714_2047403	NEIS2016	hypothetical protein	0.788397	5.67828	0.089063	0.530199
6_-1_975275_976141	NEIS2675	putative phage associated protein	-1.06021	4.52791	0.0906304	0.536323
6_-1_1622324_1623967	NEIS1837pgi2	glucose-6-phosphate isomerase 2 (EC 5.3.1.9)	-0.467974	7.07503	0.0917685	0.538625
6_1_1864017_1864130	NEIS2743cnl		0.906494	4.68915	0.0916922	0.538625
6_1_477821_479320	NEIS2625	hypothetical protein, putative phage associated protein	-0.389203	9.9333	0.092833	0.542658
6_-1_130990_132033	NEIS0434	N-acetyl-gamma-glutamyl-phosphate reductase	-3.36282	1.07093	0.0942567	0.548346
6_1_449502_450113	NEIS0830	type IV biogenesis protein	0.481677	8.13149	0.09495	0.548346
6_1_479692_480222	NEIS2627	hypothetical protein, putative phage associated protein	-1.2793	3.70289	0.0946905	0.548346
6_1_271016_272218	NEIS0650	tryptophan synthase subunit beta	-0.384835	10.2212	0.0956324	0.550078
6_-1_462203_462403	NEIS2610	hypothetical protein, putative phage associated protein	-6.21922	0.511251	0.0977634	0.558529
6_1_1417469_1418659	NEIS0479	aromatic amino acid aminotransferase	-1.22144	3.80061	0.0978786	0.558529
6_1_127547_127804	NEIS0431	putative glutaredoxin	-1.31727	3.94553	0.0999291	0.567977
6_1_1765578_1766705	NEIS0179	putative inner membrane protein	-3.1434	0.938429	0.100939	0.571458
6_-1_642394_642597	NEIS3093	hypothetical protein	-0.435415	7.20841	0.101902	0.572402
6_1_1864450_1865151	NEIS0062galE2	truncated galE	1.51942	3.30606	0.101625	0.572402
6_-1_816596_818614	NEIS1070hscA	chaperone protein HscA	3.21629	1.02844	0.102391	0.572914
6_-1_119751_121160	NEIS0425	putative peptidase	6.23226	0.296244	0.103527	0.575314
6_1_532940_534433	NEIS2648	hypothetical protein	-0.397302	8.90724	0.104021	0.575314
6_1_1676322_1677326	NEIS0274	hypothetical protein	2.5054	1.68556	0.103673	0.575314
6_1_805132_805749	NEIS1088	hypothetical protein	-0.389385	8.86305	0.104618	0.576403
6_-1_1593316_1594071	NEIS2713	phage associated protein	-6.14598	0.459998	0.105092	0.576801
6_-1_78813_79472	NEIS0386	phosphatase	-6.146	0.459998	0.105562	0.577178
6_-1_1649928_1652819	23S_rRNA		0.518423	6.42852	0.106303	0.57903
6_-1_1860711_1861712	NEIS2910	NgoAXVI type II RMS; HaeIII methylase	0.515759	6.40024	0.107314	0.582333
6_-1_497111_498100	NEIS2645	putative integrase	-0.3716	10.4773	0.107943	0.583542
6_1_1769403_1770149	NEIS0177	putative undecaprenyl diphosphate synthase	-5.40755	0.0380326	0.108474	0.584218
6_1_2032543_2033025	NEIS0019	hypothetical protein	0.693189	5.40354	0.110416	0.592459
6_1_455173_456369	NEIS0836	Phage integrase	0.511021	6.87089	0.112029	0.596658
6_-1_1660384_1660845	NEIS1890	hypothetical protein	1.02115	4.4945	0.111654	0.596658
6_-1_167614_167805	NEIS3041	hypothetical protein	1.21761	3.68942	0.112961	0.5994
6_1_1434861_1435244	NEIS0959	hypothetical protein	6.1178	0.216333	0.113983	0.602599
6_1_409227_409940	NEIS0779	hypothetical protein	0.395494	8.37299	0.115754	0.605286
6_-1_1249111_1249575	NEIS1566AsnC	transcription regulator AsnC	0.386829	7.97184	0.115664	0.605286
6_-1_1533130_1533348	NEIS2703	hypothetical protein	-0.81674	4.88227	0.11523	0.605286
6_1_2024900_2026066	NEIS0012	hypothetical protein	1.21848	3.69785	0.116745	0.608261
6_1_1137257_1138666	NEIS1983	hypothetical protein	-0.37437	13.248	0.118165	0.613434
6_1_1574782_1575276	mtgA		0.399462	7.16847	0.121018	0.625985
6_1_621869_622090	NEIS2445	hypothetical protein	2.57161	2.19906	0.121635	0.626922
6_-1_1641216_1642685	NEIS1858	hypothetical protein	4.59868	0.754439	0.122913	0.628999
6_1_1983007_1983666	NEIS2729	amino acid ABC transporter permease	-0.366604	12.4166	0.122868	0.628999
6_1_1574614_1575315	NEIS1811mtgA	monofunctional biosynthetic peptidoglycan transglycosylase	0.381484	7.21719	0.123689	0.630726
6_1_1157888_1158529	NEIS2691	NgoAIII type II RMS; Eco29kI restriction endonuclease; R.NgoMIII	-0.422919	6.93519	0.125697	0.635556
6_-1_1634104_1635651	NEIS1852	multidrug resistance translocase; fatty acid efflux system protein	2.34194	1.11951	0.125962	0.635556
6_1_1904456_1904947	NEIS2139	acetyltransferase	0.442376	6.98501	0.125749	0.635556
6_1_1864135_1865151	NEIS0048galE	UDP-glucose epimerase	1.19537	3.834	0.127382	0.640471
6_-1_565941_568268	NEIS1262	putative cation-transporting ATPase	0.815102	4.76221	0.129874	0.650727
6_1_193526_194650	NEIS0553	putative polyamine permease ATP-binding protein	-5.87338	0.349006	0.131381	0.652198
6_1_763287_764534	NEIS1135	putative integral membrane protein	5.99337	0.132354	0.131528	0.652198
6_1_1100403_1101209	NEIS1538	phosphomethylpyrimidine kinase	5.99332	0.132354	0.130635	0.652198
6_1_64750_64989	NEIS2583	conserved hypothetical protein	5.99341	0.132354	0.132154	0.653051
6_-1_2047400_2048143	NEIS2015	1-acyl-SN-glycerol-3-phosphate acyltransferase	2.62734	1.62907	0.133557	0.657724
6_1_2026373_2027638	NEIS0013	hypothetical protein	-1.25772	3.95447	0.136858	0.67168
6_-1_460949_461236	NEIS2607	hypothetical protein, putative phage associated protein	-2.60816	1.45418	0.1403	0.685656
6_-1_608132_608434	NEIS2752	hypothetical protein	0.367784	8.6641	0.14066	0.685656
6_-1_52527_55613	NEIS0371pilC1	type IV pilus associated protein	-0.350514	13.5392	0.144695	0.695889
6_1_345546_346172	NEIS0727	uracil phosphoribosyltransferase	5.66546	0.0373618	0.143849	0.695889
6_-1_1165669_1166142	NEIS1474	hypothetical protein	5.26773	-0.212586	0.144282	0.695889
6_-1_1978811_1979911	NEIS2049	putative oxidoreductase	-1.45489	3.09355	0.144086	0.695889
6_-1_2114442_2116292	NEIS1920	putative transglycosylase	-0.342664	8.94801	0.146934	0.704098
6_-1_2114445_2116292	NEISp1920	Soluble lytic murein transglycosylase	-0.342664	8.94801	0.147381	0.704098
6_-1_1443640_1444434	NEIS1674	putative biotin synthesis protein BioC	-0.532863	6.03559	0.150061	0.707986
6_-1_1446231_1446368	NEIS3126	hypothetical protein	1.45621	3.47751	0.149095	0.707986
6_1_1568569_1569702	NEIS1804	hypothetical periplasmic protein	0.353704	8.46186	0.149222	0.707986
6_-1_1703405_1704487	NEIS0245	NADH dehydrogenase I chain H	-5.80927	0.233875	0.150164	0.707986
6_-1_188256_189374	NEIS0548	hypothetical protein	0.719421	5.1267	0.153545	0.715158
6_1_341526_342638	NEIS0721pilT2	pilT_like protein	1.87536	2.12908	0.152725	0.715158
6_1_862282_862887	NEIS1007	hypothetical protein	-3.9002	0.774401	0.15303	0.715158
6_1_1608229_1608609	NEIS0837	hypothetical protein	-1.72733	2.79661	0.153674	0.715158
6_-1_1709149_1709622	NEIS0241	NADH dehydrogenase subunit E	5.02787	-0.385065	0.155298	0.720384
6_1_911041_911481	NEIS2669	hypothetical protein	-1.64709	2.50486	0.157748	0.721079
6_-1_995954_997336	NEIS1400	putative integral membrane transporter	5.30219	-0.263119	0.156678	0.721079
6_1_1277886_1279547	NEIS1589	Putative paraquat-inducible protein B	-0.330437	8.70873	0.158154	0.721079
6_1_1312536_1313294	NEIS1618lgtF	beta-1,4 glucosyltransferase	3.66404	0.0751335	0.158114	0.721079
6_-1_1328523_1328780	NEIS1636	hypothetical protein	-0.351447	7.25342	0.158625	0.721079
6_-1_1537222_1538160	NEIS1771	putative cytoplasmic membrane protein	-3.04053	0.291777	0.158958	0.721079
6_1_1986403_1987260	NEIS2046hemk	hemk protein	2.92563	0.195019	0.157311	0.721079
6_-1_1494697_1495845	NEIS1732prpC	methylcitrate synthase	-0.381444	7.15879	0.160031	0.723663
6_-1_666979_667488	NEIS1178	putative lipoprotein	-0.780277	4.93466	0.16161	0.726235
6_-1_881132_882709	NEIS1368	phopholipase D-family protein	-5.63098	0.193773	0.161373	0.726235
6_-1_44215_47430	NEIS0363carB	carbamoyl phosphate synthase large subunit (EC 6.3.5.5)	-3.11522	0.243686	0.164028	0.734803
6_1_36524_37804	NEIS0354	glutamate-1-semialdehyde aminotransferase	-3.83324	0.659833	0.164729	0.735654
6_-1_211936_213531	NEIS0570	peptide chain release factor 3	5.70678	-0.0495472	0.167738	0.73619
6_1_448543_449523	NEIS0829	type IV biogenesis protein	-0.331811	8.69896	0.167921	0.73619
6_1_1853780_1854583	NEISp0073	Outer membrane protein P1	1.04577	3.60842	0.166671	0.73619
6_1_1853780_1854586	NEIS0073	outer membrane transport protein	1.04576	3.60842	0.165374	0.73619
6_-1_1942504_1942878	NEIS2101	putative immunity protein	0.723583	4.92169	0.166177	0.73619
6_1_2083793_2084488	NEIS1958	hypothetical protein	-0.374026	7.04619	0.167889	0.73619
6_-1_1258352_1261244	23S_rRNA		0.421316	6.45742	0.168467	0.736338
6_1_61831_63507	NEIS0378	formate--tetrahydrofolate ligase	3.60218	0.05789	0.171635	0.742497
6_1_277605_279680	NEIS0652	competence protein	0.545747	6.12803	0.171941	0.742497
6_-1_322376_322750	NEIS0700	putative regulator	0.340114	9.13786	0.171762	0.742497
6_1_1922250_1923152	NEIS2118	lipoprotein	-0.862207	4.1718	0.17155	0.742497
6_-1_92165_93406	NEIS0399pglB		-0.318635	8.70855	0.174816	0.744776
6_-1_260589_261215	NEIS0639	N-(5'-phosphoribosyl)anthranilate isomerase	-0.575863	5.74983	0.174978	0.744776
6_1_612423_613976	NEIS1213	putative oxidoreductase	4.9805	-0.394571	0.173183	0.744776
6_1_1690895_1692748	NEIS0258	putative ABC transporter	-1.42264	2.97515	0.175577	0.744776
6_-1_1914832_1915035	NEIS2130	hypothetical protein	-0.877701	7.15975	0.175411	0.744776
6_1_2004672_2005496	NEIS2028	DNA ligase	1.266	3.55872	0.175377	0.744776
6_1_474408_476555	NEIS2624	hypothetical protein, putative phage associated protein	0.328329	8.93037	0.177485	0.750658
6_-1_459607_460293	NEIS2606	hypothetical protein, putative phage associated protein	-0.316075	8.67064	0.17924	0.755858
6_-1_582133_582927	NEISp1246	Type IV pilus biogenesis/stability protein PilW (PilF)	1.71406	2.24601	0.180379	0.757362
6_1_1882405_1883631	NEIS0035	PilT-like protein	-1.63682	3.00074	0.18065	0.757362
6_-1_582130_582927	NEIS1246	type IV biogenesis protein	1.71409	2.24601	0.181728	0.759666
6_1_229880_230122	NEIS0592	putative immunity protein	-0.346041	7.58622	0.182682	0.76144
6_1_333959_334564	NEIS0714	hypothetical protein	5.53894	-0.148529	0.185245	0.76767
6_1_1212847_1214571	NEIS1526	two component sensor kinase	-0.355178	7.62464	0.185214	0.76767
6_-1_370262_370771	NEIS0744	putative peptidyl-prolyl cis-trans isomerase B	2.88206	1.31453	0.189957	0.784936
6_-1_267329_268066	NEIS0647	putative amino acid permease ATP-binding protein	-5.05628	-0.200804	0.193848	0.786245
6_-1_490591_490824	NEIS2640	hypothetical protein, putative phage associated protein	-3.6237	0.516745	0.193273	0.786245
6_1_760081_760455	NEIS1139	hypothetical protein	-3.09425	0.789581	0.193334	0.786245
6_-1_1200302_1200637	NEIS1512	hypothetical protein	2.8586	0.991579	0.194101	0.786245
6_-1_1226096_1228351	NEIS1548	nitric oxide reductase	0.305678	8.73459	0.191605	0.786245
6_-1_1921470_1921919	NEIS2119	putative integral membrane protein	-5.44342	0.0790848	0.193999	0.786245
6_-1_2139807_2141372	NEIS0303	GMP synthase	-5.44346	0.0790848	0.193014	0.786245
6_1_826477_827145	NEIS1039	hypothetical protein	1.0234	3.66825	0.200378	0.797091
6_-1_977880_978314	NEIS2677	putative phage associated protein	-0.299631	11.0694	0.198069	0.797091
6_1_981023_981313	NEIS0995	hypothetical protein	5.22103	-0.221655	0.198762	0.797091
6_-1_1116249_1119147	23S_rRNA		0.408042	6.39518	0.199585	0.797091
6_-1_1275619_1276311	NEIS1587	haem utilisation protein	-0.326511	7.82506	0.200659	0.797091
6_-1_1295538_1296536	NEIS1603	D-lactate dehydrogenase	1.06269	3.83522	0.199896	0.797091
6_1_1566514_1566786	NEIS0602	hypothetical protein	-0.312644	7.47474	0.200377	0.797091
6_-1_293777_294244	NEIS0668	cytochrome C	-0.316551	8.61839	0.202284	0.801333
6_-1_982253_982516	NEIS3055	hypothetical protein	5.34899	-0.253735	0.205026	0.809966
6_-1_28996_29835	NEIS0349fHbp	factor H binding protein lipoprotein	0.298424	9.41383	0.209945	0.815948
6_-1_144120_145640	NEIS0470	putative integral membrane protein	-0.296441	11.3386	0.209714	0.815948
6_1_511197_512823	NEIS1201	hypothetical protein	0.289581	10.5805	0.208793	0.815948
6_1_820972_821691	NEIS1067	short chain dehydrogenase	2.96359	0.163791	0.208349	0.815948
6_-1_1254039_1254950	NEIS1571	N5-glutamine S-adenosyl-L-methionine-dependent methyltransferase	-0.821215	4.65012	0.209219	0.815948
6_-1_1532714_1532929	NEIS3234	Hypothetical protein	2.63637	0.384027	0.207359	0.815948
6_-1_2108308_2108826	NEIS1929	acetyltransferase	1.114	3.32989	0.211499	0.819773
6_-1_22395_24410	NEIS0342	putative prolyl endopeptidase	-0.39257	7.05945	0.21786	0.820606
6_1_242398_243018	NEIS0619	thymidylate kinase	-4.56042	-0.410609	0.21805	0.820606
6_1_349429_349851	NEIS0729	putative secreted protein	-0.635738	5.1695	0.21608	0.820606
6_-1_414026_414979	NEIS0784	hypothetical protein	0.691353	4.74214	0.217615	0.820606
6_-1_458797_459288	NEIS2605	hypothetical protein, putative phage associated protein	-0.736949	4.40335	0.214822	0.820606
6_-1_1022564_1022944	NEIS1425	lipoprotein	-0.383459	6.92728	0.213521	0.820606
6_-1_1022567_1022944	NEISp1425	Lipoprotein	-0.383454	6.92728	0.212998	0.820606
6_-1_1062720_1063142	NEIS2772	hypothetical protein	0.932795	3.77269	0.213796	0.820606
6_-1_1083649_1085259	NEIS1715	TspB protein	-0.316171	7.71811	0.21592	0.820606
6_-1_1452457_1452741	NEIS1683	hypothetical protein	0.807419	4.05916	0.218274	0.820606
6_1_1692753_1693676	NEIS0257	ribosome-associated GTPase	-5.22782	-0.0465911	0.215322	0.820606
6_-1_1996389_1996883	NEIS2732	hypothetical protein	-0.317911	8.48568	0.218562	0.820606
6_1_31057_31249	igr_up_NEIS0351		-0.294796	15.1948	0.229408	0.822665
6_-1_31057_31249	igr_up_NEIS0350		-0.295654	15.1916	0.227863	0.822665
6_-1_31057_31149	pro_NEIS0350		-0.29526	15.1935	0.227753	0.822665
6_1_86665_87501	NEIS0394	hypothetical protein	-0.299062	9.56231	0.224016	0.822665
6_1_159349_160353	NEIS1354	hypothetical protein	0.724952	4.47689	0.228954	0.822665
6_1_482328_482594	NEIS2631	hypothetical protein, putative phage associated protein	-0.512596	5.49166	0.228833	0.822665
6_-1_484505_484786	NEIS2635	hypothetical protein, putative phage associated protein	5.03639	-0.31894	0.220746	0.822665
6_1_489283_489588	NEIS2637	hypothetical protein, putative phage associated protein	2.42802	0.944522	0.222672	0.822665
6_-1_496290_496646	NEIS0839	hypothetical protein	0.331984	8.5007	0.227275	0.822665
6_1_634630_635874	NEIS1307	ATP-dependent protease ATP-binding subunit ClpX	-2.26015	0.767882	0.229372	0.822665
6_1_1074794_1075480	NEIS2606	hypothetical protein, putative phage associated protein	-0.283921	8.67255	0.225956	0.822665
6_-1_1110897_1111283	NEIS1990vsr	NgoAXIV type II RMS; very short patch repair protein	0.451772	5.95493	0.228745	0.822665
6_1_1280069_1280620	NEIS1591	DNA-3-methyladenine glycosylase I	1.8606	1.29655	0.228011	0.822665
6_1_1318344_1319678	NEIS1625	glutamate dehydrogenase	-0.416355	7.2775	0.229286	0.822665
6_-1_1352909_1353262	NEIS2694	hypothetical protein	-0.541996	5.38287	0.225845	0.822665
6_1_1437734_1438645	NEIS0362	lysR family transcriptional regulator	0.714495	4.60759	0.221184	0.822665
6_-1_1581892_1582908	NEIS1822	tRNA-dihydrouridine synthase A	-0.910726	4.07239	0.228181	0.822665
6_1_1936475_1936678	NEIS2774	hypothetical protein	3.18118	-0.110572	0.226276	0.822665
6_1_231055_231444	NEIS0595	hypothetical protein	-0.341759	7.21245	0.231156	0.826871
6_1_59981_60481	NEIS0375	putative NADH:FMN oxidoreductase	-5.10651	-0.114261	0.240678	0.827978
6_1_132575_133729	NEIS0436	hypothetical protein	0.282718	9.40291	0.234315	0.827978
6_1_189979_191835	NEIS0550	preprotein translocase subunit SecD	-5.10651	-0.114261	0.240519	0.827978
6_1_231055_231444	NEIS0608	hypothetical protein	-0.341726	7.21245	0.234706	0.827978
6_1_358468_358725	NEIS2598	hypothetical protein	-0.464466	6.07259	0.237227	0.827978
6_1_358468_358725	NEIS3035	hypothetical protein	-0.464479	6.07259	0.23642	0.827978
6_-1_450658_450966	NEIS2600	hypothetical protein	-1.97622	1.43489	0.238981	0.827978
6_1_481153_481926	NEIS2629	hypothetical protein, putative phage associated protein	2.70915	0.0961827	0.232305	0.827978
6_-1_584616_585767	NEIS1243	putative nucleotide-binding protein	-5.10654	-0.114261	0.240067	0.827978
6_-1_748733_749389	NEIS1151	putative two-component system response regulator	-1.16747	3.31829	0.234786	0.827978
6_-1_772652_773086	NEIS1129	hypothetical protein	-2.45164	0.394487	0.237206	0.827978
6_-1_891533_892699	NEIS0935sucC	succinyl-CoA synthetase subunit beta (EC 6.2.1.5)	2.37323	1.45824	0.238542	0.827978
6_1_1012965_1013675	NEIS1414	phosphoglycolate phosphatase	-2.14681	0.899685	0.238616	0.827978
6_-1_1020175_1021608	NEIS1423	succinate semialdehyde dehydrogenase	-0.400295	6.5805	0.240521	0.827978
6_-1_1436917_1437495	NEIS0361	hypothetical protein	-0.315336	7.29321	0.237899	0.827978
6_-1_2084728_2089134	NEIS1959iga2	IgA-specific serine endopeptidase	-0.272292	10.2784	0.238475	0.827978
6_1_1761924_1762508	NEIS0183	ribonuclease HII	0.583113	5.23198	0.24188	0.830128
6_-1_1262881_1263336	16S_rDNA		1.75486	1.43649	0.24461	0.837497
6_1_300359_301348	NEIS0676	phenylalanyl-tRNA synthetase subunit alpha	5.13	-0.365977	0.247619	0.840769
6_-1_418218_419117	NEIS0791	recombination associated protein	-3.05684	0.841806	0.247329	0.840769
6_-1_1920098_1920964	NEIS2121	hypothetical protein	-0.33357	6.9204	0.247503	0.840769
6_-1_2147048_2148094	NEIS0310	putative glycerol-3-phosphate acyltransferase PlsX	-5.08563	-0.193266	0.247904	0.840769
6_1_15370_15897	NEIS0335	hypothetical protein	0.38626	6.75291	0.255083	0.844613
6_1_139485_140159	NEIS0464	hypothetical protein	-0.881432	3.80717	0.252249	0.844613
6_1_515888_516364	NEIS1197	putative cation uptake regulator	-1.69818	1.95544	0.255777	0.844613
6_1_738602_738745	NEIS3100	hypothetical protein	1.575	1.79094	0.256247	0.844613
6_1_848840_850090	NEIS1017	serine hydroxymethyltransferase	-1.17105	2.96617	0.250191	0.844613
6_-1_867077_867625	NEIS0982	Hypothetical protein	-0.559405	5.60682	0.25359	0.844613
6_-1_973188_973673	NEIS2671	putative phage associated protein	-0.313938	8.0249	0.256989	0.844613
6_-1_1083649_1085169	NEIS1866	TspB protein	-0.290158	7.70205	0.256947	0.844613
6_-1_1106359_1107969	NEIS1715	TspB protein	-0.288402	7.77149	0.255746	0.844613
6_-1_1317126_1317920	NEIS1624	thymidylate synthase	4.82355	-0.422928	0.257046	0.844613
6_1_1564176_1564574	NEIS1795	MafI immunity protein	0.393643	6.08662	0.25726	0.844613
6_1_1779062_1779838	NEIS0168lpxA	UDP-N-acetylglucosamine acyltransferase	-2.69435	0.0015093	0.253048	0.844613
6_-1_1946045_1946251	NEIS2087mafI_o2MGI3	MafI immunity protein	1.895	1.79084	0.251784	0.844613
6_-1_1946045_1946251	NEIS2482	hypothetical protein	1.89499	1.79084	0.251428	0.844613
6_-1_200272_201531	NEIS0560	transcription termination factor Rho	-3.28859	0.299873	0.261337	0.847513
6_-1_361486_365088	NEIS0737	putative exodeoxyribonuclease V beta chain	-2.77564	0.106535	0.261424	0.847513
6_-1_850163_850552	NEIS2663	hypothetical protein	1.31491	3.03052	0.260731	0.847513
6_-1_923582_924517	NEIS0905pip	proline iminopeptidase	0.842047	3.95504	0.26168	0.847513
6_1_1393922_1394623	NEIS2698	hypothetical protein	0.364129	6.51457	0.26001	0.847513
6_1_1962756_1963910	NEIS2065	GTPase ObgE	4.41678	-0.635525	0.259555	0.847513
6_1_246914_247096	NEIS0623	hypothetical protein	3.05002	-0.192503	0.265328	0.849028
6_1_438553_440079	NEIS0819	threonine dehydratase	0.253739	10.2473	0.266281	0.849028
6_1_694611_695171	NEIS2654	hypothetical protein	-0.25355	10.0404	0.263873	0.849028
6_-1_987973_988521	NEIS1393	putative inner membrane protein	4.35146	-0.645359	0.266002	0.849028
6_-1_1086789_1088060	NEIS2685	putative phage associated protein	0.260648	9.954	0.263096	0.849028
6_-1_1348909_1349394	NEIS1801	hypothetical protein	-0.309493	7.55504	0.265139	0.849028
6_1_2112772_2113164	NEIS1924regG	ClpXP protease specificity-enhancing factor	1.04139	3.46194	0.265876	0.849028
6_1_655788_657131	NEIS1288	putative aldehyde dehydrogenase	-0.35953	6.26413	0.268691	0.851051
6_1_677179_677331	NEIS3084	hypothetical protein	-0.382002	6.13637	0.268335	0.851051
6_1_1627264_1627473	NEIS1842	hypothetical protein	1.63601	1.96294	0.268413	0.851051
6_1_1190464_1191351	NEIS1500	hypothetical protein	-0.266129	9.07216	0.272238	0.854755
6_-1_1219308_1220918	NEIS1715	TspB protein	-0.277544	7.75562	0.272161	0.854755
6_1_1558085_1559188	NEIS1788anmK	anhydro-N-acetylmuramic acid kinase	-1.04093	3.14671	0.271794	0.854755
6_-1_1695010_1695402	NEIS0254	inner membrane protein	-4.97406	-0.185625	0.271077	0.854755
6_1_922329_923522	NEISp0906	Lipoprotein	1.01181	3.19905	0.277372	0.86036
6_1_922329_923525	NEIS0906	putative lipoprotein	1.01177	3.19905	0.275512	0.86036
6_-1_1232381_1232938	NEIS1552	hypothetical protein	1.81028	1.44464	0.276048	0.86036
6_1_1428767_1428979	NEIS3235	(Putative) phage associated protein	-0.298729	7.18139	0.277406	0.86036
6_1_1926690_1926839	NEIS3169	hypothetical protein	0.409646	6.03622	0.277613	0.86036
6_1_2030574_2031575	NEIS0017	putative solute-binding periplasmic protein	0.852542	3.74081	0.277327	0.86036
6_-1_282855_283046	NEIS3026	hypothetical protein	0.988341	3.29061	0.281021	0.861638
6_1_406687_406890	NEIS0776	putative transcriptional regulator	4.48242	-0.625658	0.279109	0.861638
6_-1_844152_844400	NEIS2662	hypothetical protein	4.48253	-0.625658	0.280173	0.861638
6_-1_1944697_1945056	NEIS0233	hypothetical protein	-1.39931	2.48963	0.279313	0.861638
6_-1_2091811_2094240	NEIS1947hpuB	haemoglobin-haptoglobin utilisation protein	0.296927	6.9448	0.280763	0.861638
6_1_557597_559624	NEIS1269	excinuclease ABC subunit B	0.533609	5.08966	0.284353	0.869999
6_-1_2094268_2095349	NEIS1946hpuA	haemoglobin-haptoglobin utilisation protein	0.250475	11.2723	0.285015	0.870174
6_1_1396210_1396911	NEIS2700	putative ABC transporter, permease protein	-1.33581	2.10511	0.288568	0.879154
6_1_208983_210119	NEIS0567	putative polyamine permease substrate-binding protein	-0.409941	5.81687	0.29111	0.879661
6_-1_904425_905828	NEIS0924lpdA2	dihydrolipoamide dehydrogenase (EC 1.8.1.4)	1.13235	3.46549	0.290023	0.879661
6_-1_1198575_1198648	tRNAcys		2.16555	0.131792	0.290159	0.879661
6_1_1224369_1224773	NEIS1545	hypothetical protein	-0.529111	5.12016	0.291181	0.879661
6_-1_932157_932621	NEIS1431	hypothetical protein	2.03658	0.652035	0.291854	0.879844
6_-1_1106359_1107879	NEIS1866	TspB protein	-0.265796	7.75724	0.293806	0.883878
6_1_133958_134311	NEIS0438	hypothetical protein	0.426962	6.27787	0.296251	0.884931
6_-1_980160_980540	NEIS2399	transcription regulator	0.662088	4.15501	0.296068	0.884931
6_-1_1220431_1220831	NEIS1668	putative cell surface protein	-0.438065	5.43221	0.296618	0.884931
6_1_2060646_2061116	NEIS2001	rRNA large subunit methyltransferase	2.80049	0.253836	0.295256	0.884931
6_1_853346_853778	abcZ		-2.42156	1.08676	0.297588	0.885779
6_-1_1088047_1088271	NEIS2686	hypothetical protein	-0.840353	3.6101	0.299703	0.885779
6_-1_1107482_1107882	NEIS1668	putative cell surface protein	-0.43964	5.38553	0.299982	0.885779
6_1_1557793_1557990	NEIS3141	hypothetical protein	-0.617271	5.25307	0.299021	0.885779
6_-1_1722143_1722361	NEIS2367	hypothetical protein	-0.482416	5.37282	0.298661	0.885779
6_1_10394_11071	NEIS0328dpnIIB	NgoAXI type II RMS; DpnIIB methylase	-0.309854	6.51645	0.302009	0.886129
6_1_1188975_1189628	NEIS1498	putative lipoprotein	-0.629475	4.84853	0.301797	0.886129
6_-1_1587112_1587603	NEIS2709	putative phage associated protein	-0.459356	5.34685	0.303182	0.886129
6_1_1604179_1605366	NEIS1868	hypothetical protein	-0.329581	6.32438	0.302699	0.886129
6_1_1604179_1605366	NEIS0023	putative zonular occludens toxin-like protein	-0.329582	6.32438	0.302497	0.886129
6_1_367901_368656	NEIS0742	putative amino acid permease ATP-binding protein	0.620477	4.7606	0.305438	0.890104
6_-1_877362_877400	PorA_VR2		2.44214	-0.105953	0.30578	0.890104
6_1_137469_137750	NEIS2848	ABC transporter	-0.270984	7.49484	0.307718	0.892447
6_1_140790_141212	NEIS0466	hypothetical protein	-0.318711	6.59389	0.309742	0.892447
6_1_450100_450588	NEIS0831	minor pilin	1.36612	2.38706	0.311583	0.892447
6_-1_994130_995053	NEIS1397	hypothetical protein	-0.495647	5.1957	0.308036	0.892447
6_1_1029707_1030024	NEIS2085mafI_o5MGI3	MafI immunity protein	0.719686	3.97001	0.310986	0.892447
6_-1_1219308_1220828	NEIS1866	TspB protein	-0.255868	7.73315	0.312791	0.892447
6_-1_1307637_1308152	NEIS1613	hypothetical protein	0.244003	7.34277	0.309372	0.892447
6_-1_1517225_1517488	NEIS1754	putative small periplasmic protein	-4.66584	-0.341246	0.312007	0.892447
6_1_1690728_1690865	NEIS2519	hypothetical protein	-0.954074	3.55533	0.312517	0.892447
6_1_1917229_1917744	NEIS2726	hypothetical protein	-0.299951	6.93451	0.310925	0.892447
6_-1_87553_88845	NEIS0395	valine--pyruvate transaminase	-0.235107	11.9926	0.318418	0.895761
6_1_205270_206091	NEIS0562	hypothetical protein	-4.7326	-0.370513	0.316482	0.895761
6_-1_1078337_1078421	tRNAleu		-1.32967	2.34754	0.321427	0.895761
6_1_1148119_1148292	NEIS0949	transposase	1.42218	1.86382	0.318839	0.895761
6_-1_1221545_1221829	NEIS1664	hypothetical protein	-0.582055	4.43314	0.321059	0.895761
6_-1_1221545_1221829	NEIS0953	hypothetical protein	-0.582054	4.43314	0.321125	0.895761
6_1_1377044_1378387	NEIS0510	Na(+)-translocating NADH-quinone reductase subunit A	3.48563	-0.0732841	0.318937	0.895761
6_-1_1437542_1437622	NEIS3004	hypothetical protein	-0.291318	6.69625	0.319329	0.895761
6_1_1724401_1724637	NEIS0217	acyl carrier protein	1.05942	2.92252	0.315664	0.895761
6_-1_1879985_1880392	NEIS0038	putative lipoprotein	-4.73253	-0.370513	0.315216	0.895761
6_1_1916612_1917214	NEIS2128	hypothetical protein	1.10726	2.98207	0.320178	0.895761
6_-1_2067538_2068371	NEIS1965	putative inner membrane transport protein	0.410624	5.57895	0.320872	0.895761
6_1_2118253_2119119	NEIS1917	putative lipoprotein	0.562665	4.60178	0.322176	0.89611
6_-1_732449_732745	NEIS2657	conserved hypothetical protein	0.531369	5.00768	0.324172	0.896496
6_1_980631_980810	NEIS2755	hypothetical protein	-1.76503	1.6413	0.324185	0.896496
6_-1_1088968_1090128	NEIS1530	O-succinylhomoserine sulfhydrolase	0.299411	6.64373	0.323388	0.896496
6_1_141847_142485	NEIS0468	hypothetical protein	0.262877	6.9935	0.327163	0.898027
6_-1_142821_142897	tRNApro		0.63418	4.13752	0.332313	0.898027
6_1_194984_195949	NEIS0554	polyamine permease inner membrane protein	1.57635	1.00175	0.332271	0.898027
6_-1_372535_372858	NEIS0746	hypothetical protein	0.688038	4.31101	0.331289	0.898027
6_1_500041_500345	NEIS3198	Hypothetical protein	-0.465141	5.15656	0.330719	0.898027
6_-1_664091_664822	NEIS1181	NgoAXV type II RMS; restriction endonuclease NlaIV	0.291016	6.55723	0.332524	0.898027
6_1_668989_670338	NEIS1175	glutamate--cysteine ligase	3.9838	-0.776144	0.328602	0.898027
6_-1_678637_679431	NEIS1166	hypothetical protein	3.98379	-0.776144	0.328878	0.898027
6_1_786351_788909	NEIS1104	putative [protein-PII] uridylyltransferase	-4.12671	-0.599177	0.333274	0.898027
6_-1_813556_813753	NEIS1076	hypothetical protein	4.06208	-0.766113	0.334191	0.898027
6_-1_940182_940928	NEIS1438	putative binding-protein-dependent transport systems inner membrane protein	3.98383	-0.776144	0.328008	0.898027
6_-1_1098435_1099703	NEIS2689	hypothetical protein	-0.22828	9.14645	0.33473	0.898027
6_-1_1128345_1129463	NEIS2747	NADH oxidase	-0.250413	7.16009	0.329337	0.898027
6_1_1394680_1395657	NEIS2699	hypothetical protein	-0.25252	7.81572	0.334253	0.898027
6_1_1413134_1413619	NEIS2771	hypothetical protein	0.347367	6.05665	0.329162	0.898027
6_1_1746835_1747866	NEIS0199gapA	glyceraldehyde 3-phosphate dehydrogenase (EC 1.2.1.12)	1.56378	1.74581	0.331869	0.898027
6_1_436537_437109	NEIS0817rplY	50S ribosomal protein L25	4.57481	-0.534598	0.338483	0.89851
6_1_690081_693086	NEIS2534	NgoAXVII type I RMS; hsdR; restriction- modifcation system R protein	-0.238406	8.46966	0.33701	0.89851
6_-1_749386_751155	NEIS1150	putative two-component system sensor kinase	-0.266101	7.49313	0.338819	0.89851
6_-1_973680_974048	NEIS2672	putative phage associated protein	0.74464	3.7559	0.336181	0.89851
6_1_1094183_1095595	NEIS1535	potassium transporter peripheral membrane component	4.57473	-0.534598	0.33925	0.89851
6_-1_1577171_1577752	NEIS1814lptC	lipopolysaccharide export system protein (OM)	2.90321	-0.279941	0.339284	0.89851
6_-1_1764129_1764752	NEIS0181	16S rRNA methyltransferase GidB	-0.863919	3.50103	0.338459	0.89851
6_1_2024511_2024903	NEIS0011	hypothetical protein	4.57459	-0.534598	0.340434	0.899897
6_1_708430_708798	NEIS2656	hypothetical protein	-0.226746	13.2856	0.342358	0.900997
6_-1_1976689_1977477	NEIS2052	thiazole synthase	4.57446	-0.534598	0.341612	0.900997
6_1_2124034_2125581	NEIS1908	F0F1 ATP synthase subunit alpha	2.6466	0.092835	0.34273	0.900997
6_-1_633541_634065	NEIS2883	hypothetical protein	-0.289031	6.56656	0.344347	0.903598
6_-1_55781_56005	NEIS3200	Hypothetical protein	0.359355	6.03096	0.34693	0.904403
6_-1_225402_225635	NEIS0583	hypothetical protein	0.837933	4.38369	0.345957	0.904403
6_-1_417777_418166	NEIS0790	hypothetical protein	-0.308815	6.32106	0.348428	0.904403
6_1_705814_706260	NEIS2758	hypothetical protein	0.402242	5.64303	0.345887	0.904403
6_-1_1493757_1494545	NEIS2488yfcA	conserved hypothetical integral membrane protein	-0.222941	9.6792	0.348109	0.904403
6_1_1963964_1964911	NEIS2727	NgoAI type II RMS; hhaIM methylase	1.07647	2.59295	0.347978	0.904403
6_-1_281803_282636	NEIS0655	transmembrane transport protein	1.16622	3.26002	0.351168	0.908241
6_-1_1084772_1085172	NEIS1668	putative cell surface protein	-0.409532	5.31629	0.35117	0.908241
6_1_762106_762726	NEIS1137	recombination protein RecR	-0.242119	8.08711	0.355685	0.915119
6_1_822902_823546	NEISp1063	Putative periplasmic protein	-0.470281	5.11632	0.356895	0.915119
6_1_885235_885936	NEIS1372	hypothetical protein	1.79128	1.86483	0.355698	0.915119
6_1_1001855_1003363	NEIS1405	exopolyphosphatase	-0.22356	16.0852	0.357777	0.915119
6_1_1091146_1091397	NEIS1532	hypothetical protein	1.58194	1.99193	0.358184	0.915119
6_-1_1590602_1591249	NEIS3214	(Putative) phage associated protein	0.287802	7.74262	0.356176	0.915119
6_1_1967568_1968347	NEIS2061	putative nuclease	0.336749	5.93664	0.358284	0.915119
6_-1_106799_107398	NEIS0411pilN	type IV biogenesis protein	0.213542	8.76925	0.362061	0.915176
6_1_305660_305962	NEIS0682	integration host factor subunit alpha	1.05487	2.25178	0.369125	0.915176
6_-1_391452_392291	NEIS0766	heat shock protein HtpX	-4.21492	-0.582041	0.363462	0.915176
6_-1_420755_421384	NEIS0793	hypothetical protein	-4.48241	-0.426627	0.368409	0.915176
6_1_515254_515811	NEIS1198	putative protein-tyrosine-phosphatase	-0.42961	5.14134	0.367881	0.915176
6_-1_731378_732157	NEIS1389	putative ferredoxin NADP+ reductase	-4.26444	-0.573464	0.367492	0.915176
6_1_822902_823549	NEIS1063	putative periplasmic protein	-0.462805	5.11939	0.363512	0.915176
6_1_1238490_1241321	NEIS1557	translation initiation factor IF-2	-4.26437	-0.573464	0.366469	0.915176
6_-1_1361542_1362438	NEIS0521	ABC transporter ATP-binding protein	0.819182	3.44824	0.368864	0.915176
6_-1_1475059_1475436	NEIS1700	4'-phosphopantetheinyl transferase	4.55783	-0.615758	0.363671	0.915176
6_1_1680196_1681155	NEIS0271	hypothetical protein	-0.567082	4.6953	0.362415	0.915176
6_1_1786049_1786513	NEIS2723	hypothetical protein	-0.283726	6.78943	0.368936	0.915176
6_-1_1832027_1834333	NEIS0110	DNA topoisomerase I	-4.4825	-0.426627	0.366863	0.915176
6_-1_1861743_1864016	NEIS0059	putative transcriptional accessory protein	0.238806	7.16178	0.36039	0.915176
6_-1_2055062_2055580	NEIS2007	glucokinase	-4.26425	-0.573464	0.36487	0.915176
6_1_2061613_2062296	NEIS1999	putative integral membrane protein	0.395601	5.27075	0.36569	0.915176
6_-1_2153000_2153221	NEIS0317	hypothetical protein	1.6535	1.57675	0.360996	0.915176
6_1_32252_34165	NEIS0352	1-deoxy-D-xylulose-5-phosphate synthase	0.556055	4.14092	0.372402	0.915429
6_-1_34412_35740	NEIS0353	(dimethylallyl)adenosine tRNA methylthiotransferase	-1.61545	0.688394	0.372792	0.915429
6_1_410009_411709	NEIS0780	putative single-stranded-DNA-specific exonuclease	1.19009	2.8513	0.3727	0.915429
6_1_472479_472928	NEIS2622	hypothetical protein, putative phage associated protein	-0.970445	3.01795	0.371684	0.915429
6_1_1133824_1134492	NEIS1978	hypothetical protein	-4.5178	-0.468321	0.372038	0.915429
6_1_1155021_1157870	NEIS0941	excinuclease ABC subunit A	-0.281761	6.40787	0.373047	0.915429
6_1_518016_520079	NEIS1194modB	NgoAX type III RMS; methylase modB	-0.215769	8.94934	0.373738	0.915563
6_-1_295527_296642	NEIS0671	queuine tRNA-ribosyltransferase	2.09188	0.57271	0.375044	0.916989
6_-1_386946_388325	NEIS0763	multidrug efflux protein	-0.505065	5.00731	0.376233	0.916989
6_1_779595_780014	NEIS1115	hypothetical protein	1.28533	2.28017	0.37579	0.916989
6_1_853097_855007	NEIS1015abcZ	ABC transporter ATP-binding protein	-0.397105	5.72794	0.378108	0.92
6_-1_29836_29991	igr_up_NEIS0349		0.195747	11.7542	0.405118	0.921173
6_1_66922_68217	NEIS0381	tyrosyl-tRNA synthetase	2.58422	-0.40221	0.421856	0.921173
6_1_99721_100677	igr_NEIS0405_0406		0.503712	4.56696	0.415043	0.921173
6_1_112858_114873	NEIS0417	hypothetical protein	4.27285	-0.65516	0.408183	0.921173
6_1_140187_140702	NEIS0465	hypothetical protein	1.05609	2.22401	0.412915	0.921173
6_-1_167838_168305	NEIS0796	hypothetical protein	-0.213266	8.03967	0.393347	0.921173
6_-1_183091_183699	NEIS0541	Maf-like protein	-2.07529	0.302731	0.415784	0.921173
6_-1_235228_235311	NEIS3023	beta-glucosidase	-1.16625	1.45714	0.416895	0.921173
6_1_248370_248486	NEIS0627	hypothetical protein	-0.503574	4.35658	0.405147	0.921173
6_1_319897_320265	NEIS0696	hypothetical protein	-0.971565	2.6482	0.390566	0.921173
6_1_321265_321744	NEIS0698	hypothetical protein	-0.191262	10.5569	0.408349	0.921173
6_1_336001_336696	NEIS0717	hypothetical protein	-0.606975	4.31129	0.383542	0.921173
6_1_347355_348179	NEIS2593	NgoAVIII type II RMS; bcgIA restriction- modification enzyme	-0.203031	7.93563	0.411829	0.921173
6_-1_379010_380167	NEIS0754	putative carbon-sulphur lyase	-0.290183	6.18762	0.382996	0.921173
6_-1_388326_388430	pro_NEIS0763	NorM, efflux pump, promoter	0.199355	9.73362	0.389461	0.921173
6_1_396578_398122	NEIS2361	NgoAV type I RMS; hsdM; DNA methyltransferase subunit M	-0.188624	9.58278	0.407106	0.921173
6_1_435487_436470	NEIS0816	ribose-phosphate pyrophosphokinase	-0.267681	6.3837	0.404535	0.921173
6_1_435487_436467	NEISp0816	Ribose-phosphate pyrophosphokinase	-0.267679	6.3837	0.404867	0.921173
6_-1_458530_458745	NEIS2604	hypothetical protein, putative phage associated protein	-0.23578	6.82363	0.412631	0.921173
6_1_516352_517278	NEIS1196	hypothetical protein	0.351797	5.71606	0.405275	0.921173
6_1_517343_517900	NEIS1195	putative peptidyl-prolyl cis-trans isomerase A	0.395978	5.82542	0.39571	0.921173
6_1_525588_526067	NEIS1189	hypothetical protein	-0.202084	11.0183	0.386321	0.921173
6_-1_534501_535898	NEIS1185aspA	aspartate ammonia-lyase	0.524481	4.27157	0.394587	0.921173
6_-1_552983_553543	NEIS1273	lipoprotein	-0.206058	7.40779	0.403798	0.921173
6_1_553869_555662	NEISp1271	Hypothetical protein	1.56651	0.853311	0.41989	0.921173
6_1_553869_555665	NEIS1271	hypothetical protein	1.56653	0.853311	0.419522	0.921173
6_1_637518_638078	NEIS1305	hypothetical protein	4.27296	-0.65516	0.407391	0.921173
6_-1_741517_743493	NEIS1378	DNA mismatch repair protein	-0.214948	8.52476	0.391864	0.921173
6_-1_781083_782153	NEIS1113	putative integral membrane protein	0.243052	7.92811	0.392474	0.921173
6_-1_861993_862184	NEIS3059	hypothetical protein	4.15487	-0.756045	0.420919	0.921173
6_-1_882770_884278	NEIS1370	putative integral membrane protein	0.28085	6.02114	0.418118	0.921173
6_1_884459_885238	NEIS1371	hypothetical protein	2.06485	0.926647	0.380537	0.921173
6_1_885933_887387	NEIS1373	iron-sulphur protein	0.224007	7.72749	0.408518	0.921173
6_-1_907093_909369	NEIS0922	5-methyltetrahydropteroyltriglutamate-- homocysteine S-methyltransferase	1.27916	2.89131	0.406432	0.921173
6_1_934704_935963	NEIS1435	nicotinate phosphoribosyltransferase	0.321635	5.8803	0.386037	0.921173
6_-1_940912_941091	NEIS3113	hypothetical protein	0.192476	10.4423	0.401434	0.921173
6_-1_984347_985760	NEIS1391	DNA polymerase III subunit	-0.319434	5.86181	0.394564	0.921173
6_-1_1066160_1066469	NEIS3178	Hypothetical protein	1.33962	1.08116	0.398215	0.921173
6_-1_1120789_1121244	16S_rDNA		1.23793	1.73866	0.387303	0.921173
6_-1_1199701_1200123	NEIS1511	hypothetical protein	-0.62696	3.67188	0.417517	0.921173
6_-1_1222039_1222383	NEIS1662	hypothetical protein	0.946102	2.8452	0.402187	0.921173
6_-1_1222039_1222383	NEIS0951	hypothetical protein	0.946083	2.8452	0.401066	0.921173
6_-1_1267420_1267626	NEIS1578	DNA-directed RNA polymerase omega chain	-0.581036	4.01511	0.409348	0.921173
6_-1_1299659_1300342	NEIS1607	DedA family integral membrane protein	0.824656	2.92099	0.407699	0.921173
6_-1_1334010_1335419	NEIS1639	putative integral membrane protein	0.385361	5.8045	0.391663	0.921173
6_1_1341452_1341919	NEIS1647	hypothetical protein	-0.408591	5.05237	0.418084	0.921173
6_-1_1350520_1350792	NEIS1798	hypothetical protein	-1.32369	1.71103	0.412985	0.921173
6_1_1407234_1408280	NEIS0486adhA	alcohol dehydrogenase	1.09662	2.95661	0.400023	0.921173
6_-1_1419715_1421226	NEIS1361	lysyl-tRNA synthetase	4.15484	-0.756045	0.420684	0.921173
6_-1_1472562_1473704	NEIS1697	hypothetical protein	-0.236497	6.79941	0.410595	0.921173
6_-1_1549313_1549798	NEIS1781	phosphatidylglycerophosphatase A	4.27281	-0.65516	0.408488	0.921173
6_1_1565922_1566266	NEIS2706	hypothetical protein	0.342874	5.69702	0.389686	0.921173
6_-1_1586845_1587060	NEIS2604	hypothetical protein, putative phage associated protein	-0.234578	6.76048	0.422151	0.921173
6_-1_1644374_1644619	NEIS1870	hypothetical protein	-0.236855	7.12885	0.380151	0.921173
6_1_1656451_1657821	NEIS1883	signal recognition particle protein	3.07786	-0.278708	0.420474	0.921173
6_-1_1684391_1685692	NEIS2789	hypothetical protein	0.325416	5.64417	0.415368	0.921173
6_-1_1695421_1696866	NEIS0253	NADH dehydrogenase subunit N	4.27289	-0.65516	0.407842	0.921173
6_-1_1712796_1714289	NEIS0236	hypothetical protein	0.192339	9.50689	0.417364	0.921173
6_-1_1714270_1714890	NEIS0235	hypothetical protein	0.38917	5.77955	0.404753	0.921173
6_1_1776598_1777641	NEIS0171lpxD	UDP-3-O-[3-hydroxymyristoyl] glucosamine N- acyltransferase (EC 2.3.1.-)	4.27309	-0.65516	0.406408	0.921173
6_-1_1834411_1834872	NEIS0109	SMG-family protein	0.342759	5.98714	0.38618	0.921173
6_-1_1877608_1878063	16S_rDNA		1.2258	1.7399	0.392099	0.921173
6_-1_2017440_2019494	NEIS0007	methionyl-tRNA synthetase	4.27328	-0.65516	0.404984	0.921173
6_1_2048879_2050531	NEIS2012lpt6	O-6 PEA LOS transferase	-0.214683	8.9869	0.379901	0.921173
6_-1_2051805_2053046	NEIS2010	amino-acid transport protein	0.619905	3.79064	0.404916	0.921173
6_1_2075176_2076762	NEIS1951	putative sodium-dependent inner membrane transport protein	-0.192001	10.5809	0.406994	0.921173
6_1_2118253_2119116	NEISp1917	Lipoprotein(nlPA family)	0.939547	2.61811	0.409081	0.921173
6_-1_2141472_2143340	NEIS0304msbA	Lipid A export ATP-binding/permease protein (IM)	4.27318	-0.65516	0.405739	0.921173
6_-1_94579_95643	NEIS0401pglG	glycosyltransferase	-0.189414	7.40062	0.423837	0.922055
6_-1_1171531_1172247	NEIS1481	GntR family transcriptional regulator	-0.708321	3.71929	0.423499	0.922055
6_-1_24506_25816	NEIS0343	N-acetylglutamate synthase	0.26181	6.47279	0.425258	0.922107
6_-1_758303_759931	NEIS1140	putative ABC-transporter ATP-binding protein	-4.02783	-0.616286	0.427199	0.922107
6_-1_1399954_1402143	NEIS0491	primosome assembly protein PriA	-4.02774	-0.616286	0.42835	0.922107
6_1_1435324_1436709	NEIS0958	pyridine nucleotide transhydrogenase	0.359227	5.23014	0.427886	0.922107
6_-1_1444410_1445057	NEIS1675	hypothetical protein	0.229337	6.66566	0.427205	0.922107
6_-1_1556189_1557763	NEIS1787	putative phosphate permease	-4.02785	-0.616286	0.426984	0.922107
6_-1_1743699_1745651	NEIS0201	putative inner membrane transport protein	0.663025	3.40426	0.427134	0.922107
6_1_527868_531488	NEIS2646	putative TonB-dependent receptor	-0.180892	9.87026	0.430802	0.925862
6_-1_1455601_1456725	NEISp1687	Phospholipase A1	-1.09774	1.85008	0.431382	0.925862
6_-1_1455598_1456725	NEIS1687	outer membrane phospholipase A precursor (ec 3.1.1.32)	-1.09773	1.85008	0.432042	0.925897
6_-1_318158_319777	NEIS0695	hypothetical protein	-0.211338	7.042	0.432915	0.926387
6_1_1519202_1520449	NEIS1757	hypothetical protein	-0.368825	5.26464	0.436787	0.933283
6_1_345129_345440	NEIS0726	hypothetical protein	-0.633523	3.44495	0.437912	0.933683
6_1_672088_673368	NEIS1172	putative periplasmic protein	0.253571	6.80045	0.438273	0.933683
6_1_133726_133965	NEIS0437	lipoprotein	-0.178845	9.26673	0.447417	0.935902
6_-1_198352_199656	NEIS0557	putative ammonium transporter	0.29241	5.79431	0.445935	0.935902
6_-1_234399_234926	NEIS0612	outer membrane protein	0.807768	2.98159	0.446219	0.935902
6_-1_234402_234926	NEISp0612	Outer membrane protein NspA	0.807821	2.98159	0.444107	0.935902
6_-1_427788_428429	NEIS0809	hypothetical protein	-1.51385	0.499225	0.44438	0.935902
6_1_454893_454979	tRNAser		-3.4946	-0.820016	0.448871	0.935902
6_1_485026_489171	NEIS2636	hypothetical protein, putative phage associated protein	0.268745	6.15907	0.446418	0.935902
6_1_871021_874941	NEIS0985	putative oxidoreductase	0.184801	9.41887	0.443886	0.935902
6_-1_894872_896053	NEIS0932sucB	dihydrolipoamide succinyltransferase E2 component (EC 2.3.1.61)	0.587906	3.79923	0.449829	0.935902
6_1_1026289_1027251	NEIS2083mafA_MGI3	MafA3 lipoprotein	0.330737	5.38277	0.440778	0.935902
6_-1_1173996_1174622	NEIS1486	phosphoribosylglycinamide transformylase	-3.49463	-0.820016	0.44923	0.935902
6_1_1624476_1625708	NEIS1838pilG	type IV biogenesis protein	-0.176433	10.8824	0.44608	0.935902
6_1_1688397_1688861	NEIS0262	putative tRNA/rRNA methyltransferase	0.547924	4.04426	0.450372	0.935902
6_1_1728025_1729155	NEIS0213pglA	pilin glycosyltransferase	0.208538	8.54038	0.442519	0.935902
6_-1_1826732_1827010	NEIS0117secE	secE	-3.49466	-0.820016	0.449582	0.935902
6_1_1939073_1939873	NEIS2104	hypothetical protein	0.186693	8.93998	0.450378	0.935902
6_-1_2065061_2065819	NEIS1968	putative ABC transporter ATP-binding subunit	-1.44375	1.43958	0.440358	0.935902
6_1_301717_302118	NEIS3175	NgoAXIII type II RMS; HpaII methylase	-0.407048	5.11482	0.454899	0.93717
6_-1_876080_876262	NEIS2553	conserved hypothetical protein	0.387429	4.85497	0.453215	0.93717
6_1_1023468_1025549	NEIS1426	putative integral membrane protein (CstA-like)	-0.171115	10.1861	0.454857	0.93717
6_1_1076342_1076557	NEIS2604	hypothetical protein, putative phage associated protein	-0.219932	6.77252	0.452279	0.93717
6_-1_1198775_1198850	tRNAgly		-1.60606	1.26186	0.453236	0.93717
6_-1_1601335_1602420	NEIS2693	conserved hypothetical protein, putative phage associated protein	-0.200813	7.57021	0.454046	0.93717
6_-1_106151_106798	NEIS0410pilO	type IV biogenesis protein	0.236503	6.40163	0.458298	0.937976
6_-1_286763_287647	NEIS0661	hypothetical protein	0.67798	3.4679	0.456169	0.937976
6_1_292059_293780	NEIS0667	hypothetical protein;	1.4613	0.320176	0.459204	0.937976
6_1_470508_470915	NEIS2620	hypothetical protein, putative phage associated protein	-0.177305	8.6534	0.458283	0.937976
6_-1_1217922_1219007	NEIS2693	conserved hypothetical protein, putative phage associated protein	-0.200143	7.53981	0.458797	0.937976
6_-1_1953306_1953539	NEIS2079	putative integral membrane protein	-0.202268	6.98151	0.458579	0.937976
6_1_842817_843662	NEIS1024	hypothetical protein	-0.758521	3.00172	0.459902	0.93807
6_1_21326_22282	NEIS0341	AraC family transcriptional regulator	-0.321969	5.46068	0.461865	0.938934
6_1_399256_400477	NEIS2362	NgoAV type I RMS; hsdS; specificity subunit S	-0.167194	9.85807	0.462666	0.938934
6_1_718522_719370	NEIS1328	putative transcriptional regulator	0.30664	5.84038	0.462938	0.938934
6_-1_977178_977468	NEIS2754	hypothetical protein	-0.353459	5.1215	0.462143	0.938934
6_1_1631860_1633245	NEIS1849	hypothetical protein	0.270771	5.96253	0.464029	0.939821
6_1_489659_490129	NEIS2638	hypothetical protein, putative phage associated protein	-1.60053	1.44478	0.466325	0.943144
6_-1_42600_42857	NEIS2581	hypothetical protein	2.02131	-0.303601	0.469	0.945893
6_1_966015_968765	NEIS1464	preprotein translocase subunit SecA	-1.30919	0.84823	0.468486	0.945893
6_-1_176098_178521	NEIS0535	hypothetical protein	0.283403	5.87135	0.471023	0.947319
6_1_381340_382005	NEIS0756	putative NAD(P)H-flavin oxidoreductase	0.180408	8.23461	0.471715	0.947319
6_1_1598474_1599049	NEIS2717	phage associated protein	0.428862	4.83283	0.472342	0.947319
6_-1_1937605_1938948	NEIS2106	argininosuccinate synthase	0.16427	9.89256	0.471503	0.947319
6_1_551319_551975	NEIS1276	putative hydrolase	0.419022	5.57847	0.473299	0.947916
6_1_1689736_1690062	NEIS0260	hypothetical protein	-0.176581	8.0805	0.474181	0.948362
6_1_520169_523108	NEIS1193	NgoAX type III RMS; StyLTI restriction endonuclease	-0.179406	8.58359	0.476335	0.951346
6_1_136509_137276	NEIS2586	putative protein export protein	-0.169658	11.0548	0.477161	0.951675
6_1_512905_514002	NEIS1200	hypothetical protein	-1.65105	-0.0368747	0.480995	0.952774
6_-1_1272355_1274728	hmbR	Haemoglobin receptor protein	0.166533	12.044	0.482264	0.952774
6_1_1765433_1765508	tRNAtrp		-1.09295	1.23538	0.480572	0.952774
6_1_1765433_1765508	tRNAthr		-1.09295	1.23538	0.480602	0.952774
6_-1_1873080_1875971	23S_rRNA		0.245583	5.99786	0.48235	0.952774
6_1_1960902_1961912	NEIS2068	hypothetical protein	0.387022	4.65366	0.481434	0.952774
6_-1_2066574_2067548	NEIS1966	putative inner membrane transport protein	0.175626	8.36067	0.479312	0.952774
6_1_465978_467042	NEIS2615	hypothetical protein, putative phage associated protein	-0.174525	8.18463	0.484753	0.954852
6_-1_667328_668737	NEIS1176	isopropylmalate isomerase large subunit	0.176137	7.82136	0.485394	0.954852
6_-1_1242895_1244235	NEIS1559	putative integral membrane protein	0.386304	4.96082	0.485117	0.954852
6_-1_893178_894611	NEIS0933	dihydrolipoamide dehydrogenase	-0.660912	3.09991	0.488822	0.957664
6_1_1968334_1968678	NEIS2060	hypothetical protein	-0.61042	3.53918	0.488739	0.957664
6_1_2095685_2097208	NEIS1945	hypothetical protein	0.315354	5.21231	0.488126	0.957664
6_-1_57122_58201	NEIS0372	hypothetical protein	-3.5669	-0.810803	0.519406	0.960841
6_1_60497_61192	NEIS0376	putative sugar-phosphate nucleotidyl transferase	-1.17483	1.93845	0.511924	0.960841
6_1_108668_111064	NEIS0414	penicillin-binding protein 1	0.630643	3.13936	0.508173	0.960841
6_-1_170109_170975	NEIS0807	putative periplasmic protein	0.229584	6.01406	0.517974	0.960841
6_1_230448_230834	NEIS0594	hypothetical protein	-0.182727	7.00045	0.515836	0.960841
6_-1_332660_332974	NEIS0712	putative lipoprotein	-1.05139	2.13391	0.506393	0.960841
6_-1_338704_340497	NEIS0719	GTP-binding protein LepA	3.89122	-0.786138	0.50062	0.960841
6_-1_419148_420605	NEIS0792	GTP-binding protein EngA	0.499466	3.76874	0.5087	0.960841
6_-1_424690_424986	NEIS0802	hypothetical protein	-0.191655	6.75495	0.520402	0.960841
6_-1_441352_442173	NEIS0821	putative sulphate permease inner membrane protein	-0.957837	2.02958	0.509741	0.960841
6_-1_507713_509149	NEIS1203	putative polysaccharide modification protein	-1.44705	0.790666	0.520807	0.960841
6_-1_535924_536112	NEIS2649	hypothetical protein	-1.72857	-0.378133	0.504009	0.960841
6_1_588393_588800	NEIS1240	putative transcriptional regulator	0.237981	6.19937	0.493755	0.960841
6_1_693416_694618	NEIS2535	NgoAXVII type I RMS; hsdS; specificity subunit S protein	-0.651716	3.14025	0.502378	0.960841
6_1_701085_704650	NEIS2773	Adenosine monophosphate-protein transferase and cysteine protease IbpA precursor	0.156651	10.3854	0.493056	0.960841
6_-1_739299_741422	NEIS1379	DNA polymerase III subunits gamma and tau	3.59801	-0.909064	0.518832	0.960841
6_1_747669_748577	NEIS2658	hypothetical protein	0.174253	8.56131	0.497926	0.960841
6_-1_811916_812875	NEIS1078	acetyl-CoA carboxylase carboxyltransferase subunit alpha	3.89106	-0.786138	0.501501	0.960841
6_1_844641_845615	NEIS1022fbp	fructose-1,6-bisphosphatase (EC 3.1.3.11)	3.59771	-0.909064	0.517357	0.960841
6_1_852434_853078	NEIS1016	DedA protein ortholog	-3.56668	-0.810803	0.517686	0.960841
6_1_870645_870926	NEIS2667	putative oxidoreductase	-1.42064	0.176678	0.511415	0.960841
6_-1_962111_963256	NEIS1459	succinyl-diaminopimelate desuccinylase	3.89129	-0.786138	0.500199	0.960841
6_-1_1090274_1091044	NEIS1531	hypothetical protein	-3.73222	-0.722608	0.517907	0.960841
6_-1_1123800_1124138	NEIS1971	nitrogen regulatory protein P-II 1	3.59789	-0.909064	0.518233	0.960841
6_1_1135977_1137197	NEIS1982	bifunctional ornithine acetyltransferase/N- acetylglutamate synthase protein	0.266075	5.71228	0.517633	0.960841
6_-1_1201722_1202300	NEIS1514	hypothetical protein	1.02551	1.53459	0.521317	0.960841
6_-1_1247601_1248089	NEIS1564	putative disulphide bond formation protein	0.719639	2.78488	0.521577	0.960841
6_1_1281812_1284664	NEIS1594	glycine dehydrogenase	-0.154139	9.12436	0.515154	0.960841
6_-1_1301995_1302849	NEIS1609folP	dihydropteroate synthase	-3.73235	-0.722608	0.516776	0.960841
6_1_1329067_1330635	NEIS1637	hypothetical protein	0.158723	7.95112	0.52072	0.960841
6_-1_1439143_1439218	tRNAasn		3.89123	-0.786138	0.500525	0.960841
6_1_1469908_1470369	NEIS1693	hypothetical protein	3.89129	-0.786138	0.500202	0.960841
6_1_1595199_1595750	NEIS2714	phage associated protein	-0.979959	1.62514	0.518431	0.960841
6_-1_1612963_1613241	NEIS1826	hypothetical protein	1.94423	-0.234812	0.510541	0.960841
6_-1_1613534_1614082	NEIS1828	intracellular septation protein A	0.274097	5.9523	0.491184	0.960841
6_-1_1617306_1618475	NEIS1831	tetratricopeptide repeat protein	3.59806	-0.909064	0.519067	0.960841
6_-1_1723162_1724169	NEIS0218	dihydroorotate dehydrogenase 2	-3.7325	-0.722608	0.515429	0.960841
6_1_1776065_1776565	NEIS0172	putative outer membrane protein	3.59819	-0.909064	0.519693	0.960841
6_-1_1858525_1859648	NEIS3176	NgoAXVI type II RMS; restriction endonuclease	-0.156709	8.83684	0.510321	0.960841
6_-1_1859711_1860718	NEIS2725	NgoAXVI type II RMS; fokIM adenine-specific methylase	0.161488	8.8211	0.500504	0.960841
6_1_1904057_1904452	NEIS2140	putative periplasmic protein	3.59787	-0.909064	0.518135	0.960841
6_-1_1909407_1910087	NEIS2136	hypothetical protein	-0.171155	7.257	0.521848	0.960841
6_-1_1921058_1921396	NEIS2120	putative periplasmic protein	0.850409	2.85366	0.520433	0.960841
6_-1_1960643_1960990	NEIS2069	hypothetical protein	3.59826	-0.909064	0.520044	0.960841
6_-1_1979908_1981134	NEIS2048	permease	-0.244108	6.00584	0.500934	0.960841
6_1_2006870_2007139	NEIS2025	sugar transport PTS system phosphocarrier protein HPr	1.46382	1.86704	0.499088	0.960841
6_1_2061190_2061456	NEIS2000	hypothetical protein	0.300057	5.4292	0.504836	0.960841
6_-1_809679_810464	NEIS1081	RNA methyltransferase	0.71213	2.95883	0.522985	0.961704
6_-1_425228_425518	NEIS0803	hypothetical protein	0.161659	7.71019	0.527336	0.963669
6_1_1036789_1037235	NEIS0902	putative acyl-CoA hydrolase	0.550548	3.31471	0.526461	0.963669
6_1_1193956_1194687	NEISp1503	Imidazoleglycerol-phosphate dehydratase	-1.27451	0.382134	0.528075	0.963669
6_1_1193956_1194690	NEIS1503	imidazoleglycerol-phosphate dehydratase	-1.27437	0.382134	0.527246	0.963669
6_-1_1608810_1609808	NEIS2719	phage associated protein	1.35954	0.657572	0.52656	0.963669
6_-1_1790265_1791185	NEIS0163oxyR	putative hydrogen peroxide-inducible genes activator	1.01428	2.36379	0.528061	0.963669
6_1_122259_123572	NEIS0427	transmembrane transport protein	0.163969	7.76485	0.530179	0.966283
6_-1_896153_898981	NEIS0931sucA	2-oxoglutarate dehydrogenase E1 component (EC 1.2.4.2)	-0.157805	8.12953	0.531592	0.967631
6_-1_5273_5716	NEIS0324	putative periplasmic protein	-0.156127	7.47791	0.541653	0.968617
6_1_211238_211768	NEIS0569	hypothetical protein	-0.487214	4.23754	0.539822	0.968617
6_1_287837_288223	NEIS2766	hypothetical protein	-0.732316	2.58759	0.551698	0.968617
6_-1_291115_291855	NEIS0665	hypothetical protein	0.628595	2.92966	0.555991	0.968617
6_1_310109_310516	NEIS2591	hypothetical protein	-0.15262	8.45953	0.55467	0.968617
6_1_317993_318118	NEIS3028	replication initiation factor domain protein	-0.730897	3.09612	0.532875	0.968617
6_1_329802_331922	NEIS0710	polynucleotide phosphorylase/polyadenylase	1.34395	0.353694	0.54671	0.968617
6_-1_440135_441211	NEIS0820	putative sulphate permease ATP-binding protein	-0.231507	5.94278	0.549341	0.968617
6_1_470231_470464	NEIS2619	hypothetical protein, putative phage associated protein	-1.69759	0.10762	0.541587	0.968617
6_1_491622_492161	NEIS2643	hypothetical protein, putative phage associated protein	0.62401	2.74746	0.55185	0.968617
6_-1_608660_612364	NEIS1214	transcription-repair coupling factor	0.326685	4.69198	0.541488	0.968617
6_1_614124_615215	NEIS1212	murein hydrolase	-1.2887	1.36734	0.543713	0.968617
6_-1_662987_664057	NEIS1182	3-isopropylmalate dehydrogenase	-0.289606	5.35718	0.555375	0.968617
6_-1_684728_687346	NEIS2653	hypothetical protein	-0.15316	9.00989	0.552098	0.968617
6_1_948298_948498	NEIS3114	hypothetical protein	0.326176	4.76752	0.549493	0.968617
6_1_980749_981042	NEIS2749	hypothetical protein	-0.731466	2.58418	0.537224	0.968617
6_1_1006130_1008709	NEIS1409	ClpB protein	0.141762	9.34441	0.554051	0.968617
6_-1_1010084_1010293	NEIS1411	tautomerase	-0.138601	9.22831	0.556382	0.968617
6_1_1012691_1012930	NEIS2681	hypothetical protein	0.258377	5.65034	0.542291	0.968617
6_-1_1018960_1019100	NEIS3107	hypothetical protein	-0.304358	5.11144	0.544291	0.968617
6_1_1134874_1135218	NEIS1980	hypothetical protein	0.447116	4.47507	0.544972	0.968617
6_1_1214671_1215423	NEIS1528	hypothetical protein	0.228346	5.88182	0.555507	0.968617
6_1_1248944_1249034	sRNA25b	small regulatory RNA	-0.146457	7.30559	0.539806	0.968617
6_1_1423093_1424889	NEIS1363	putative aminopeptidase	0.503808	3.32667	0.546168	0.968617
6_-1_1521744_1522388	NEIS1760	putative thiol:disulphide interchange protein DsbA3; oxidoreductase	0.149457	9.0681	0.554371	0.968617
6_1_1547577_1549253	NEIS1780	putative ABC transporter ATP-binding protein	-0.189407	6.41024	0.551445	0.968617
6_-1_1658587_1659111	NEIS1889	hypothetical protein	0.154926	7.67137	0.554929	0.968617
6_1_1682051_1684354	NEIS0269	ATP-dependent DNA helicase	-0.229911	5.96879	0.544664	0.968617
6_-1_1722492_1722965	NEIS0222	hypothetical protein	0.145238	9.22629	0.543947	0.968617
6_1_1754221_1756980	NEIS0187	ribonuclease E	-1.01279	1.77214	0.554321	0.968617
6_-1_1905223_1907817	NEIS2138	DNA mismatch repair protein MutS	-0.154478	9.18768	0.546968	0.968617
6_-1_1957498_1957797	NEIS2074	hypothetical protein	0.1589	7.03939	0.555532	0.968617
6_1_1981379_1982863	NEIS2047	TLDD protein	-0.194035	6.21696	0.554121	0.968617
6_1_2057335_2058918	NEIS2005	putative permease	0.770081	2.50475	0.538638	0.968617
6_1_2060207_2060593	NEIS2002	hypothetical protein	0.155836	7.20216	0.540334	0.968617
6_-1_2119182_2119853	NEIS1916	aromatic acid decarboxylase	0.258503	5.68699	0.552649	0.968617
6_1_1143694_1146915	NEIS1987	putative DNA helicase	-0.295417	4.97291	0.558605	0.971311
6_1_2005565_2006128	NEIS2027	hypoxanthine-guanine phosphoribosyltransferase	0.702952	3.30202	0.559608	0.97188
6_1_490130_490462	NEIS2639	hypothetical protein, putative phage associated protein	0.650387	2.74043	0.560603	0.972301
6_-1_1233013_1234646	NEIS1553lptA	Lipid A phosphoethanolamine transferase	0.493896	3.40539	0.562048	0.972301
6_-1_1297827_1298597	NEIS1605	hypothetical protein	-0.424954	3.84392	0.562555	0.972301
6_1_1645156_1645647	NEIS1872	hypothetical protein	0.398145	3.84702	0.561913	0.972301
6_-1_1086190_1086393	NEIS2683	putative phage associated protein	0.341082	4.44335	0.565458	0.976144
6_-1_815760_816323	NEIS1071	hypothetical protein	-0.472871	3.69484	0.571314	0.982715
6_-1_1793054_1793209	NEIS2515	hypothetical protein	0.271694	5.181	0.571003	0.982715
6_-1_2148184_2148711	NEIS0311	hypothetical protein	0.920685	1.71869	0.570592	0.982715
6_-1_168745_169122	NEIS2393	hypothetical protein	-0.217527	6.09439	0.575317	0.986062
6_-1_976976_977185	NEIS2676	putative phage associated protein	0.607272	3.04785	0.574602	0.986062
6_-1_1241481_1242821	NEIS1558	putative integral membrane protein	0.341906	4.6906	0.574852	0.986062
6_-1_12417_12728	NEIS0331	DNA binding protein	0.506788	3.20983	0.6284	0.99012
6_-1_20119_21090	NEIS0340fetB2	ferric enterobactin transporter binding protein	0.350963	4.55029	0.591842	0.99012
6_1_127825_128265	NEISp0432	Preprotein translocase subunit SecB	-3.43253	-0.829217	0.629325	0.99012
6_1_127825_128268	NEIS0432	preprotein translocase subunit SecB	-3.43258	-0.829217	0.628667	0.99012
6_1_134372_135646	NEIS0439	secretion protein	0.140128	7.87318	0.608298	0.99012
6_1_135831_136178	NEIS2584	hypothetical protein	-0.605741	2.7276	0.590963	0.99012
6_-1_182729_183082	NEIS0540	hypothetical protein	-0.1486	7.65383	0.597488	0.99012
6_1_189505_189771	NEIS0549	hypothetical protein	3.47979	-0.919295	0.625367	0.99012
6_1_308847_309494	NEIS0686	dithiobiotin synthetase	-0.293123	4.35895	0.62764	0.99012
6_1_309461_309985	NEIS0687	hypothetical protein	0.421247	3.63085	0.59412	0.99012
6_1_310506_311396	NEIS0688	4-hydroxybenzoate octaprenyltransferase	-0.847932	0.997745	0.616583	0.99012
6_1_333111_333962	NEIS0713	diaminopimelate epimerase	3.47974	-0.919295	0.624418	0.99012
6_1_350705_351979	NEIS0731	hypothetical protein	-0.573678	2.88278	0.608197	0.99012
6_1_358830_360209	NEIS0734	DNA repair protein RadA	-0.147154	6.47462	0.628296	0.99012
6_-1_376747_377367	NEIS0751	putative cell division protein	0.606947	2.62405	0.59616	0.99012
6_1_388662_389813	NEIS0764	ATP phosphoribosyltransferase regulatory subunit	0.437156	3.45587	0.596975	0.99012
6_-1_422808_423464	NEIS0795	putative periplasmic protein	-0.240778	5.39409	0.588501	0.99012
6_-1_422808_423408	NEIS0524	putative peptidase	-0.240782	5.39409	0.587748	0.99012
6_1_452364_453551	NEIS0834	succinyldiaminopimelate transaminase	-1.12386	0.683804	0.624245	0.99012
6_-1_456725_456994	NEIS2601	hypothetical protein, putative phage associated protein	-0.455331	3.64385	0.581323	0.99012
6_1_469696_470241	NEIS2618	hypothetical protein, putative phage associated protein	1.83869	-0.287395	0.622854	0.99012
6_-1_574029_575240	NEIS1252	uracil permease	0.14684	6.90095	0.605743	0.99012
6_-1_592048_593418	NEIS1236	pseudo	-0.135674	7.36222	0.581533	0.99012
6_1_599966_600079	NEIS3088	hypothetical protein	1.678	0.267497	0.60404	0.99012
6_-1_606268_606708	NEIS1219	hypothetical protein	-1.45512	-0.476368	0.619185	0.99012
6_-1_630076_632346	NEIS1310	NgoAXII type III RMS; methylase modA	0.137826	7.93851	0.583419	0.99012
6_-1_657954_659210	NEIS1286	SUN-family protein	0.337363	3.80658	0.624239	0.99012
6_-1_666276_666917	NEIS1179	isopropylmalate isomerase small subunit	1.70854	-0.41711	0.598054	0.99012
6_-1_700301_700528	NEIS2937	hypothetical protein	-0.645893	2.29643	0.623049	0.99012
6_1_828658_829788	NEIS1037	hypothetical protein	0.168205	6.61811	0.610595	0.99012
6_1_834819_836081	NEIS1032	gamma-glutamyl phosphate reductase	0.382537	3.74499	0.589871	0.99012
6_-1_865857_866939	NEIS0981	putative acyl-CoA dehydrogenase	-0.133459	7.86705	0.612746	0.99012
6_-1_924507_924803	NEIS2670	hypothetical protein	0.651873	3.0103	0.606514	0.99012
6_1_926135_928900	NEISp1428	TonB-dependent receptor	-0.128691	8.43377	0.600376	0.99012
6_1_926135_928903	NEIS1428	putative outer membrane substrate binding protein	-0.12869	8.43377	0.600041	0.99012
6_1_1102723_1102881	NEIS2975		1.89215	-0.643583	0.61771	0.99012
6_-1_1109100_1109444	NEIS1662	hypothetical protein	0.616842	2.69929	0.592971	0.99012
6_-1_1109100_1109444	NEIS0951	hypothetical protein	0.616841	2.69929	0.592776	0.99012
6_-1_1119759_1121292	SSU_rRNA16S_rRNA		0.587899	2.82837	0.587009	0.99012
6_-1_1185321_1185614	NEIS1495	hypothetical protein	1.12139	-0.557846	0.620337	0.99012
6_-1_1185681_1186172	NEIS1496	acetolactate synthase 3 regulatory subunit	-0.126629	7.24821	0.620078	0.99012
6_1_1202358_1203260	NEIS1515	hypothetical protein	0.606963	2.59828	0.607187	0.99012
6_-1_1219017_1219307	NEIS3189	TspB virulence factor	0.368945	4.95164	0.580896	0.99012
6_1_1230081_1230836	NEIS1550	hypothetical protein	0.163741	6.76203	0.619949	0.99012
6_-1_1261851_1263384	SSU_rRNA16S_rRNA		0.541538	2.82661	0.619353	0.99012
6_-1_1350123_1350353	NEIS1799mafI_MGI1	MafI immunity protein	-0.125051	9.63308	0.593643	0.99012
6_-1_1355918_1356859	NEIS0596mafA_MGI2	MafA2 adhesin	0.266147	4.78269	0.61426	0.99012
6_-1_1355918_1356859	NEIS1789mafA_MGI1	MafA adhesin	0.266151	4.78269	0.613602	0.99012
6_1_1374353_1374643	NEIS3014	hypothetical protein	-0.133002	7.57432	0.613232	0.99012
6_1_1397102_1397710	NEIS2701	putative ABC transporter, ATP-binding protein	-0.85767	2.20603	0.622261	0.99012
6_-1_1421381_1422634	NEIS1362	putative integral membrane protein	0.13724	8.10514	0.582796	0.99012
6_-1_1422695_1422895	NEIS3098	hypothetical protein	-0.162812	6.60895	0.607127	0.99012
6_-1_1432197_1433030	NEIS0961	phosphoserine phosphatase	-0.224227	5.44732	0.597323	0.99012
6_1_1433319_1434857	NEIS0960	NAD(P) transhydrogenase subunit alpha	0.399709	3.784	0.588621	0.99012
6_1_1467069_1468178	NEIS1357	hypothetical protein	0.169213	6.19932	0.626844	0.99012
6_-1_1485974_1486342	NEIS1724	hypothetical protein	0.373694	3.57642	0.625666	0.99012
6_1_1566907_1567452	NEIS0604	hypothetical protein	-0.114335	11.1281	0.624403	0.99012
6_-1_1590177_1590593	NEIS3223	Hypothetical protein	-0.180134	5.87394	0.624885	0.99012
6_1_1637094_1637567	NEIS1854	7-cyano-7-deazaguanine reductase	0.744237	1.93944	0.620365	0.99012
6_-1_1653426_1654959	SSU_rRNA16S_rRNA		0.536032	2.6855	0.624432	0.99012
6_1_1658077_1658532	NEIS2720	membrane protein	-1.1202	0.292833	0.59525	0.99012
6_1_1738581_1740971	NEIS0204	DNA gyrase subunit B	-2.94136	-0.955981	0.626524	0.99012
6_-1_1842483_1842986	NEIS0102	peptide deformylase	3.47981	-0.919295	0.625773	0.99012
6_1_1849022_1849612	NEIS0093	periplasmic peptodase (bacteriocin resistance)	0.433057	3.66897	0.600734	0.99012
6_-1_1886380_1886664	NEIS2486	conserved hypothetical protein	0.145085	6.61454	0.622993	0.99012
6_-1_1918753_1919340	NEIS2123	RNA polymerase sigma factor	0.15553	6.51326	0.61433	0.99012
6_1_1935186_1936475	NEIS2109nhba	putative periplasmic protein	-0.183317	6.00595	0.623921	0.99012
6_1_1935186_1936472	NHBA_peptide		-0.18332	6.00595	0.623755	0.99012
6_1_1936708_1936986	NEIS3199	Hypothetical protein	0.717494	2.04007	0.619804	0.99012
6_-1_2033109_2034677	NEIS0020pilBmsrAB	peptide methionine sulfoxide reductase MsrA/MsrB	0.112871	9.90074	0.620229	0.99012
6_-1_2063080_2064387	NEIS2733	hypothetical protein	0.124453	9.98802	0.587199	0.99012
6_-1_2076903_2077325	NEIS2734	hypothetical protein	0.653052	2.4565	0.5824	0.99012
6_-1_2113363_2113767	NEIS1922	hypothetical protein	3.47976	-0.919295	0.624794	0.99012
6_1_2128521_2129417	NEIS1904	glycyl-tRNA synthetase subunit alpha	-0.94981	0.84504	0.606883	0.99012
6_1_2134535_2135551	NEIS2155lgtD		0.133216	7.89356	0.593578	0.99012
6_1_780029_780976	NEIS1114	putative periplasmic protein	0.638006	2.44751	0.630985	0.991077
6_-1_1495930_1496808	NEIS1733prpB	2-methylisocitrate lyase	0.3671	3.7644	0.631312	0.991077
6_-1_28999_29777	fHbp		-0.116333	7.579	0.659223	0.992237
6_-1_45286_45780	carB		-3.03196	-0.946413	0.675452	0.992237
6_1_124550_125800	NEIS0429	two-component system sensor kinase	0.114619	7.77483	0.673686	0.992237
6_-1_148156_148584	NEIS0473	hypothetical protein	0.384962	3.27118	0.666865	0.992237
6_1_163144_163938	NEIS1348	hypothetical protein	-0.395527	3.50797	0.678011	0.992237
6_-1_169180_169545	NEIS0800	hypothetical protein	0.107489	11.0266	0.647119	0.992237
6_-1_184526_185212	NEIS0543	putative sec-independent protein translocase component	0.156688	6.54188	0.651908	0.992237
6_-1_206877_207704	NEIS0565	hypothetical protein	-0.111241	7.44971	0.675244	0.992237
6_1_306430_306915	NEIS0684	FxsA	-0.0979536	11.159	0.67599	0.992237
6_-1_323455_323748	NEIS0702hfq	putative regulator	0.180863	5.44172	0.678444	0.992237
6_1_325628_326503	NEIS0705	putative integrase/recombinase	-1.36826	-0.179304	0.678689	0.992237
6_1_380370_381143	NEIS0755	putative GTP cyclohydrolase	3.36585	-0.929485	0.667282	0.992237
6_-1_385862_386902	NEIS0762	UDP-N-acetylenolpyruvoylglucosamine reductase	2.22022	-0.551009	0.66477	0.992237
6_-1_423520_423744	NEIS2881	hypothetical protein	-0.821928	1.02533	0.650111	0.992237
6_-1_506719_507702	NEIS1204	putative periplasmic protein	-2.85172	-0.965532	0.672224	0.992237
6_-1_510109_510444	NEIS2762	Sugar efflux transporter	-0.14695	6.78964	0.637238	0.992237
6_1_526089_526781	NEIS1188	putative dnaJ-family protein	0.136142	10.553	0.638919	0.992237
6_-1_768526_769311	NEIS1132	hypothetical protein	0.115985	7.37877	0.642709	0.992237
6_1_777425_777937	NEIS1125	putative periplasmic protein	-0.111675	13.7182	0.643178	0.992237
6_-1_805845_807095	NEIS1087	putative biotin synthase	-0.169543	6.14244	0.665472	0.992237
6_1_858882_860018	NEIS1011	phosphoribosylaminoimidazole carboxylase ATPase subunit	3.36602	-0.929485	0.666715	0.992237
6_1_860065_860547	NEIS1010	hypothetical protein	-2.85127	-0.965532	0.674233	0.992237
6_-1_878296_878772	NEIS1365	transcription elongation factor GreA	0.428055	3.4031	0.680351	0.992237
6_-1_946170_946469	NEIS1446	hypothetical protein	-0.180319	5.89122	0.639079	0.992237
6_-1_974075_974617	NEIS2673	putative phage associated protein	-0.204656	5.40711	0.633015	0.992237
6_-1_995426_995950	NEIS1398	single-stranded binding protein	3.36609	-0.929485	0.666502	0.992237
6_-1_1004234_1004779	NEIS1407	hypothetical protein	-0.585966	2.67806	0.678436	0.992237
6_-1_1015477_1016490	NEIS1418	putative membrane peptidase	-2.8515	-0.965532	0.673208	0.992237
6_-1_1015480_1016490	NEISp1418	Lipoprotein NlpD	-2.85167	-0.965532	0.672473	0.992237
6_-1_1019279_1020064	NEIS1422	fimbrial assembly protein	-0.132874	6.53651	0.679122	0.992237
6_1_1092562_1094085	NEIS1534fumA	fumarate hydratase class I (EC 4.2.1.2)	0.116978	7.11993	0.652089	0.992237
6_-1_1108606_1108890	NEIS0953	hypothetical protein	-0.246283	4.4973	0.680194	0.992237
6_-1_1108606_1108890	NEIS1664	hypothetical protein	-0.246287	4.4973	0.679854	0.992237
6_1_1177890_1179005	NEIS1490	hypothetical protein	0.409271	3.303	0.640303	0.992237
6_-1_1186183_1187910	NEIS1497	acetolactate synthase isozyme III large subunit	0.234614	5.11978	0.634424	0.992237
6_1_1248687_1249053	FfrR_Regulon		-0.115699	8.02605	0.6379	0.992237
6_-1_1257496_1257789	NEIS0041	DNA transport competence protein	-0.631123	1.99565	0.66635	0.992237
6_1_1294170_1295465	NEIS1602	seryl-tRNA synthetase	0.315171	4.53231	0.654662	0.992237
6_-1_1337106_1337276	NEIS2852	Cbb3-type cytochrome oxidase component FixQ	-2.85183	-0.965532	0.671749	0.992237
6_1_1358429_1360090	NEIS0523	electron transfer flavoprotein-ubiquinone oxidoreductase	-0.774927	0.878528	0.654696	0.992237
6_-1_1370073_1370459	NEIS0517	glycine cleavage system protein H	3.36607	-0.929485	0.666572	0.992237
6_1_1418060_1418491	aspA		-2.85197	-0.965532	0.671124	0.992237
6_-1_1460228_1462966	NEIS1690tbpA		0.109856	7.89977	0.662239	0.992237
6_-1_1460231_1462966	NEISp1690	Transferrin-binding protein 1	0.109856	7.89977	0.662104	0.992237
6_-1_1522391_1523260	NEIS1762	hypothetical protein	-2.8521	-0.965532	0.670529	0.992237
6_1_1538362_1539474	NEIS1772	quinolinate synthetase	0.359211	3.57191	0.661867	0.992237
6_1_1554528_1555949	NEIS1786	coproporphyrinogen III oxidase	-2.85237	-0.965532	0.669375	0.992237
6_1_1566768_1566920	NEIS0603	hypothetical protein	3.36569	-0.929485	0.667812	0.992237
6_-1_1575855_1576589	NEIS1812yhbG	lipopolysaccharide ABC transporter	-3.0323	-0.946413	0.676907	0.992237
6_-1_1578351_1579325	NEIS1816kpsF	arabinose-5-phosphate isomerase (EC 5.3.1.13)	-3.35821	-0.838405	0.679337	0.992237
6_1_1583028_1584182	NEIS2707	putative integrase/recombinase, putative phage associated protein	0.139787	6.5072	0.642407	0.992237
6_1_1590306_1590509	NEIS3236	Hypothetical protein	-0.175138	5.84399	0.644946	0.992237
6_-1_1594614_1594802	NEIS3179	Hypothetical protein	-1.75755	-0.411314	0.679274	0.992237
6_1_1637642_1638328	NEIS1855	hypothetical protein	-0.408955	3.85602	0.64168	0.992237
6_1_1663270_1665420	NEIS0293	ATP-dependent DNA helicase DinG	0.300221	4.17361	0.645217	0.992237
6_1_1688989_1689675	NEIS0261	putative periplasmic protein	-1.19209	1.08778	0.660604	0.992237
6_-1_1742759_1743058	NEIS0202	pseudo	0.242118	4.92614	0.678497	0.992237
6_-1_1748121_1748846	NEIS0198	leucyl/phenylalanyl-tRNA--protein transferase	0.52322	2.70975	0.645052	0.992237
6_1_1787384_1788181	NEIS2017	tRNA pseudouridine synthase A	-3.0326	-0.946413	0.678222	0.992237
6_-1_1791456_1792271	NEIS0161minD	septum site-determining protein	-2.85241	-0.965532	0.669174	0.992237
6_1_1901520_1901873	NEIS2143	putative oxidoreductase	3.36545	-0.929485	0.668604	0.992237
6_1_1911219_1912187	NEIS2134rfaC	Heptosyl transferase I	1.1365	-0.0760891	0.643922	0.992237
6_-1_1919362_1920129	NEIS2122	hypothetical protein	-0.198038	5.54399	0.661495	0.992237
6_1_1933438_1933626	NEIS3168	hypothetical protein	0.396845	3.30814	0.649403	0.992237
6_-1_1949393_1950355	NEIS2083mafA_MGI3	MafA3 lipoprotein	-0.133237	6.90368	0.647178	0.992237
6_-1_1949396_1950355	NEISp2083	Putative lipoprotein MafA family	-0.133273	6.90368	0.643306	0.992237
6_1_1954259_1954849	NEIS2077	hypothetical protein	-0.113244	7.08192	0.674948	0.992237
6_1_2002090_2003880	NEIS2030	putative periplasmic protein	0.980178	0.434494	0.648103	0.992237
6_1_2062426_2062941	NEIS1998	phosphopantetheine adenylyltransferase	-3.35809	-0.838405	0.679988	0.992237
6_1_2109425_2110066	NEIS1927	cadmium resistance protein	0.114434	8.97263	0.649489	0.992237
6_1_1038226_1038684	NEIS0900	putative C-type cytochrome	0.419465	3.35921	0.683141	0.995296
6_-1_899186_900469	NEIS0930gltA	citrate synthase (EC 2.3.3.1)	-1.58308	-0.402233	0.684334	0.995901
6_1_911429_912568	NEIS0918	homoserine O-acetyltransferase	-0.109357	7.8572	0.685634	0.995901
6_1_2112095_2112700	NEIS1925	pilE expression regulator/putative sspA-like protein	1.47526	-0.427633	0.685467	0.995901
6_-1_959239_960108	NEIS1457	putative methylated-DNA-protein-cysteine methyltransferase	0.111351	7.57564	0.686739	0.996499
6_1_1732787_1733353	NEIS0207	conserved hypothetical protein	0.243574	4.49829	0.688542	0.998108
6_-1_1364390_1365991	NEIS2760	Nitrous-oxide reductase precursor	-0.124374	6.482	0.689515	0.998512
6_-1_360484_360963	NEIS0735	hypothetical protein	-0.538489	2.49147	0.692179	0.999266
6_1_910582_910857	BACT000060rpmE	50S ribosomal protein L31	-0.141701	6.15488	0.693846	0.999266
6_1_910582_910857	NEIS0920	50S ribosomal protein L31 type B	-0.1417	6.15488	0.693177	0.999266
6_1_1189707_1190372	NEIS1499	ATP phosphoribosyltransferase catalytic subunit	0.148853	5.82744	0.692652	0.999266
6_-1_1872224_1872517	NEIS0041	DNA transport competence protein	-0.730476	1.80287	0.693099	0.999266
6_-1_1997076_1998005	NEIS2036	putative transcriptional activator protein METR	-0.245435	4.42004	0.694205	0.999266
6_1_247877_248173	NEIS0625	hypothetical protein	-0.104348	7.18811	0.694939	0.999322
6_-1_12107_12307	NEIS3000	hypothetical protein	-2.17464	-1.09649	1	1
6_-1_14081_14431	NEIS0333	preprotein translocase subunit SecG	0.297809	-0.336973	1	1
6_-1_17323_19500	NEIS0338	ferric siderophore receptor protein	0.0242269	7.00492	0.936517	1
6_-1_27012_27749	NEIS0346	hypothetical protein	-2.06429	-1.10644	1	1
6_-1_27743_28183	NEIS0347	putative acetyltransferase	2.68552	-1.07738	1	1
6_-1_28180_28857	NEIS0348	hypothetical protein	1.54211	-0.783692	0.802618	1
6_1_36077_36460	NEIS2580	hypothetical protein	-0.053532	10.2844	0.816949	1
6_1_38258_38713	NEIS2859	hypothetical protein	0.00791787	6.48145	0.986051	1
6_-1_42157_42618	NEIS0358	acetyl-CoA carboxylase biotin carboxyl carrier protein subunit	-2.17532	-1.09649	1	1
6_1_42974_44014	NEIS0360	S-adenosylmethionine:tRNA ribosyltransferase- isomerase	1.14047	-0.144209	0.74578	1
6_1_63621_64712	NEIS0379	conserved hypothetical protein	-2.06424	-1.10644	1	1
6_1_64986_66860	NEIS0380pglI	O-acetyltransferase	0.16253	6.14264	0.704464	1
6_1_71315_74104	NEIS0383	isoleucyl-tRNA synthetase	-0.248594	0.466098	0.924381	1
6_1_76565_77059	NEIS0384lspA	lipoprotein signal peptidase	2.52318	-1.08777	1	1
6_1_77089_78057	NEIS0385	4-hydroxy-3-methylbut-2-enyl diphosphate reductase	0.0226666	0.365707	1	1
6_1_80406_81337	NEIS0388	esterase	-0.0398175	8.83328	0.870131	1
6_1_85956_86189	NEIS0390	hypothetical protein	-0.0103146	5.82813	0.986394	1
6_1_86167_86370	NEIS0392	hypothetical protein	-0.0738998	4.60812	0.896772	1
6_-1_90859_92034	NEIS0397pglC	pilin glycosylation protein	0.0363355	8.64024	0.883183	1
6_-1_101618_102130	NEIS0407	shikimate kinase	-2.06485	-1.10644	1	1
6_1_112020_112643	NEIS0416	putative cytochrome C	1.11739	-0.337647	0.723365	1
6_1_124241_124468	NEIS2768	Transcriptional regulatory protein QseB	-0.470373	-0.443872	1	1
6_-1_137771_138997	NEIS0462	ribonuclease BN/unknown domain fusion protein	0.0859365	7.39301	0.740881	1
6_-1_147480_148109	NEIS0472	endonuclease III	-0.0771059	2.32308	0.980929	1
6_1_149005_150228	NEIS0474	transmembrane hexose transporter	-2.06402	-1.10644	1	1
6_1_150518_151897	NEIS0475	putative transmembrane transport protein	-0.834136	0.0534198	0.803611	1
6_-1_152866_153381	NEIS0477	hypothetical protein	1.31065	-0.784408	1	1
6_1_153500_154435	NEIS0478	porphobilinogen deaminase	2.52367	-1.08777	1	1
6_1_160784_161320	NEIS1352	Holliday junction resolvase	0.117279	0.276438	1	1
6_1_164163_166766	NEIS1347	aminopeptidase N	0.125205	5.02201	0.811535	1
6_-1_168362_168538	NEIS2392	hypothetical protein	0.181523	3.79312	0.828359	1
6_-1_186327_187391	NEIS0547	putative zinc-binding alcohol dehydrogenase	0.0449197	6.97196	0.886278	1
6_1_196963_198258	NEIS0556	putative oxidoreductase	-0.57671	-0.0659053	0.915758	1
6_-1_206177_206839	NEIS0563	putative phosphatase	2.52375	-1.08777	1	1
6_1_210208_211197	NEIS0568pglE	glycosyltransferase	-0.0475764	9.81183	0.836879	1
6_-1_214064_214831	NEIS0572	imidazole glycerol phosphate synthase subunit HisF	2.68612	-1.07738	1	1
6_-1_215614_216252	NEIS0574	imidazole glycerol phosphate synthase subunit HisH	-0.0792016	4.53594	0.895909	1
6_-1_222518_223894	NEIS0580argH	argininosuccinate lyase	0.266402	0.640877	0.943334	1
6_-1_224810_225409	NEIS0582	putative deoxyribonucleotide triphosphate pyrophosphatase	0.0179682	2.5538	1	1
6_1_229300_229722	NEIS0591	hypothetical protein	-2.17602	-1.09649	1	1
6_-1_231484_232941	NEIS0609	transmembrane potassium transporter	2.52317	-1.08777	1	1
6_-1_235369_236544	NEIS0613	coproporphyrinogen III oxidase	0.355959	3.26037	0.755025	1
6_1_241342_242289	NEIS0618	putative periplasmic protein	0.343185	-0.937959	1	1
6_1_243240_244520	NEIS0620maeA	malate oxidoreductase (EC 1.1.1.38)	0.0273652	6.34138	0.933512	1
6_1_244922_245953	NEIS0621lpxK	tetraacyldisaccharide 4'-kinase (EC 2.7.1.130)	-0.166285	-0.811147	1	1
6_1_246153_246692	NEIS0622	putative periplasmic protein	-0.09937	7.51935	0.717478	1
6_1_248549_248641	tRNAser		0.343126	-0.937959	1	1
6_1_249737_250609	NEIS0629	acetyl-CoA carboxylase subunit beta	-1.26396	-0.591457	0.772568	1
6_-1_250669_251280	NEIS0630	putative periplasmic protein	0.00205711	4.31977	1	1
6_1_251613_252218	NEIS0632	lipoprotein	0.115226	5.37267	0.793533	1
6_1_252260_252715	NEIS2859	hypothetical protein	0.0930236	6.51751	0.753741	1
6_1_255883_256686	NEIS0637rnc	ribonuclease III	0.105953	6.46693	0.750722	1
6_-1_261865_263409	NEIS0641	amidophosphoribosyltransferase	0.342943	-0.937959	1	1
6_-1_268099_268554	NEIS2587	hypothetical protein	-2.06435	-1.10644	1	1
6_1_270304_270933	NEIS0649	hypothetical protein	0.538947	0.374451	0.855214	1
6_-1_272294_277075	NEIS0651	IgA1 protease	-0.0262574	11.2535	0.910945	1
6_1_283231_284010	NEIS0656	hypothetical protein	-0.276524	2.4023	0.862351	1
6_1_284062_284541	NEIS0657rlpB		0.669045	0.775843	0.720629	1
6_1_286106_286672	NEIS0660	hypothetical protein	-0.748631	1.0864	0.736562	1
6_1_301365_301778	NEIS0678vsr	NgoAXIII type II RMS; NmeDIP very-short-patch- repair endonuclease	0.0836704	6.9221	0.765148	1
6_1_302132_302377	NEIS2589	hypothetical protein	-0.0392906	10.7045	0.86568	1
6_1_302383_303132	NEIS2590	hypothetical protein	0.00629108	11.2386	0.978812	1
6_1_303223_305586	NEIS0681	phenylalanyl-tRNA synthetase subunit beta	0.155313	0.213038	1	1
6_1_307549_308850	NEIS0685	adenosylmethionine-8-amino-7-oxononanoate aminotransferase	-0.0239842	8.67326	0.923075	1
6_1_312034_312996	NEIS0690	HPr kinase/phosphorylase	0.403819	0.905829	0.847316	1
6_1_315740_317413	NEIS0694	putative DNA repair protein	0.236733	1.99168	0.89637	1
6_1_317524_317600	tRNAarg		2.52393	-1.08777	1	1
6_-1_323877_324815	NEIS0703	putative D-alanyl-D-alanine-endopeptidase	-0.0691137	10.1293	0.762037	1
6_-1_340639_341340	NEIS0720	putative 5'-methylthioadenosine/S- adenosylhomocysteine nucleosidase	0.120174	5.52404	0.79863	1
6_1_342672_343649	NEIS0722	DNA polymerase III subunit delta'	2.68575	-1.07738	1	1
6_1_343653_344003	NEIS0723	type IV pilus assembly protein	-0.170846	4.41944	0.782683	1
6_1_344813_345028	NEIS2381	hypothetical protein	1.11874	-0.539643	0.822119	1
6_1_351976_353193	NEIS0732	hypothetical protein	0.245506	3.78627	0.743876	1
6_-1_354395_356284	NEIS2595	type I or type III restriction endonuclease which is stress-sensitive and ATP-dependent. It contains a typical ATP binding region (Walker motif)	0.0797075	9.89278	0.72643	1
6_-1_357319_358443	NEIS2597	NgoAVII type II RMS; methylase bspRIM; M.NgoVII	0.0434015	7.03584	0.886455	1
6_-1_365165_366283	NEIS0738	hypothetical protein	0.032943	5.49563	0.94918	1
6_1_366358_367185	NEIS0739	putative amino acid permease substrate-binding protein	2.68496	-1.07738	1	1
6_-1_382060_382818	NEIS0757	putative RNA-binding protein	0.0381342	7.27396	0.882444	1
6_-1_383753_384319	NEIS0759	hypothetical protein	0.0297124	10.9508	0.900004	1
6_-1_384369_385145	NEIS0760	hypothetical protein	0.600004	1.48824	0.782627	1
6_1_388382_388570	NEIS3038	hypothetical protein	-0.0884051	9.6819	0.705898	1
6_-1_388494_388688	NEIS3039	transcriptional regulator	-0.159164	2.6563	0.901592	1
6_1_398238_399089	NEIS2599	putative DNA damage inducible protein	-0.155746	4.1126	0.843228	1
6_1_400709_403807	NEIS2391	NgoAV type I RMS; hsdR; restriction enzyme EcoR124II R protein	-0.0521443	8.52389	0.845715	1
6_-1_403847_406138	NEIS0774	putative ATP-dependent protease ATP-binding protein	0.0370869	9.03086	0.876533	1
6_-1_406140_406442	NEIS0775clpS	ATP-dependent Clp protease adaptor protein ClpS	0.615828	-0.461265	0.8404	1
6_1_412067_413425	NEIS0781	putative poly(A) polymerase	0.104065	4.38398	0.868278	1
6_-1_415015_416212	NEIS2846pglN2	glycosyltransferase	-0.0637143	6.693	0.831408	1
6_1_416344_417049	NEIS0788	putative periplasmic protein	-0.0706123	8.3979	0.774059	1
6_1_426786_427709	NEIS0808	hypothetical protein	-0.131729	4.92277	0.812235	1
6_1_431729_433572	NEIS0813	putative periplasmic protein	-0.75566	0.243663	0.727286	1
6_1_433712_434293	NEIS0814	outer membrane lipoprotein LolB	-1.04828	-0.679157	0.805225	1
6_-1_437235_438404	NEIS0818	putative D-alanyl-D-alanine carboxypeptidase	-0.0586319	9.99696	0.79643	1
6_1_443377_443709	NEIS0823	hypothetical protein	-0.109416	-0.255174	1	1
6_1_447935_448546	NEIS0828	type IV biogenesis protein	-2.06372	-1.10644	1	1
6_1_453863_454642	NEIS0835	hypothetical protein	-0.0295627	4.42964	0.971679	1
6_-1_463489_463926	NEIS2612	hypothetical protein, putative phage associated protein	0.367073	0.99189	0.915457	1
6_1_467039_468400	NEIS2616	replicative DNA helicase	0.357725	3.11884	0.714456	1
6_1_468417_468726	NEIS3178	Hypothetical protein	0.524459	0.849461	0.791166	1
6_1_468740_469234	NEIS2617	hypothetical protein, putative phage associated protein	-0.199763	3.44088	0.829721	1
6_1_483190_484044	NEIS2633	hypothetical protein, putative phage associated protein	0.266266	3.79004	0.72167	1
6_1_484046_484477	NEIS2634	hypothetical protein, putative phage associated protein	-0.0123008	2.93845	1	1
6_-1_491179_491415	NEIS2642	putative pemI-like protein (PemI)	-2.06374	-1.10644	1	1
6_1_493183_496230	NEIS2644	putative tail length tape measure protein	-0.138929	5.5541	0.755473	1
6_1_501608_503635	NEIS1208	putative transmembrane transport protein	-0.0255147	10.3406	0.913136	1
6_-1_509384_510115	NEIS2769	Sugar efflux transporter B	0.259168	3.55867	0.758598	1
6_1_510885_511097	NEIS1202	mercuric ion binding protein	-0.460322	2.01639	0.754853	1
6_-1_523202_524161	NEIS1192	C32 tRNA thiolase	-0.20117	2.58904	0.899002	1
6_-1_525151_525513	NEIS1190	hypothetical protein	-0.206855	2.02737	0.891059	1
6_-1_544445_546034	NEIS1279aceF	dihydrolipoamide acetyltransferase (EC 2.3.1.12)	2.68555	-1.07738	1	1
6_1_549544_551256	NEIS1277	prolyl-tRNA synthetase	-0.118548	3.39532	0.92861	1
6_-1_552433_552981	NEIS1274	hypothetical protein	-0.111596	6.32273	0.754912	1
6_-1_560969_561316	NEIS3228	Hypothetical protein	-0.0446189	7.61473	0.866671	1
6_-1_561640_562356	NEIS1267	tRNA (guanine-N(7)-)-methyltransferase	0.0819515	2.9729	0.953864	1
6_-1_564000_565886	NEIS1263	excinuclease ABC subunit C	0.190071	4.03026	0.788331	1
6_1_573500_573982	NEIS1253	hypothetical protein	0.0996329	1.13183	1	1
6_1_575462_577900	NEIS1251	ftsK-like cell division/stress response protein	2.68513	-1.07738	1	1
6_-1_582894_583988	NEIS1245	hypothetical protein	2.5234	-1.08777	1	1
6_-1_584132_584557	NEIS1244ndk	nucleoside diphosphate kinase	0.053761	5.86783	0.891524	1
6_-1_589321_591000	BACT000001rpsA	30S ribosomal protein S1	2.68576	-1.07738	1	1
6_-1_589321_591006	NEIS1238rpsA	30S ribosomal protein S1	2.68507	-1.07738	1	1
6_-1_593892_594584	NEIS1235	putative ribosomal small subunit pseudouridine synthase	0.0348668	9.71613	0.879115	1
6_1_597510_598352	NEIS1232	formamidopyrimidine-DNA glycosylase	0.213158	3.81565	0.764286	1
6_1_602904_604037	NEIS1223	ribonucleotide-diphosphate reductase subunit beta	-2.17578	-1.09649	1	1
6_1_604158_604448	NEIS1222	iron-sulfur binding protein	-2.17636	-1.09649	1	1
6_-1_615338_617344	NEIS1210	site-specific recombinase	-0.0118113	2.62217	1	1
6_-1_618439_621189	NEIS1320	DNA gyrase subunit A	-2.17549	-1.09649	1	1
6_-1_625195_625641	NEIS1314	DNA-binding protein	0.109912	2.22507	0.967552	1
6_1_625640_625870	NEIS2652	hypothetical protein	0.10543	2.97845	0.91825	1
6_1_625673_625870	NEIS3094	hypothetical protein	0.10545	2.97845	0.917952	1
6_-1_627312_630086	NEIS1311	NgoAXII type III RMS; restriction endonuclease	0.0381207	8.37972	0.877322	1
6_-1_635981_637174	NEIS1306	bifunctional N-succinyldiaminopimelate- aminotransferase/acetylornithine transaminase protein	-0.28064	3.83636	0.716388	1
6_1_638163_638717	NEIS1304	putative membrane lipoprotein	-0.047827	6.42157	0.88964	1
6_1_642627_643100	NEIS1300	hypothetical protein	-2.17545	-1.09649	1	1
6_1_644189_645544	NEIS1298	exodeoxyribonuclease VII large subunit	0.124151	4.80901	0.84116	1
6_1_646046_647587	NEIS1297	putative integral membrane transporter	-0.0232462	7.87793	0.929405	1
6_-1_647646_648416	NEIS1296	pseudouridine synthase	2.52269	-1.08777	1	1
6_-1_652253_653185	NEIS1292	hypothetical protein	1.20579	-0.530026	0.849209	1
6_-1_657180_657608	NEIS1287	hypothetical protein	0.178108	2.6264	0.900121	1
6_1_671211_671936	NEIS1173	hypothetical protein	-0.163848	2.13908	0.920605	1
6_1_673374_674552	NEIS1171	hypothetical protein	-0.174957	4.57844	0.762894	1
6_1_688651_689961	NEIS1159	recombination factor protein RarA	-0.142609	2.91726	0.920112	1
6_1_696091_697692	NEIS1158L	NgoAXVII type I RMS; methylase	0.064306	5.75007	0.875661	1
6_1_697366_697692	NEIS1158S	NgoAXVII type I RMS; methylase	2.52265	-1.08777	1	1
6_1_721459_722472	NEIS1325	hypothetical protein	0.018278	6.56038	0.956648	1
6_-1_725869_726432	NEIS3191	(Putative) phage associated protein	0.453836	1.42218	0.832742	1
6_-1_727336_727662	NEIS2753	Gene 25-like lysozyme	-2.1753	-1.09649	1	1
6_-1_728344_728556	NEIS2552	hypothetical protein	0.0471131	5.85623	0.908421	1
6_-1_729607_729870	NEIS0989	pseudo	0.161219	2.01421	0.916791	1
6_1_733057_734115	NEIS1386	DNA polymerase IV	0.115923	6.27211	0.732968	1
6_1_743637_743822	NEIS2530	conserved hypothetical protein	-1.11642	-0.132823	0.779649	1
6_1_743833_744501	NEIS1376	methyltransferase	-0.0437711	5.62798	0.92282	1
6_1_744501_745214	NEIS1375	putative periplasmic protein	-0.132577	4.97611	0.81563	1
6_1_746189_746644	NEIS2859	hypothetical protein	-0.0412307	6.59958	0.888555	1
6_1_751413_751976	NEIS1149	molybdopterin-guanine dinucleotide biosynthesis protein A	-0.0432249	7.08448	0.88097	1
6_1_754220_754912	NEIS1145	ribulose-phosphate 3-epimerase	-2.17445	-1.09649	1	1
6_1_765289_767034	NEIS1133	exodeoxyribonuclease V alpha subunit	1.18871	-0.794376	1	1
6_1_769563_772025	NEIS1131	putative ATP-dependent protease	0.0636186	11.4499	0.786665	1
6_1_774582_774953	NEIS1127	hypothetical protein	0.166147	4.97257	0.788355	1
6_1_776978_777334	NEIS2659	hypothetical protein	-0.0862258	8.47023	0.745002	1
6_-1_778867_779526	NEIS1116	uracil-DNA glycosylase	0.200427	2.58994	0.875862	1
6_1_785181_785654	NEIS1107	bacterioferritin B	1.31288	-0.803619	1	1
6_1_785982_786302	NEIS1106	transcriptional regulator	-0.00979762	6.38471	0.986371	1
6_-1_790591_790839	NEIS2661	hypothetical protein	0.466672	-0.947545	1	1
6_-1_790712_790855	NEIS3071	hypothetical protein	0.466785	-0.947545	1	1
6_1_796814_797470	NEIS1097	hypothetical protein	0.47381	0.471671	0.881545	1
6_-1_808542_808847	NEIS1084	putative periplasmic protein	0.104774	5.18	0.835478	1
6_-1_809392_809628	NEIS1082	lipoprotein	0.415092	2.66505	0.745914	1
6_1_813087_813488	NEIS1077	hypothetical protein	0.0760281	7.82769	0.771332	1
6_-1_814963_815478	NEIS1072	hypothetical protein	2.68461	-1.07738	1	1
6_1_818629_819501	NEIS1069	putative poly-isoprenyl transferase	2.5221	-1.08777	1	1
6_-1_827592_828488	NEIS1038	acetylglutamate kinase	-0.11072	5.5371	0.818008	1
6_-1_831659_833212	NEIS1034	2-isopropylmalate synthase	2.68454	-1.07738	1	1
6_-1_836257_839301	NEIS1031	putative cell-division protein	2.68442	-1.07738	1	1
6_1_839467_840147	NEIS1030	putative integral membrane protein	0.017236	7.52943	0.958528	1
6_1_842123_842725	NEIS1026	putative integral membrane protein	-2.17513	-1.09649	1	1
6_-1_845774_845992	NEIS1021	hypothetical protein	-0.247745	1.12735	0.923982	1
6_1_846618_848358	NEIS1018ggt	gamma-glutamyltranspeptidase	0.025226	8.72701	0.916043	1
6_1_857066_858004	NEIS2664	NgoAIV type II RMS; HaeIII methylase; M.NGOI	1.41526	-0.793674	1	1
6_-1_865554_865724	NEIS0980	rubredoxin	0.135237	5.90171	0.716279	1
6_-1_867765_868136	NEIS0983	hypothetical protein	0.748034	-0.669513	0.809941	1
6_1_875018_876019	NEIS0986	hypothetical protein	0.00195437	9.35149	0.994476	1
6_1_879083_879166	NEIS3099	hypothetical protein	-0.0227187	5.06667	0.970515	1
6_1_879163_880464	NEIS1366	3-phosphoshikimate 1-carboxyvinyltransferase	-0.954965	-0.271359	0.858855	1
6_-1_887536_887955	NEIS2340	null	-0.024757	6.0471	0.950404	1
6_-1_887955_888191	NEIS2341	null	0.0193744	5.32688	0.976164	1
6_-1_890632_891522	NEIS0936sucD	succinyl-CoA synthetase subunit alpha (EC 6.2.1.5)	2.52157	-1.08777	1	1
6_-1_892771_893058	NEIS0934	hypothetical protein	-0.0879314	7.27502	0.719645	1
6_-1_909505_910383	NEIS0921	5,10-methylenetetrahydrofolate reductase	2.52176	-1.08777	1	1
6_1_915405_916427	NEIS0913	hypothetical protein	-0.381754	0.933923	0.863587	1
6_1_916655_917596	NEIS0912	tRNA delta(2)-isopentenylpyrophosphate transferase	-2.1744	-1.09649	1	1
6_1_918324_918812	NEIS0910	hypothetical protein	1.24059	-0.438099	0.861646	1
6_1_918878_919630	NEIS0909	RNA methylase	0.106222	5.10276	0.842901	1
6_-1_931347_932075	NEIS1430	ribonuclease PH	-0.204649	3.74961	0.792958	1
6_1_932839_933615	NEIS1432	hypothetical protein	0.0530374	7.35676	0.829937	1
6_-1_943109_943798	NEIS1442	2-C-methyl-D-erythritol 4-phosphate cytidylyltransferase	2.52223	-1.08777	1	1
6_-1_944685_945995	NEIS1444	putative integral membrane protein	0.165679	5.56916	0.699247	1
6_-1_945985_946173	NEIS1445	putative inner membrane protein	-0.0131855	-0.557014	1	1
6_1_946790_948016	NEIS1447	acetate kinase	-2.06321	-1.10644	1	1
6_-1_958973_959048	tRNAasn		2.52257	-1.08777	1	1
6_-1_964023_964532	NEIS1461	hypothetical protein	-0.0461673	6.41891	0.89562	1
6_-1_977473_977760	NEIS1005	hypothetical protein	-2.17481	-1.09649	1	1
6_-1_978515_978889	NEIS2678	putative phage associated protein	-0.0109812	6.61268	0.976581	1
6_-1_978886_979764	NEIS2679	putative phage associated protein	0.0796492	7.47636	0.736192	1
6_1_992677_994065	NEIS1396fumC	fumarate hydratase class II (EC 4.2.1.2)	0.0179396	0.873796	1	1
6_1_1000964_1001692	NEIS1404	hypothetical protein	0.11518	6.18941	0.770909	1
6_-1_1003573_1003917	NEIS2446	hypothetical protein	0.0289841	2.34263	1	1
6_-1_1008781_1009995	NEIS1410	aminotransferase AlaT	-0.0941825	7.07626	0.762777	1
6_1_1010485_1011291	NEIS1412	hypothetical protein	-0.13946	5.02657	0.785525	1
6_-1_1016592_1017338	NEIS1419	stationary phase survival protein SurE	-2.17454	-1.09649	1	1
6_1_1025539_1025733	NEIS2448	hypothetical protein	0.322135	2.0774	0.836579	1
6_-1_1037286_1038107	NEIS0901	putative oxidoreductase	-0.985428	0.937456	0.701245	1
6_1_1051854_1053869	NEIS3187	(Putative) phage associated protein	0.169757	5.12918	0.734014	1
6_-1_1058674_1060926	NEIS3180	Hypothetical protein	0.348115	3.12493	0.744423	1
6_1_1071067_1071606	NEIS3218	(Putative) phage associated protein	-2.17464	-1.09649	1	1
6_1_1072917_1073393	NEIS2609	hypothetical protein, putative phage associated protein	0.504749	-0.927799	1	1
6_-1_1082262_1083347	NEIS2682	putative phage associated protein	-0.0707672	7.04183	0.80357	1
6_-1_1085156_1085443	NEIS1667	hypothetical protein	0.0465754	7.7467	0.857462	1
6_-1_1085601_1085879	NEIS0954	hypothetical protein	0.0418005	7.10222	0.874226	1
6_-1_1085601_1085879	NEIS1665	hypothetical protein	0.0418007	7.10222	0.874185	1
6_-1_1104972_1106057	NEIS2682	putative phage associated protein	0.0182191	7.05971	0.948105	1
6_-1_1108898_1109095	NEIS0952	hypothetical protein	-0.108242	4.17274	0.880974	1
6_-1_1108898_1109095	NEIS1663	hypothetical protein	-0.108304	4.17274	0.880217	1
6_-1_1114850_1115299	NEIS1995	minor pilin	0.212961	2.19279	0.905705	1
6_1_1124290_1128246	NEIS1972	phosphoribosylformylglycinamidine synthase	-0.375363	0.84178	0.877973	1
6_-1_1132671_1133672	NEIS1977	Hsp33-like chaperonin	0.0525981	0.848651	1	1
6_1_1140313_1141822	NEIS3184	Histone deacetylase	-0.0559728	9.04757	0.814347	1
6_1_1151402_1153696	NEIS0944	putative outer-membrane receptor protein	0.103021	6.96747	0.721419	1
6_1_1151402_1153693	NEISp0944	TonB-dependent receptor	0.103021	6.96747	0.721402	1
6_1_1158533_1159666	NEIS2692	NgoAIII type II RMS; apIIM_2 methylase; DNA cytosine methyltransferase M.NgoMIII	2.52224	-1.08777	1	1
6_-1_1160954_1162588	NEIS1471	CTP synthetase	-2.06429	-1.10644	1	1
6_-1_1164441_1165544	NEIS1473	tRNA-specific 2-thiouridylase MnmA	-0.614972	1.5003	0.803152	1
6_-1_1166274_1166657	NEIS1475	diacylglycerol kinase	2.52258	-1.08777	1	1
6_-1_1169664_1170437	NEIS1479	glycerol 3-phosphate regulon repressor	0.358749	3.31979	0.751528	1
6_-1_1170480_1171382	NEIS1480	hypothetical protein	0.0615582	3.87279	0.94723	1
6_-1_1173309_1173980	NEIS1485	hypothetical protein	-2.06356	-1.10644	1	1
6_1_1192683_1193762	NEIS1502	histidinol-phosphate aminotransferase	-0.0698743	1.65881	1	1
6_1_1195870_1196301	NEIS2454	Transcriptional regulator, MarR family	0.108763	6.63898	0.734231	1
6_1_1196321_1197178	NEIS1507	hypothetical protein	0.0407683	5.3574	0.932542	1
6_-1_1209692_1210375	NEIS1524gpm	phosphoglycerate mutase (EC 5.4.2.1)	2.68516	-1.07738	1	1
6_-1_1220815_1221102	NEIS1667	hypothetical protein	0.0524016	7.7727	0.839288	1
6_-1_1221260_1221538	NEIS0954	hypothetical protein	0.029584	7.17424	0.91061	1
6_-1_1221260_1221538	NEIS1665	hypothetical protein	0.0295876	7.17424	0.910267	1
6_-1_1221837_1222034	NEIS1663	hypothetical protein	0.0429573	3.89313	0.963132	1
6_-1_1221837_1222034	NEIS0952	hypothetical protein	0.0429567	3.89313	0.963128	1
6_1_1236976_1238478	NEIS1556	transcription elongation factor NusA	-2.06285	-1.10644	1	1
6_1_1244378_1245004	NEIS1560	hemolysin	0.0391993	4.49878	0.960589	1
6_-1_1245069_1246487	NEIS1562	putative sodium:alanine symporter	-0.0482153	7.53167	0.859413	1
6_1_1246814_1247542	NEIS1563	hypothetical protein	-0.318269	-0.265386	1	1
6_1_1249797_1250855	NEIS1567	alanine racemase	2.52274	-1.08777	1	1
6_1_1263920_1265104	NEIS1576	hypothetical protein	-2.06237	-1.10644	1	1
6_1_1268429_1269028	NEIS1580	adenine phosphoribosyltransferase	2.52319	-1.08777	1	1
6_-1_1269074_1269862	NEIS1581	hypothetical protein	0.584832	0.947497	0.799482	1
6_1_1271673_1272146	NEIS1583	hypothetical protein	-0.140648	6.34978	0.701144	1
6_1_1280628_1281251	NEIS1592	putative lipase	0.0412493	4.0201	0.963591	1
6_-1_1281244_1281474	NEIS3123	citrate (Si)-synthase	-0.0460634	7.12587	0.884704	1
6_-1_1286026_1286865	NEIS1595	putative cytochrome	2.52361	-1.08777	1	1
6_1_1289738_1290838	NEIS1598	chorismate synthase	2.52304	-1.08777	1	1
6_-1_1291428_1293413	NEIS1600	DNA topoisomerase IV subunit B	2.68578	-1.07738	1	1
6_1_1303973_1306075	NEIS1610	hypothetical protein	0.0274051	7.92549	0.915278	1
6_1_1313295_1314359	NEIS1619rfaK	alpha-1,2 N-acetylglucosamine transferase	-0.309084	3.72608	0.72145	1
6_1_1314593_1315930	NEIS1622	putative integral membrane ion transporter	-0.00835995	8.3552	0.974112	1
6_1_1321289_1321438	NEIS2976		-0.359601	1.53169	0.878942	1
6_-1_1321639_1323042	NEIS1632	putative outer membrane lipoprotein	-2.17529	-1.09649	1	1
6_-1_1321642_1323042	NEISp1632	Multidrug efflux pump channel protein	-2.1748	-1.09649	1	1
6_1_1327731_1328430	mtrR	mtrR repressor gene and promoter sequence	0.358571	3.02895	0.726011	1
6_1_1327731_1327797	pro_NEIS1635	mtrR promoter	0.339126	3.01873	0.740108	1
6_1_1327798_1328430	NEIS1635	transcriptional regulator	2.52248	-1.08777	1	1
6_-1_1335763_1337082	NEIS1640	Cbb3-type cytochrome c oxidase subunit	-2.06169	-1.10644	1	1
6_1_1339669_1341426	NEIS1646	glycyl aminopeptidase	0.0173836	8.15666	0.94532	1
6_-1_1342857_1343519	NEIS1649	biopolymer transport protein	-0.0717684	8.47781	0.782557	1
6_-1_1343585_1344436	NEIS1650	TonB protein	0.186358	3.97485	0.802344	1
6_1_1344692_1345330	NEIS1651	hypothetical protein	-0.0554495	3.19944	0.97652	1
6_-1_1345402_1346046	NEIS1654	glutaredoxin 2	0.382921	2.16177	0.783427	1
6_-1_1348463_1348840	NEIS1796	hypothetical protein	-0.0232858	8.28384	0.930139	1
6_-1_1352310_1352543	NEIS1792	hypothetical protein	-0.0437278	4.84693	0.947677	1
6_-1_1353559_1354107	NEIS0605	hypothetical protein	0.466762	-0.947545	1	1
6_-1_1360715_1361545	NEIS2695	putative dissimilatory nitrous oxide reduction protein, membrane protein	-0.104714	6.13593	0.761569	1
6_-1_1370511_1371050	NEIS2696	hypothetical protein	0.0119482	7.04216	0.969606	1
6_1_1373338_1373943	NEIS0514	hypothetical protein	0.0544769	3.40057	0.958076	1
6_1_1373940_1374299	NEIS0513	hypothetical protein	-0.162343	5.42053	0.704565	1
6_1_1374658_1376079	NEIS0512	hypothetical protein	-0.242136	4.31817	0.705856	1
6_1_1385543_1386361	NEIS0501	serine acetyltransferase	0.321863	0.154831	1	1
6_-1_1388728_1389066	NEIS0498	iron-sulfur cluster insertion protein ErpA	0.054653	-0.364539	1	1
6_1_1390072_1390344	NEIS0496	hypothetical protein	0.241716	4.45448	0.704616	1
6_1_1392703_1393950	NEIS2697	hypothetical protein	-0.0958236	6.99826	0.730663	1
6_1_1402283_1403068	NEIS0490	putative thiol:disulphide interchange protein	-0.425084	0.520919	0.882089	1
6_-1_1405167_1406345	NEIS0488	putative periplasmic protein; macrolide-specific effux protein	-2.17541	-1.09649	1	1
6_1_1406571_1406960	NEIS0487	minor pilin	-0.0397634	7.67341	0.886908	1
6_1_1416890_1417387	NEIS0480	hypothetical protein	2.52246	-1.08777	1	1
6_-1_1430910_1432052	NEIS0962	putative integral membrane protein	-0.0190184	4.89148	0.983576	1
6_-1_1439310_1439669	NEIS1669	hypothetical protein	-0.0698985	5.38261	0.89392	1
6_1_1446432_1447508	NEIS1677	hypothetical protein	-0.00365226	3.04262	1	1
6_1_1457473_1458615	NEIS1689	putative polyamine permease substrate-binding protein	0.698702	1.37316	0.713661	1
6_-1_1463640_1464029	NGMAST_tbpB		0.158218	1.51474	0.927832	1
6_1_1471695_1472516	NEIS1695	hypothetical protein	0.0565675	10.8609	0.809782	1
6_-1_1473753_1474175	NEIS1698	putative secreted protein	0.504608	-0.927799	1	1
6_-1_1482948_1483760	NEIS1720	hypothetical protein	0.108002	5.04926	0.835959	1
6_-1_1487121_1487762	NEIS1726	hypothetical protein	0.130224	4.58792	0.828151	1
6_-1_1487852_1489051	NEIS1727ackA2	acetate kinase	0.0305797	6.28663	0.939801	1
6_-1_1496948_1497052	NEIS3133	hypothetical protein	1.31059	-0.784408	1	1
6_-1_1497426_1498736	NEIS1735	putative permease	-0.0411906	5.9395	0.915531	1
6_-1_1502217_1503131	NEIS1740	D-alanine--D-alanine ligase	-2.17598	-1.09649	1	1
6_-1_1523360_1524856	NEIS1763	putative chelatase	-0.0376155	8.10121	0.882669	1
6_1_1525679_1527205	NEIS1765	sodium/proline symporter	-0.768724	0.57424	0.703296	1
6_1_1533468_1534145	NEIS2704	conserved hypothetical protein; outer membrane protein A	0.275061	4.23197	0.732182	1
6_-1_1534419_1535189	NEIS1768	exodeoxyribonuclease III	-0.113829	5.90213	0.75549	1
6_-1_1535249_1535530	NEIS1769ArsR	ArsR family transcriptional regulator	-0.333266	-0.821042	1	1
6_1_1535783_1536034	NEIS2705	hypothetical protein	-0.343751	-0.792656	1	1
6_-1_1536265_1537146	NEIS1770	nicotinate-nucleotide pyrophosphorylase	0.504532	-0.927799	1	1
6_1_1539526_1541034	NEIS1773	L-aspartate oxidase	0.471248	2.54433	0.713203	1
6_-1_1549791_1550747	NEIS1782	thiamine monophosphate kinase	0.517477	1.73372	0.746766	1
6_-1_1550778_1551074	NEIS3139	hypothetical protein	0.0724918	6.67531	0.803829	1
6_-1_1552446_1552586	NEIS3140	hypothetical protein	0.235154	2.60338	0.886093	1
6_1_1559307_1560248	NEIS1789mafA_MGI1	MafA adhesin	0.080669	4.63903	0.898358	1
6_1_1559307_1560248	NEIS0596mafA_MGI2	MafA2 adhesin	0.0806698	4.63903	0.89834	1
6_-1_1570641_1571924	NEIS1808	putative integral membrane signal transducer protein	0.466801	-0.947545	1	1
6_-1_1575589_1575664	tRNAphe		2.68546	-1.07738	1	1
6_-1_1588835_1589110	NEIS2710	putative phage associated protein	-0.0204617	5.5602	0.970362	1
6_-1_1591369_1591770	NEIS2711	putative phage associated protein	-2.06118	-1.10644	1	1
6_-1_1592225_1593043	NEIS2712	phage associated protein	0.146257	5.42574	0.751658	1
6_1_1597352_1597846	NEIS2716	phage associated protein	0.460147	2.32507	0.716355	1
6_-1_1602430_1602720	NEIS3189	TspB virulence factor	-0.0889494	2.99885	0.950868	1
6_1_1606828_1607367	NEIS2718	phage associated protein	0.756564	0.708989	0.73096	1
6_-1_1610655_1611146	NEIS1823	D-tyrosyl-tRNA(Tyr) deacylase	0.321597	-0.445669	1	1
6_-1_1613241_1613531	NEIS1827	YciI-like protein	0.056348	8.49131	0.83036	1
6_-1_1618486_1618842	NEIS1832	hypothetical protein	0.362612	3.27761	0.701049	1
6_1_1619110_1620108	NEIS1833	branched-chain amino acid aminotransferase	1.71036	-0.663173	0.800388	1
6_-1_1621293_1622114	NEIS1835	2,3,4,5-tetrahydropyridine-2,6-carboxylate N- succinyltransferase	-2.0617	-1.10644	1	1
6_1_1625782_1626642	NEIS1839pilD	type IV prepilin like protein leader peptide processing enzyme	0.0985602	4.4703	0.883708	1
6_-1_1631013_1631201	NEIS3145	hypothetical protein	0.251712	1.34365	0.941423	1
6_-1_1635651_1636835	NEIS1853	multidrug resistance translocase; fatty acid efflux system protein	-0.343889	-0.792656	1	1
6_-1_1638678_1639970	NEIS1856	hypothetical protein	0.0341042	12.4672	0.88531	1
6_1_1640047_1641015	NEIS1857	hypothetical protein	-2.06111	-1.10644	1	1
6_1_1647905_1648201	NEIS2751	hypothetical protein	-0.35064	1.30627	0.883597	1
6_-1_1654456_1654911	16S_rDNA		0.488381	1.32641	0.746831	1
6_1_1660890_1661801	NEIS1891	LysR family transcriptional regulator	0.00533182	7.26102	0.988915	1
6_-1_1669596_1670228	NEIS0289	hypothetical protein	-2.1766	-1.09649	1	1
6_1_1681206_1681988	NEIS0270	indole-3-glycerol-phosphate synthase	-2.06167	-1.10644	1	1
6_-1_1686859_1687608	NEIS0264	hydrolase	-0.192125	3.20506	0.862143	1
6_-1_1704484_1706745	NEIS0244	NADH dehydrogenase subunit G	1.31051	-0.784408	1	1
6_-1_1716628_1718835	NEIS0230	DNA helicase II	-0.93155	1.04253	0.718696	1
6_1_1730757_1732271	NEIS0211	catalase (KatA)	0.0388481	8.61569	0.875995	1
6_1_1733575_1734738	NEIS2721	cytochrome-c peroxidase	-0.178261	4.35925	0.784056	1
6_-1_1735319_1737355	NEIS0206	oligopeptidase A	0.280297	2.71776	0.797097	1
6_-1_1737443_1738414	NEIS0205	putative inner membrane protein	-0.088034	12.6178	0.71011	1
6_1_1741136_1742455	NEIS0203	L-serine dehydratase	0.12397	4.26591	0.839207	1
6_-1_1743420_1743496	tRNAasp		2.68525	-1.07738	1	1
6_1_1745797_1746636	NEIS0200	putative ferredoxin	0.645924	1.36354	0.706421	1
6_-1_1748916_1749350	NEIS0197fur	ferric uptake regulation protein	-2.06099	-1.10644	1	1
6_1_1749577_1749951	NEISp0196	Lipoprotein	-2.17727	-1.09649	1	1
6_1_1749577_1749954	NEIS0196	putative outer membrane lipoprotein	-2.17727	-1.09649	1	1
6_1_1767623_1768648	NEIS2722	NgoAII type II RMS; methylase	-0.0427017	11.7795	0.857016	1
6_1_1770152_1770949	NEIS0176	phosphatidate cytidylyltransferase	-2.17783	-1.09649	1	1
6_1_1778291_1779019	NEIS0169	hypothetical protein	0.0137248	9.42294	0.954345	1
6_1_1780301_1781692	NEIS0167	amino acid transporter	-0.0331282	9.67575	0.885025	1
6_1_1781771_1783030	NEIS0166dadA	dadA; D-amino acid dehydrogenase small unit	0.0828822	3.94003	0.92008	1
6_-1_1801391_1801759	BACT000043rplN	50S ribosomal protein L14	-2.06158	-1.10644	1	1
6_-1_1801391_1801759	NEIS0142rplN	50S ribosomal protein L14	-2.06206	-1.10644	1	1
6_-1_1801394_1801759	NEISp0142	50S ribosomal protein L14	-2.06257	-1.10644	1	1
6_-1_1808960_1811065	NEIS0127	elongation factor G	2.52259	-1.08777	1	1
6_-1_1808963_1811065	NEISp0127	Elongation factor G	2.52268	-1.08777	1	1
6_-1_1812222_1812371	NEIS2366	hypothetical protein; DUF560, family of hypothetical bacterial proteins	0.0100793	7.80239	0.969982	1
6_-1_1813761_1814822	NEIS2573	hypothetical protein	0.0487535	7.66024	0.868925	1
6_-1_1829182_1829751	NEIS0114	hypothetical protein	2.52289	-1.08777	1	1
6_-1_1845042_1845692	NEIS0100	hypothetical protein	0.389864	1.18752	0.872568	1
6_-1_1855643_1856659	NEIS0071	putative lipoprotein	2.6858	-1.07738	1	1
6_-1_1856758_1857972	NEIS0069	sodium/glutamate symport carrier protein	1.52416	-0.400367	0.767029	1
6_1_1866297_1867163	NEIS0046rfbA	glucose-1-phosphate thymidylyltransferase	-0.0895412	2.95785	0.933906	1
6_-1_1870115_1871236	NEIS0043	chaperone protein DnaJ	-2.06187	-1.10644	1	1
6_-1_1873367_1873933	NG_23S	partial 23S rRNA sequence	1.03823	-0.567385	0.802001	1
6_-1_1876318_1876393	tRNAala		2.52351	-1.08777	1	1
6_-1_1876578_1878111	SSU_rRNA16S_rRNA		0.0901108	2.95074	0.948385	1
6_1_1881198_1882241	NEIS0036pilT1	type IV pilus retraction ATPase PilT	2.52296	-1.08777	1	1
6_1_1883748_1885898	NEIS0034	putative inner membrane protein	0.0528353	5.17925	0.909746	1
6_1_1893037_1894374	NEIS2152kdtA	3-deoxy-D-manno-octulosonic-acid transferase	2.68633	-1.07738	1	1
6_1_1894403_1894864	NEIS2151	putative integral membrane protein	0.00590974	8.00554	0.982895	1
6_1_1895940_1896015	tRNAlys		0.343852	-0.937959	1	1
6_1_1896236_1897489	NEIS2149	UDP-N-acetylglucosamine 1- carboxyvinyltransferase	0.262462	0.810688	0.942341	1
6_-1_1900070_1900720	NEIS2145	ABC transporter ATP-binding protein	2.68624	-1.07738	1	1
6_1_1902642_1904036	NEIS2141	glutamyl-tRNA synthetase	-0.270097	-0.801907	1	1
6_1_1908251_1909252	NEISp2137	glyceraldehyde 3-phosphate dehydrogenase C	-2.06119	-1.10644	1	1
6_1_1908251_1909255	NEIS2137gapA2	glyceraldehyde 3-phosphate dehydrogenase C (EC 1.2.1.12)	-2.06052	-1.10644	1	1
6_1_1915307_1916578	NEIS2129	phosphoribosylamine--glycine ligase	2.6857	-1.07738	1	1
6_1_1939913_1940899	NEIS2103	putative protease	-0.0862045	5.22783	0.865212	1
6_-1_1944358_1944573	NEIS0232	hypothetical protein	0.136178	3.48093	0.883282	1
6_-1_1950486_1951205	NEIS2082	uridine monophosphate kinase	-2.06082	-1.10644	1	1
6_1_1953539_1954198	NEIS2078	hypothetical protein	-0.0241513	10.5029	0.916627	1
6_1_1955233_1956699	NEIS2076	malate:quinone oxidoreductase	2.52243	-1.08777	1	1
6_-1_1956886_1957260	NEIS2075	putative adhesin complex protein	0.0593434	5.91812	0.883498	1
6_1_1964908_1965960	NEIS2728	NgoAI type II RMS; HaeII restriction endonuclease	0.104615	6.79085	0.735725	1
6_1_1968688_1969218	NEIS2059	hypothetical protein	0.115752	5.61096	0.779246	1
6_1_1970601_1971182	NEIS2057	putative integral membrane protein	0.249535	4.02133	0.714921	1
6_1_1972738_1973244	NEIS2055hldC	D-beta-D-heptose-1-phosphate adenylyltransferase	-2.06022	-1.10644	1	1
6_1_1973241_1975019	NEIS2054	bifunctional biotin--[acetyl-CoA-carboxylase] ligase/pantothenate kinase	2.68626	-1.07738	1	1
6_-1_1975966_1976122	nrrF	short RNA	0.393787	2.2672	0.741598	1
6_-1_1977556_1977750	NEIS2051	hypothetical protein	-0.84222	-0.0919583	0.806568	1
6_1_1985170_1986024	NEIS2731	amino acid ABC transporter substrate-binding protein	-0.32174	3.2318	0.729518	1
6_1_1990296_1992998	NEIS2042	phosphoenolpyruvate carboxylase	0.152879	4.5486	0.822483	1
6_1_1994504_1994809	NEIS2039	hypothetical protein	-0.136921	1.29345	0.961503	1
6_1_1995172_1995603	NEIS2038rplM	50S ribosomal protein L13	2.52191	-1.08777	1	1
6_1_1995172_1995603	BACT000042rplM	50S ribosomal protein L13	2.52252	-1.08777	1	1
6_1_1998134_1998883	NEIS2035	hypothetical protein	0.180655	0.666799	1	1
6_1_1999006_1999587	NEIS2034	ubiquinol-cytochrome c reductase iron-sulfur subunit	2.5225	-1.08777	1	1
6_1_2006212_2006649	NEIS2026	sugar transport PTS system IIA component	0.332915	-0.671172	1	1
6_1_2007139_2008914	NEIS2024	phosphoenolpyruvate-protein phosphotransferase	-2.06034	-1.10644	1	1
6_1_2011464_2013365	NEIS2021	thiamine biosynthesis protein ThiC	0.0784944	4.53279	0.910543	1
6_-1_2027710_2028039	NEIS0014	putative phosphonoacetate hydrolase	0.329167	2.88474	0.796911	1
6_-1_2050598_2051653	NEIS2011lgtG	O-3 linked glucosyltransferase	-0.00574202	8.44263	0.984059	1
6_1_2053194_2053922	NEIS2009	3-demethylubiquinone-9 3-methyltransferase	2.68568	-1.07738	1	1
6_1_2053959_2054876	NEIS2008	homoserine kinase	0.128015	6.40314	0.72436	1
6_-1_2055600_2056985	NEIS2006gntP	gluconate permease	-0.0903111	8.74251	0.701152	1
6_-1_2065903_2066529	NEIS1967	hypothetical protein	-0.454158	1.56493	0.796585	1
6_-1_2068734_2069705	NEIS1964	putative membrane transport solute-binding protein	-0.124448	1.82743	0.973885	1
6_-1_2069857_2071998	NEIS1963fetA	enterobactin receptor FetA	-0.0760718	8.05839	0.768918	1
6_-1_2069860_2071998	NEISp1963	Iron-regulated outer membrane protein FrpB	-0.0769025	8.05799	0.76622	1
6_-1_2070781_2070876	FetA_VR		-0.0490253	1.34749	1	1
6_1_2079347_2079766	NEIS1955	hypothetical protein	0.0545601	7.98418	0.831663	1
6_1_2079788_2080294	NEIS1956	S-ribosylhomocysteinase	-0.0339775	5.61585	0.937598	1
6_-1_2097269_2099158	NEIS1944	putative para-aminobenzoate synthase component I	0.0559375	5.17383	0.925071	1
6_1_2099285_2100214	NEIS2735	polyphosphate kinase	-0.175624	4.11302	0.813769	1
6_1_2105123_2105713	NEIS1935	putative periplasmic transport protein	1.04133	-0.531005	0.840229	1
6_1_2106039_2106869	NEISp1933	Lipoprotein	-0.260659	2.28062	0.860609	1
6_1_2106039_2106872	NEIS1933	periplasmic/outer membrane protein	-0.260663	2.28062	0.860444	1
6_1_2106877_2107359	NEIS1932	hypothetical protein	0.0806125	6.13894	0.824454	1
6_1_2107359_2107742	NEIS1931	hypothetical protein	0.196953	1.80199	0.909021	1
6_1_2110161_2111888	NEIS1926	putative inner membrane protein	-0.0121267	6.67175	0.973803	1
6_-1_2113941_2114153	NEIS1921rpsU	30S ribosomal protein S21	-0.760872	-0.687247	1	1
6_-1_2113941_2114153	BACT000021rpsU	30S ribosomal protein S21	-0.760263	-0.687247	1	1
6_1_2116331_2116516	NEIS2996	hypothetical protein	-0.117393	6.21375	0.753983	1
6_1_2116669_2117406	NEIS1919	putative ABC transport ATP-binding subunit	-0.688089	-0.0644942	0.900266	1
6_1_2117408_2118094	NEIS1918	inner membrane transport protein	0.112878	4.43248	0.857426	1
6_1_2121134_2121250	NEIS2997	hypothetical protein	0.0282993	5.8968	0.94394	1
6_1_2121443_2121796	NEIS1913	putative ATP synthase I	0.533474	0.994192	0.743338	1
6_1_2121786_2122652	NEIS1912	F0F1 ATP synthase subunit A	-2.06045	-1.10644	1	1
6_-1_2144431_2144802	NEIS0306	hypothetical protein	0.0157628	8.48423	0.950106	1
6_-1_2149099_2149599	NEIS0313	hypothetical protein	-2.17837	-1.09649	1	1
6_1_2150399_2151109	NEIS0315	hypothetical protein	-0.0225326	6.55273	0.947349	1
