# Supplementary material for: Evolution, persistence, and host adaption of a gonococcal AMR plasmid that emerged in the pre-antibiotic era
Source: PLoS Genet. 2023 May 15;19(5):e1010743. doi: 10.1371/journal.pgen.1010743 (PMC10212123; doi:10.1371/journal.pgen.1010743)
Supplement: S6 Table — Available to view or download from https://figshare.com/s/32dd0e09c61c1d2a403f (XLSX) [file pgen.1010743.s012.xlsx]

## Sheet: Table_S6_Primers
Primers
Primer name	Primer sequence (5' -> 3-)	Notes
Construction of strains for plasmid loss assays
92	GGAATGACGGCGGAAAGATG	Insertion of gfp::kan into pConj variant 1
S2	AAAATTACTCCTGCTATAGTGGATCCTCT	Insertion of gfp::kan into pConj variant 1
S3	GAGAGGATCCACTATAGCAGGAGTAATTTTATGAGCAAAGGAGAAGAACTTTTCACT	Insertion of gfp::kan into pConj variant 1
S4	TTTTGAGACACAATTCATCGATGATGGTTGTCATTTGTAGAGCTCATCCATGCCA	Insertion of gfp::kan into pConj variant 1
123	GACCGTCGGGCATCTTTCCGCCGTCATTCCTTTGGTACTTTATCCGGCAACGC	Insertion of gfp::kan into pConj variant 1
132	GAGTCCAAGCGAGCTCTCGAACCCCAGAGTAGCCGTTGCCCAACCC	Insertion of gfp::kan into pConj variant 1
133	ATATGAACATGATGAGTGATCGTTAAATTTTGGCCGACATTTTGCACAAC	Insertion of gfp::kan into pConj variant 1
139	AAATTTAACGATCACTCATCATGTTCATATTTA
142	ACTCTGGGGTTCGAGAGC
153	GAGTCCAAGCGAGCTCTCGAACCCCAGAGTGCCGTCTGAATATGCCTGTCCACGGGC	genetic load deletion
154	GACCGTCGGGCATCTTTCCGCCGTCATTCCCCATGTCAAGGGGGGAAT	genetic load deletion
155	GGAATGACGGCGGAAAGA	genetic load deletion
156	CGGGCAACAACCCGGAAAACCGCATCGCGCGGCAGCCGATAGGGGGTGTTTTTGGTACTTTATCCGGCAACG	genetic load deletion
157	GCGCGATGCGGTTTT	genetic load deletion
158	ATATGAACATGATGAGTGATCGTTAAATTTGCGACAAAAAAGGCGAGC	genetic load deletion
159	GAGTCCAAGCGAGCTCTCGAACCCCAGAGTGCCGTCTGAACAAACTTGGTTGAAGTGATGTTCAAT	trbC markerless deletion
161	TTCAATAGCTATAAATTATTTAATAAGTAACAGCATTACCTTCTTCCCTTGG	trbC markerless deletion
162	ATATGAACATGATGAGTGATCGTTAAATTTTATGGGCGCAAAGACGGTG	trbC markerless deletion
165	TTGACTGTGTTTTATATTTTTCTCGTTCATAACACCCCTTGTATTACTGTTTATG	trbC markerless deletion
167	CCGTCGGGCATCTTTCCGCCGTCATTCCATATTTACCTCACAGATATAACGTGGTTG	trbC markerless deletion
168	TTTCGACGCCAAGGGAAGAAGGTAATGCTGATATTTACCTCACAGATATAACGTGGTTGT	trbC markerless deletion
169	ACAACCACGTTATATCTGTGAGGTAAATATCAGCATTACCTTCTTCCCTTGG	trbC markerless deletion
249	GAGTCCAAGCGAGCTCTCGAACCCCAGAGTGCCGTCTGAACCAACTCCTGTATTTTCGGAACACC	parB deletion
250	TTCAATAGCTATAAATTATTTAATAAGTAATACTGGGAATTTATTATAATACCCCCCCG	parB deletion
251	ATCGTCATCGGGGGTATCGGATCCAAGGGCGTTTTCCAAACCCAAATTACTGTTATTCAT	parB deletion
252	ATATGAACATGATGAGTGATCGTTAAATTTGGTAGGAAAAACGGCTATGTCG	parB deletion
253	GAGTCCAAGCGAGCTCTCGAACCCCAGAGTGCCGTCTGAAGGGAAATGGGTTGACTAATGGTTTATGT	Manipulation of vapD and zeta-epsilon TA systems
254	CGCTGCCCTTTTCTTAAGATACCTATCGCTCCATGTCAAGGGGGGAATCAGTTAATCATC	Manipulation of vapD and zeta-epsilon TA systems
255	TCCGCTGGCAGAACGTTTCTATC	Manipulation of vapD and zeta-epsilon TA systems
256	TTGCTTCCGATAGAAACGTTCTGCCAGCGGATTATTGCTCCTTATTTGCCGCCCAC	Manipulation of vapD and zeta-epsilon TA systems
257	GCGGGAAGGAAATGAATTGTCCG	Manipulation of vapD and zeta-epsilon TA systems
258	GGTTTAACGGACAATTCATTTCCTTCCCGCTCATTTTACACGTCCAACTGTTTGGTC	Manipulation of vapD and zeta-epsilon TA systems
259	ATATGAACATGATGAGTGATCGTTAAATTTCCTCGGATATGAGTGTTGGAGAATTCAATG	Manipulation of vapD and zeta-epsilon TA systems
261	AGCGATAGGTATCTTAAGAAAAGGGCAGCG	Manipulation of vapD and zeta-epsilon TA systems
283	TCCTGCATCATCATGTTCTTTACTGTCGAAGTCGCTCCCGAACCCGGAATTCCCGT	Manipulation of vapD and zeta-epsilon TA systems
284	ACTTCGACAGTAAAGAACATGATGATGC	Manipulation of vapD and zeta-epsilon TA systems
289	GACCGTCGGGCATCTTTCCGCCGTCATTCCTTTGGGCTGCCTAGTAGAAACTAGG	Insertion of gfp::kan into pConj variant 4
290	TTTCATTTGATGCTCGATGAGTTTTTCTAAAGCGATAGGTATCTTAGAAAAGGGC	Insertion of gfp::kan into pConj variant 4
330	ATATGAACATGATGAGTGATCGTTAAATTTCATGTGATTTTCCTCCATTCAAAAACC	Insertion of gfp::kan into pConj variant 4
Construction of strains with chromosomal mutations for plasmid loss assays (verification of Tn-Seq)
pilD_upF	ATGCCATACTGCTGCGTATG	Replacement of pilD with ery
pilD_downR	CTCACGTAGGCTTTTGAGGC	Replacement of pilD with ery
490	CGCTAAAATACATTAACCGTCAAACCC	Replacement of neis1066 with ery
493	GGGAATAGGGCGACAGTAGGTTG	Replacement of neis1066 with ery
528	ATCGTCATCGGGGGTATCGGATCCAAGGGCAAAATTTACCCTAAGGTCCAGTTAGGG	Replacement of neis1066 with ery
529	TTTAATAAGTAAGTTAAGGGATGCATAAACGGAGAAATGATGAATCCGAAAACCTTG	Replacement of neis1066 with ery
524	CTCGAAATGGATGTCGGATGC	Replacement of neis1845 with ery
525	TTTAATAAGTAAGTTAAGGGATGCATAAACGGGTGGCATTTATGGGCGG	Replacement of neis1845 with ery
526	ATCGTCATCGGGGGTATCGGATCCAAGGGCCGGTTACGACACCCTGACC	Replacement of neis1845 with ery
527	AACGTAAACCTGAGAGTCTGCC	Replacement of neis1845 with ery
530	GTATGCAATCGCATTTTGGCGG	Replacement of neis2592 with ery
531	ATCGTCATCGGGGGTATCGGATCCAAGGGCTATTTTAGTTGCATTGCCATTCCTGC	Replacement of neis2592 with ery
532	TTTAATAAGTAAGTTAAGGGATGCATAAACATTCAAATCAGGCCAAGGCG	Replacement of neis2592 with ery
533	CCTGAAGACTCATCCCGAAATCTC	Replacement of neis2592 with ery
Amplification of resistance markers
EryF	GCCCTTGGATCCGATACCCC
EryR	GTTTATGCATCCCTTAACttac
EryR2	TTACTTATTAAATAATTTATAGCTATTGAAAAGAGATAAGAATTGT
KanF	TTAGAAAAACTCATCGAGCATCAAATGAAACT
KanR	ATGAGCCATATTCAACGGGAAACGT
Construction of pBAD vectors for toxicity assays
349	TTATAAAGCGGGCTGCAAATCGTTC
350	GAAATGAACGATTTGCAGCCCGCTTTATAACCATGCAAACCACTATCCCC
357	GGTATATCTCCTTCTTTGCATGCCTGCAGGTCGAC
358	TGGCTGTTTTGGCGGATGAGAG
359	CCTGCAGGCATGCAAAGAAGGAGATATACCATGGTAAATTCATGTTTATATCAATTCAATTATTTAG
360	AAAATCTTCTCTCATCCGCCAAAACAGCCATTATAAAGCGGGCTGCAAATCG
361	AAAATCTTCTCTCATCCGCCAAAACAGCCATTAGGCAGCCTTTGGGTCTTG
374	GAAATGAACGATTTGCAGCCCGCTTTATAACCATGCAGACCACAGCAAATACCATCCCCACCGGTTCAATCC
375	CTCGATATTTACGAGCCAATCGCCGTCAGGAAGCTGTTCGGCAGGC
376	CCTGACGGCGATTGGCTCGTAAATATCGAGCTGCCGGAAAGCGGCG
Pbad_f	ATG CCA TAG CAT TTT TAT CC
Pbad_r	GAT TTA ATC TGT ATC AGG
qPCR primers
119	CAGCGCGGTATTAATTAATCCCCGCTCTGCCCTTT
121	CCTCACTAAAGGGAACAAAAGCTGGAGCTCTGGCCGACATTTTGCACAAC
Q7	GTGTGCGCCTTTGTCGATG
Q8	CTACCATATCTATGCCGCCC
Q21	CGTCCGGGAAATACTGGTT
Q22	CAAAGAGCGTCAAATGGCC
Construction of pHsk1
H1	GCAAGACGTTTCCCGTTGAATATGGCTCATTATAACCCTCTTTATTTTTTCCTCCTTATAAAATTAGT
H2	TTTCATTTGATGCTCGATGAGTTTTTCTAACGATGCCGTCTGAAGGAT
H3	TTGACTGTGTTTTATATTTTTCTCGTTCATGCGAAACGATCCTCATCC
H4	TTCAATAGCTATAAATTATTTAATAAGTAAGCGGGACTCTGGGG
Primers for library preparation (Tn-Seq)
Ch-Tn-i5S502	AATGATACGGCGACCACCGAGATCTACACCTCTCTATACACTCTTTCCCTACACGACGCTCTTCCGATCTCATGATGAGTGATCGTTAAATTTG
Ch-Tn-i5S503	AATGATACGGCGACCACCGAGATCTACACTATCCTCTACACTCTTTCCCTACACGACGCTCTTCCGATCTGAACATGATGAGTGATCGTTAAATTTG
Ch-Tn-i5S505	AATGATACGGCGACCACCGAGATCTACACGTAAGGAGACACTCTTTCCCTACACGACGCTCTTCCGATCTATGACATGATGAGTGATCGTTAAATTTG
Ch-Tn-i5S506	AATGATACGGCGACCACCGAGATCTACACACTGCATAACACTCTTTCCCTACACGACGCTCTTCCGATCTTCTATGACATGATGAGTGATCGTTAAATTTG
